# Supplementary material for: Inferring pleiotropy by network analysis: linked diseases in the human PPI network
Source: BMC Syst Biol. 2011 Oct 31;5:179. doi: 10.1186/1752-0509-5-179 (PMC3231966; doi:10.1186/1752-0509-5-179)
Supplement: Additional file 1 — Network indices for three networks. The values of the six network indices are given here for all nodes in the three networks. [file 1752-0509-5-179-S1.XLSX]

## Sheet: Sheet1
HD	nD	nCC	nBC	TI3	TO30.01	TO30.005		HO	nD	nCC	nBC	TI3	TO30.01	TO30.005		total	nD	nCC	nBC	TI3	TO30.01	TO30.005
A5YKK6	0.047	25.641	0	0.29109	0	0		A7KAX9	0.172	38.017	0.127	0.62457	0	0		A5YKK6	0.045	25.635	0	0.28931	0	0
A6NDV4	0.047	25.458	0	0.23739	47	1008		O00159	0.172	39.632	0.298	0.75739	47	1400		A6NDV4	0.045	25.447	0	0.23501	46	1008
A7KAX9	0.14	35.648	0.073	0.56225	0	0		O00161	0.057	29.804	0	0.24968	0	0		A7KAX9	0.135	35.216	0.065	0.55759	0	0
O00159	0.14	36.43	0.072	0.61713	0	0		O00186	0.057	29.804	0	0.24968	0	0		O00159	0.18	36.352	0.211	0.86251	48	1458
O00161	0.047	29.43	0	0.21404	0	0		O00203	0.057	29.323	0	0.25213	0	0		O00161	0.045	29.4	0	0.20972	0	0
O00186	0.047	29.43	0	0.21404	0	0		O00222	0.057	24.982	0	0.2966	49	1872		O00186	0.045	29.4	0	0.20972	0	0
O00203	0.047	28.581	0	0.23667	0	0		O00254	0.172	36.76	0	0.60879	0	0		O00203	0.045	28.462	0	0.23224	0	0
O00206	0.047	27.87	0	0.20233	0	103		O00273	0.057	30.3	0	0.26072	0	0		O00222	0.045	24.78	0	0.2745	50	1728
O00254	0.14	34.588	0	0.54123	0	0		O00294	0.115	34.74	0	0.42662	0	0		O00254	0.135	34.254	0	0.54044	0	0
O00273	0.047	29.454	0	0.2499	0	0		O00303	0.057	30.3	0	0.26072	0	0		O00273	0.045	29.272	0	0.24661	0	0
O00294	0.093	32.984	0	0.38419	0	0		O00401	0.057	33.519	0	0.23635	0	0		O00294	0.09	32.729	0	0.38302	0	0
O00300	0.047	25.848	0	0.18105	82	244		O00418	0.057	23.963	0	0.32078	165	171		O00300	0.045	25.647	0	0.18363	115	313
O00303	0.047	29.454	0	0.2499	0	0		O00443	0.057	29.323	0	0.25213	0	0		O00303	0.045	29.272	0	0.24661	0	0
O00401	0.047	31.766	0	0.21565	0	0		O00453	0.057	29.804	0	0.24968	0	0		O00401	0.045	31.561	0	0.21509	0	0
O00418	0.093	25.702	0.04	0.59365	170	183		O00459	0.172	39.32	0.163	0.67875	0	0		O00418	0.09	25.694	0.038	0.59186	170	183
O00443	0.047	28.581	0	0.23667	0	0		O00499	0.057	33.519	0	0.23635	0	0		O00443	0.045	28.462	0	0.23224	0	0
O00453	0.047	29.43	0	0.21404	0	0		O00505	0.057	29.323	0	0.25213	0	0		O00453	0.045	29.4	0	0.20972	0	0
O00459	0.187	37.854	0.115	0.78568	0	0		O00506	0.057	30.3	0	0.26072	0	0		O00459	0.18	37.292	0.104	0.77736	0	0
O00471	0.047	24.936	0	0.16272	0	427		O00541	0.057	29.323	0	0.25213	0	0		O00471	0.045	24.827	0	0.16057	0	427
O00482	0.047	25.641	0	0.29109	0	0		O00571	0.057	30.3	0	0.26072	0	0		O00482	0.045	25.635	0	0.28931	0	0
O00499	0.093	32.682	0.031	0.45304	47	1008		O00750	0.115	40.497	0.105	0.49707	0	0		O00499	0.09	32.437	0.029	0.45009	46	1008
O00505	0.047	28.581	0	0.23667	0	0		O00763	0.057	23.963	0	0.32078	165	171		O00505	0.045	28.462	0	0.23224	0	0
O00506	0.047	29.454	0	0.2499	0	0		O00764	0.057	30.3	0	0.26072	0	0		O00506	0.045	29.272	0	0.24661	0	0
O00541	0.047	28.581	0	0.23667	0	0		O14490	0.172	36.76	0	0.60879	0	0		O00541	0.045	28.462	0	0.23224	0	0
O00548	0.047	23.399	0	0.29913	197	253		O14492	0.115	34.74	0	0.42662	0	0		O00548	0.045	23.193	0	0.29912	197	253
O00571	0.047	29.454	0	0.2499	0	0		O14512	0.057	33.519	0	0.23635	0	0		O00571	0.045	29.272	0	0.24661	0	0
O00590	0.187	23.191	0.001	0.67032	405	720		O14513	0.115	34.74	0	0.42662	0	0		O00590	0.18	22.832	0	0.66106	400	644
O00750	0.093	36.592	0.062	0.46555	0	0		O14559	0.115	32.925	0	0.37244	0	0		O00750	0.09	36.092	0.058	0.4617	0	0
O00763	0.047	23.361	0	0.30256	170	183		O14617	0.057	29.323	0	0.25213	0	0		O00763	0.045	23.144	0	0.30256	170	183
O00764	0.047	29.454	0	0.2499	0	0		O14638	0.057	33.519	0	0.23635	0	0		O00764	0.045	29.272	0	0.24661	0	0
O14490	0.14	34.588	0	0.54123	0	0		O14639	0.057	33.519	0	0.23635	0	0		O14490	0.135	34.254	0	0.54044	0	0
O14492	0.187	36.952	0.009	0.70249	0	0		O14640	0.115	30.566	0.097	0.52105	47	1400		O14492	0.18	36.453	0.008	0.69855	0	0
O14512	0.047	31.766	0	0.21565	0	0		O14641	0.115	32.58	0.09	0.50181	0	0		O14512	0.045	31.561	0	0.21509	0	0
O14513	0.093	32.984	0	0.38419	0	0		O14646	0.057	29.323	0	0.25213	0	0		O14513	0.09	32.729	0	0.38302	0	0
O14559	0.093	31.78	0	0.32558	0	0		O14649	0.057	30.3	0	0.26072	0	0		O14559	0.09	31.552	0	0.32535	0	0
O14604	0.047	27.201	0	0.23711	0	0		O14654	0.057	33.519	0	0.23635	0	0		O14604	0.045	27.133	0	0.23535	0	0
O14617	0.047	28.581	0	0.23667	0	0		O14672	0.057	33.519	0	0.23635	0	0		O14617	0.045	28.462	0	0.23224	0	0
O14638	0.047	31.766	0	0.21565	0	0		O14744	0.172	42.099	0.194	0.7492	0	0		O14638	0.045	31.561	0	0.21509	0	0
O14639	0.093	34.19	0.054	0.45276	0	0		O14746	0.057	30.3	0	0.26072	0	0		O14639	0.09	33.857	0.051	0.45044	0	0
O14640	0.047	28.581	0	0.23667	0	0		O14786	0.057	26.127	0	0.26892	47	1400		O14640	0.09	29.353	0.059	0.48533	48	1458
O14641	0.14	31.879	0.068	0.61343	0	427		O14788	0.115	34.155	0.021	0.41926	0	0		O14641	0.135	31.751	0.059	0.60253	0	427
O14646	0.047	28.581	0	0.23667	0	0		O14901	0.057	30.045	0	0.23709	0	0		O14646	0.045	28.462	0	0.23224	0	0
O14649	0.047	29.454	0	0.2499	0	0		O14908	2.579	35.36	3.317	22.7	208	3414		O14649	0.045	29.272	0	0.24661	0	0
O14654	0.047	31.766	0	0.21565	0	0		O14920	0.172	37.976	0.143	0.68397	0	0		O14654	0.045	31.561	0	0.21509	0	0
O14672	0.047	31.766	0	0.21565	0	0		O14929	0.057	30.3	0	0.26072	0	0		O14672	0.045	31.561	0	0.21509	0	0
O14744	0.14	37.874	0.115	0.70221	0	0		O14939	0.287	42.201	0.179	1.01667	0	576		O14744	0.135	37.298	0.107	0.69394	0	0
O14746	0.047	29.454	0	0.2499	0	0		O14950	0.057	29.323	0	0.25213	0	0		O14746	0.09	31.746	0	0.45633	0	0
O14788	0.794	34.853	0.644	4.81038	395	959		O14974	0.115	34.74	0	0.42662	0	0		O14786	0.045	25.688	0	0.25309	48	1458
O14901	0.047	29.277	0	0.17775	0	0		O14975	0.057	30.3	0	0.26072	0	0		O14788	0.856	34.488	0.728	5.7521	412	961
O14908	0.047	29.43	0	0.21404	0	0		O14980	0.115	37.35	0.079	0.451	0	0		O14901	0.045	29.13	0	0.18052	0	0
O14920	0.14	36.098	0.08	0.60775	0	0		O15056	0.115	34.74	0	0.42662	0	0		O14908	2.117	34.563	2.601	22.1629	192	4366
O14924	0.047	26.789	0	0.196	0	1044		O15085	0.115	34.74	0	0.42662	0	0		O14920	0.135	35.789	0.071	0.59938	0	0
O14929	0.047	29.454	0	0.2499	0	0		O15111	0.115	34.782	0	0.43185	0	0		O14924	0.045	26.622	0	0.19226	0	987
O14939	0.327	40.642	0.311	1.32668	0	499		O15117	0.115	32.925	0	0.37244	0	0		O14929	0.045	29.272	0	0.24661	0	0
O14950	0.047	28.581	0	0.23667	0	0		O15127	0.057	30.3	0	0.26072	0	0		O14939	0.315	40.123	0.29	1.31498	0	498
O14974	0.093	32.984	0	0.38419	0	0		O15144	0.057	33.519	0	0.23635	0	0		O14950	0.045	28.462	0	0.23224	0	0
O14975	0.047	29.454	0	0.2499	0	0		O15145	0.057	33.519	0	0.23635	0	0		O14974	0.09	32.729	0	0.38302	0	0
O14980	0.093	34.768	0.046	0.41844	0	0		O15151	0.057	30.3	0	0.26072	0	0		O14975	0.045	29.272	0	0.24661	0	0
O15020	0.047	27.201	0	0.23711	0	0		O15160	0.057	29.323	0	0.25213	0	0		O14980	0.09	34.355	0.042	0.41454	0	0
O15056	0.093	32.984	0	0.38419	0	0		O15162	0.057	31.624	0	0.18216	0	0		O15020	0.045	27.133	0	0.23535	0	0
O15085	0.093	32.984	0	0.38419	0	0		O15197	0.057	33.519	0	0.23635	0	0		O15056	0.09	32.729	0	0.38302	0	0
O15111	0.093	33.59	0	0.37108	0	0		O15198	0.057	30.045	0	0.23709	0	0		O15085	0.09	32.729	0	0.38302	0	0
O15117	0.14	33.632	0	0.4904	0	0		O15264	0.057	30.3	0	0.26072	0	0		O15111	0.09	33.383	0	0.36714	0	0
O15127	0.047	29.454	0	0.2499	0	0		O15360	0.172	36.76	0	0.60879	0	0		O15117	0.135	33.298	0	0.48745	0	0
O15143	0.047	27.201	0	0.23711	0	0		O15371	0.115	35.78	0	0.41851	0	0		O15127	0.045	29.272	0	0.24661	0	0
O15144	0.047	31.766	0	0.21565	0	0		O15399	0.057	29.804	0	0.24968	0	0		O15143	0.045	27.133	0	0.23535	0	0
O15145	0.047	31.766	0	0.21565	0	0		O15446	0.057	29.323	0	0.25213	0	0		O15144	0.045	31.561	0	0.21509	0	0
O15151	0.047	29.454	0	0.2499	0	0		O15455	0.115	32.653	0	0.34037	0	576		O15145	0.045	31.561	0	0.21509	0	0
O15160	0.047	28.581	0	0.23667	0	0		O15492	0.115	32.653	0	0.34037	0	576		O15151	0.045	29.272	0	0.24661	0	0
O15162	0.047	30.784	0	0.15704	0	0		O15511	0.115	37.951	0.088	0.48848	0	0		O15160	0.045	28.462	0	0.23224	0	0
O15197	0.093	34.488	0	0.38046	0	0		O15524	0.115	34.74	0	0.42662	0	0		O15162	0.045	30.591	0	0.15742	0	0
O15198	0.093	31.719	0.042	0.41487	0	0		O15527	0.057	29.804	0	0.24968	0	0		O15197	0.09	34.122	0	0.37719	0	0
O15264	0.047	29.454	0	0.2499	0	0		O15530	0.115	34.782	0	0.43185	0	0		O15198	0.09	31.498	0.041	0.41587	0	0
O15303	0.047	23.668	0	0.29533	875	1108		O15534	0.057	24.982	0	0.2966	49	1872		O15264	0.045	29.272	0	0.24661	0	0
O15320	0.047	25.641	0	0.29109	0	0		O43150	0.172	36.76	0	0.60879	0	0		O15303	0.045	23.741	0	0.27803	35	984
O15357	0.047	30.709	0	0.16482	0	0		O43157	0.057	33.519	0	0.23635	0	0		O15320	0.045	25.635	0	0.28931	0	0
O15360	0.14	34.588	0	0.54123	0	0		O43175	0.057	33.519	0	0.23635	0	0		O15357	0.045	30.469	0	0.1621	0	0
O15371	0.093	33.877	0	0.37269	0	0		O43184	0.115	35.78	0	0.41851	0	0		O15360	0.135	34.254	0	0.54044	0	0
O15399	0.093	29.535	0.002	0.37676	0	427		O43193	0.057	24.982	0	0.2966	49	1872		O15371	0.09	33.57	0	0.37251	0	0
O15446	0.047	28.581	0	0.23667	0	0		O43281	0.115	35.78	0	0.41851	0	0		O15399	0.09	29.502	0.002	0.37029	0	427
O15455	0.093	31.541	0	0.289	0	396		O43293	0.057	33.519	0	0.23635	0	0		O15446	0.045	28.462	0	0.23224	0	0
O15492	0.187	33.148	0.312	0.73782	875	1504		O43294	0.057	28.204	0	0.1582	0	576		O15455	0.09	31.312	0	0.28707	0	396
O15511	0.093	35.081	0.053	0.45232	0	0		O43298	0.057	29.323	0	0.25213	0	0		O15492	0.18	32.855	0.278	0.71852	35	1380
O15524	0.093	32.984	0	0.38419	0	0		O43390	0.115	34.74	0	0.42662	0	0		O15511	0.09	34.704	0.049	0.44733	0	0
O15527	0.047	29.43	0	0.21404	0	0		O43426	0.057	33.519	0	0.23635	0	0		O15524	0.09	32.729	0	0.38302	0	0
O15530	0.14	33.754	0.018	0.56708	37	1044		O43493	0.115	34.74	0	0.42662	0	0		O15527	0.045	29.4	0	0.20972	0	0
O15539	0.047	23.668	0	0.29533	875	1108		O43504	0.057	24.982	0	0.2966	49	1872		O15530	0.135	33.54	0.015	0.5594	0	987
O15552	0.047	23.668	0	0.29533	875	1108		O43516	0.057	30.657	0	0.19028	0	0		O15534	0.045	24.78	0	0.2745	50	1728
O43150	0.14	34.588	0	0.54123	0	0		O43524	0.057	30.3	0	0.26072	0	0		O15539	0.045	23.741	0	0.27803	35	984
O43157	0.047	31.766	0	0.21565	0	0		O43526	0.057	29.804	0	0.24968	0	0		O15552	0.045	23.741	0	0.27803	35	984
O43175	0.047	31.766	0	0.21565	0	0		O43559	0.115	35.576	0	0.47344	0	0		O43150	0.135	34.254	0	0.54044	0	0
O43184	0.093	33.877	0	0.37269	0	0		O43561	0.115	34.74	0	0.42662	0	0		O43157	0.045	31.561	0	0.21509	0	0
O43281	0.093	33.877	0	0.37269	0	0		O43597	0.057	33.519	0	0.23635	0	0		O43175	0.045	31.561	0	0.21509	0	0
O43293	0.047	31.766	0	0.21565	0	0		O43609	0.057	33.519	0	0.23635	0	0		O43184	0.09	33.57	0	0.37251	0	0
O43294	0.047	28.093	0	0.13196	0	396		O43707	0.229	42.738	0.464	0.94815	47	1400		O43193	0.045	24.78	0	0.2745	50	1728
O43298	0.047	28.581	0	0.23667	0	0		O43708	0.115	34.74	0	0.42662	0	0		O43281	0.09	33.57	0	0.37251	0	0
O43390	0.093	32.984	0	0.38419	0	0		O43739	0.115	32.58	0.09	0.50181	0	0		O43293	0.045	31.561	0	0.21509	0	0
O43426	0.14	33.333	0.045	0.60653	47	1008		O43795	0.057	33.519	0	0.23635	0	0		O43294	0.045	28.002	0	0.12965	0	396
O43491	0.047	27.201	0	0.23711	0	0		O43813	0.057	30.3	0	0.26072	0	0		O43298	0.045	28.462	0	0.23224	0	0
O43493	0.093	32.984	0	0.38419	0	0		O43896	0.057	30.3	0	0.26072	0	0		O43390	0.09	32.729	0	0.38302	0	0
O43516	0.093	32.371	0.046	0.40566	0	0		O43900	0.172	36.76	0	0.60879	0	0		O43426	0.135	33.055	0.042	0.60352	46	1008
O43524	0.047	29.454	0	0.2499	0	0		O43909	0.172	36.76	0	0.60879	0	0		O43491	0.045	27.133	0	0.23535	0	0
O43526	0.047	29.43	0	0.21404	0	0		O43918	0.172	36.76	0	0.60879	0	0		O43493	0.09	32.729	0	0.38302	0	0
O43559	0.093	33.5	0	0.3934	0	0		O60244	0.115	34.74	0	0.42662	0	0		O43504	0.045	24.78	0	0.2745	50	1728
O43561	0.187	37.456	0.451	0.8401	0	0		O60264	0.057	33.519	0	0.23635	0	0		O43516	0.09	32.113	0.044	0.40328	0	0
O43566	0.047	23.668	0	0.29533	875	1108		O60292	0.057	30.3	0	0.26072	0	0		O43524	0.045	29.272	0	0.24661	0	0
O43597	0.093	34.488	0	0.38046	0	0		O60333	0.057	26.127	0	0.26892	47	1400		O43526	0.045	29.4	0	0.20972	0	0
O43609	0.093	34.488	0	0.38046	0	0		O60343	0.057	30.3	0	0.26072	0	0		O43559	0.09	33.234	0	0.39561	0	0
O43665	0.047	23.668	0	0.29533	875	1108		O60479	0.057	29.804	0	0.24968	0	0		O43561	0.18	36.92	0.42	0.83442	0	0
O43707	0.187	40.161	0.236	0.8597	0	0		O60488	0.057	30.3	0	0.26072	0	0		O43566	0.045	23.741	0	0.27803	35	984
O43708	0.093	32.984	0	0.38419	0	0		O60493	0.172	36.76	0	0.60879	0	0		O43597	0.09	34.122	0	0.37719	0	0
O43739	0.187	33.137	0.15	0.85054	0	427		O60496	0.057	31.624	0	0.18216	0	0		O43609	0.09	34.122	0	0.37719	0	0
O43795	0.047	31.766	0	0.21565	0	0		O60500	0.115	32.925	0	0.37244	0	0		O43665	0.045	23.741	0	0.27803	35	984
O43813	0.047	29.454	0	0.2499	0	0		O60504	0.057	30.045	0	0.23709	0	0		O43707	0.225	39.914	0.441	1.10756	48	1458
O43815	0.047	27.87	0	0.20233	0	103		O60506	0.057	33.519	0	0.23635	0	0		O43708	0.09	32.729	0	0.38302	0	0
O43896	0.047	29.454	0	0.2499	0	0		O60518	0.057	24.982	0	0.2966	49	1872		O43739	0.18	32.957	0.136	0.83789	0	427
O43900	0.14	34.588	0	0.54123	0	0		O60573	0.057	30.3	0	0.26072	0	0		O43795	0.045	31.561	0	0.21509	0	0
O43903	0.047	27.201	0	0.23711	0	0		O60674	0.115	34.74	0	0.42662	0	0		O43813	0.045	29.272	0	0.24661	0	0
O43909	0.14	34.588	0	0.54123	0	0		O60701	0.057	33.519	0	0.23635	0	0		O43815	0.045	27.767	0	0.19982	0	102
O43918	0.14	34.588	0	0.54123	0	0		O60716	0.057	31.624	0	0.18216	0	0		O43896	0.045	29.272	0	0.24661	0	0
O60239	0.047	25.641	0	0.29109	0	0		O60721	0.115	34.74	0	0.42662	0	0		O43900	0.135	34.254	0	0.54044	0	0
O60244	0.093	32.984	0	0.38419	0	0		O60825	0.172	33.037	0.264	0.83119	165	171		O43903	0.045	27.133	0	0.23535	0	0
O60264	0.047	31.766	0	0.21565	0	0		O60832	0.057	29.323	0	0.25213	0	0		O43909	0.135	34.254	0	0.54044	0	0
O60281	0.047	25.641	0	0.29109	0	0		O60840	0.057	30.657	0	0.19028	0	0		O43918	0.135	34.254	0	0.54044	0	0
O60292	0.047	29.454	0	0.2499	0	0		O60869	0.057	29.804	0	0.24968	0	0		O60239	0.045	25.635	0	0.28931	0	0
O60343	0.047	29.454	0	0.2499	0	0		O60880	0.115	34.74	0	0.42662	0	0		O60244	0.09	32.729	0	0.38302	0	0
O60479	0.047	29.43	0	0.21404	0	0		O60884	0.057	33.519	0	0.23635	0	0		O60264	0.045	31.561	0	0.21509	0	0
O60488	0.047	29.454	0	0.2499	0	0		O60885	0.057	33.519	0	0.23635	0	0		O60281	0.045	25.635	0	0.28931	0	0
O60493	0.14	34.588	0	0.54123	0	0		O60888	0.057	33.519	0	0.23635	0	0		O60292	0.045	29.272	0	0.24661	0	0
O60494	0.047	25.641	0	0.29109	0	0		O60921	0.057	30.3	0	0.26072	0	0		O60333	0.045	25.688	0	0.25309	48	1458
O60496	0.093	32.06	0	0.31053	0	0		O60925	0.057	24.982	0	0.2966	49	1872		O60343	0.045	29.272	0	0.24661	0	0
O60500	0.187	34.416	0.458	0.77016	0	0		O75030	0.057	30.045	0	0.23709	0	0		O60479	0.045	29.4	0	0.20972	0	0
O60504	0.187	34.984	0.497	0.8003	0	0		O75044	0.057	30.3	0	0.26072	0	0		O60488	0.045	29.272	0	0.24661	0	0
O60506	0.047	31.766	0	0.21565	0	0		O75056	0.172	35.935	0.075	0.60061	0	576		O60493	0.135	34.254	0	0.54044	0	0
O60573	0.047	29.454	0	0.2499	0	0		O75077	0.057	30.3	0	0.26072	0	0		O60494	0.045	25.635	0	0.28931	0	0
O60674	0.14	34.19	0.009	0.53768	0	0		O75083	0.057	33.519	0	0.23635	0	0		O60496	0.09	31.81	0	0.31085	0	0
O60701	0.047	31.766	0	0.21565	0	0		O75096	0.057	29.323	0	0.25213	0	0		O60500	0.18	34.06	0.427	0.76809	0	0
O60716	0.093	32.361	0.03	0.39415	0	0		O75112	0.057	29.804	0	0.24968	0	0		O60504	0.18	34.579	0.399	0.79925	0	0
O60721	0.093	32.984	0	0.38419	0	0		O75167	0.115	35.78	0	0.41851	0	0		O60506	0.045	31.561	0	0.21509	0	0
O60825	0.14	31.979	0.182	0.7665	170	183		O75326	0.115	34.74	0	0.42662	0	0		O60518	0.045	24.78	0	0.2745	50	1728
O60832	0.047	28.581	0	0.23667	0	0		O75330	0.057	30.045	0	0.23709	0	0		O60573	0.045	29.272	0	0.24661	0	0
O60840	0.047	29.965	0	0.16854	0	0		O75340	0.115	40.497	0.105	0.49707	0	0		O60674	0.135	33.878	0.008	0.53645	0	0
O60841	0.047	30.709	0	0.16482	0	0		O75356	0.057	29.804	0	0.24968	0	0		O60701	0.045	31.561	0	0.21509	0	0
O60861	0.047	27.201	0	0.23711	0	0		O75369	0.057	33.519	0	0.23635	0	0		O60716	0.09	32.099	0.028	0.39277	0	0
O60869	0.047	29.43	0	0.21404	0	0		O75444	0.057	30.045	0	0.23709	0	0		O60721	0.09	32.729	0	0.38302	0	0
O60880	0.093	32.984	0	0.38419	0	0		O75469	0.057	31.624	0	0.18216	0	0		O60825	0.135	31.828	0.18	0.75889	170	183
O60884	0.047	31.766	0	0.21565	0	0		O75494	0.057	33.519	0	0.23635	0	0		O60832	0.045	28.462	0	0.23224	0	0
O60885	0.047	31.766	0	0.21565	0	0		O75525	0.057	33.519	0	0.23635	0	0		O60840	0.045	29.659	0	0.16793	0	0
O60888	0.047	31.766	0	0.21565	0	0		O75533	0.057	30.3	0	0.26072	0	0		O60841	0.045	30.469	0	0.1621	0	0
O60921	0.047	29.454	0	0.2499	0	0		O75553	0.057	31.624	0	0.18216	0	0		O60861	0.045	27.133	0	0.23535	0	0
O60925	0.047	27.201	0	0.23711	0	0		O75563	0.057	30.657	0	0.19028	0	0		O60869	0.045	29.4	0	0.20972	0	0
O75030	0.047	29.277	0	0.17775	0	0		O75582	0.057	30.045	0	0.23709	0	0		O60880	0.09	32.729	0	0.38302	0	0
O75044	0.047	29.454	0	0.2499	0	0		O75592	0.057	30.3	0	0.26072	0	0		O60884	0.045	31.561	0	0.21509	0	0
O75056	0.14	34.13	0.043	0.53717	0	396		O75593	0.057	33.519	0	0.23635	0	0		O60885	0.045	31.561	0	0.21509	0	0
O75077	0.047	29.454	0	0.2499	0	0		O75594	0.057	30.3	0	0.26072	0	0		O60888	0.045	31.561	0	0.21509	0	0
O75083	0.047	31.766	0	0.21565	0	0		O75628	0.057	30.3	0	0.26072	0	0		O60921	0.045	29.272	0	0.24661	0	0
O75096	0.047	28.581	0	0.23667	0	0		O75643	0.057	33.519	0	0.23635	0	0		O60925	0.09	27.523	0.187	0.50985	50	1728
O75112	0.093	30.629	0.16	0.50513	0	0		O75665	0.057	24.982	0	0.2966	49	1872		O75030	0.045	29.13	0	0.18052	0	0
O75146	0.047	27.201	0	0.23711	0	0		O75674	0.115	34.74	0	0.42662	0	0		O75044	0.045	29.272	0	0.24661	0	0
O75147	0.047	25.641	0	0.29109	0	0		O75676	0.057	30.045	0	0.23709	0	0		O75056	0.135	33.79	0.037	0.52982	0	396
O75151	0.047	25.458	0	0.23739	47	1008		O75688	0.057	29.323	0	0.25213	0	0		O75077	0.045	29.272	0	0.24661	0	0
O75167	0.14	35.571	0.084	0.6098	0	0		O75689	0.057	29.804	0	0.24968	0	0		O75083	0.045	31.561	0	0.21509	0	0
O75326	0.093	32.984	0	0.38419	0	0		O75815	0.057	30.3	0	0.26072	0	0		O75096	0.045	28.462	0	0.23224	0	0
O75330	0.093	29.894	0.001	0.34439	0	0		O75955	0.057	30.657	0	0.19028	0	0		O75112	0.045	25.635	0	0.28931	0	0
O75340	0.093	36.592	0.062	0.46555	0	0		O76039	0.115	34.74	0	0.42662	0	0		O75146	0.045	27.133	0	0.23535	0	0
O75356	0.047	29.43	0	0.21404	0	0		O76070	0.057	30.045	0	0.23709	0	0		O75147	0.045	25.635	0	0.28931	0	0
O75369	0.093	32.104	0.026	0.41165	37	1044		O94833	0.057	33.519	0	0.23635	0	0		O75151	0.045	25.447	0	0.23501	46	1008
O75419	0.047	25.641	0	0.29109	0	0		O94856	0.115	34.74	0	0.42662	0	0		O75167	0.135	35.182	0.08	0.60786	0	0
O75444	0.047	29.277	0	0.17775	0	0		O94875	0.057	30.3	0	0.26072	0	0		O75326	0.09	32.729	0	0.38302	0	0
O75469	0.047	30.784	0	0.15704	0	0		O94885	0.115	40.497	0.105	0.49707	0	0		O75330	0.09	29.719	0.001	0.34785	0	0
O75494	0.047	31.766	0	0.21565	0	0		O94887	0.057	31.624	0	0.18216	0	0		O75340	0.09	36.092	0.058	0.4617	0	0
O75525	0.047	31.766	0	0.21565	0	0		O94929	0.057	33.519	0	0.23635	0	0		O75356	0.045	29.4	0	0.20972	0	0
O75533	0.047	29.454	0	0.2499	0	0		O95071	0.115	33.423	0.029	0.42737	0	0		O75369	0.09	31.883	0.024	0.40735	0	987
O75553	0.093	30.93	0	0.35304	37	1044		O95157	0.115	35.78	0	0.41851	0	0		O75419	0.045	25.635	0	0.28931	0	0
O75563	0.093	31.448	0.002	0.32203	0	0		O95218	0.057	29.323	0	0.25213	0	0		O75444	0.045	29.13	0	0.18052	0	0
O75581	0.047	27.87	0	0.20233	0	103		O95295	0.057	24.982	0	0.2966	49	1872		O75469	0.045	30.591	0	0.15742	0	0
O75582	0.047	29.277	0	0.17775	0	0		O95297	0.057	31.624	0	0.18216	0	0		O75494	0.045	31.561	0	0.21509	0	0
O75592	0.047	29.454	0	0.2499	0	0		O95319	0.057	33.519	0	0.23635	0	0		O75525	0.045	31.561	0	0.21509	0	0
O75593	0.047	31.766	0	0.21565	0	0		O95373	0.115	40.497	0.105	0.49707	0	0		O75533	0.045	29.272	0	0.24661	0	0
O75594	0.047	29.454	0	0.2499	0	0		O95382	0.057	30.3	0	0.26072	0	0		O75553	0.09	30.731	0	0.34968	0	987
O75628	0.047	29.454	0	0.2499	0	0		O95411	0.057	33.519	0	0.23635	0	0		O75563	0.09	31.058	0.002	0.32136	0	0
O75643	0.047	31.766	0	0.21565	0	0		O95425	0.057	33.519	0	0.23635	0	0		O75581	0.045	27.767	0	0.19982	0	102
O75674	0.093	32.984	0	0.38419	0	0		O95544	0.115	40.497	0.105	0.49707	0	0		O75582	0.045	29.13	0	0.18052	0	0
O75676	0.093	29.894	0.001	0.34439	0	0		O95602	0.057	29.323	0	0.25213	0	0		O75592	0.045	29.272	0	0.24661	0	0
O75688	0.047	28.581	0	0.23667	0	0		O95622	0.057	29.804	0	0.24968	0	0		O75593	0.045	31.561	0	0.21509	0	0
O75689	0.047	29.43	0	0.21404	0	0		O95630	0.057	33.519	0	0.23635	0	0		O75594	0.045	29.272	0	0.24661	0	0
O75791	0.047	25.641	0	0.29109	0	0		O95644	0.115	32.925	0	0.5104	0	0		O75628	0.045	29.272	0	0.24661	0	0
O75807	0.047	27.697	0	0.15349	0	0		O95685	0.115	37.35	0.079	0.451	0	0		O75643	0.045	31.561	0	0.21509	0	0
O75815	0.047	29.454	0	0.2499	0	0		O95782	0.057	33.519	0	0.23635	0	0		O75665	0.045	24.78	0	0.2745	50	1728
O75955	0.093	31.183	0	0.37087	0	103		O95810	0.057	29.804	0	0.24968	0	0		O75674	0.09	32.729	0	0.38302	0	0
O76039	0.093	32.984	0	0.38419	0	0		O95872	0.057	33.519	0	0.23635	0	0		O75676	0.09	29.719	0.001	0.34785	0	0
O76041	0.047	27.201	0	0.23711	0	0		O95886	0.172	36.76	0	0.60879	0	0		O75688	0.045	28.462	0	0.23224	0	0
O76070	0.093	29.894	0.001	0.34439	0	0		O96004	0.057	29.804	0	0.24968	0	0		O75689	0.045	29.4	0	0.20972	0	0
O76081	0.047	23.668	0	0.29533	875	1108		O96009	0.057	30.3	0	0.26072	0	0		O75791	0.045	25.635	0	0.28931	0	0
O94833	0.047	31.766	0	0.21565	0	0		O96013	0.115	40.497	0.105	0.49707	0	0		O75807	0.045	27.39	0	0.15343	0	0
O94856	0.093	32.984	0	0.38419	0	0		P00338	0.057	30.3	0	0.26072	0	0		O75815	0.045	29.272	0	0.24661	0	0
O94875	0.093	33.532	0	0.41472	0	0		P00519	0.229	43.29	0.249	0.86951	0	0		O75832	0.045	31.561	0	0.21509	0	0
O94885	0.093	36.592	0.062	0.46555	0	0		P00533	0.344	45.395	0.473	1.32421	0	576		O75955	0.135	33.399	0.005	0.52985	0	102
O94887	0.047	30.784	0	0.15704	0	0		P00540	0.057	30.657	0	0.19028	0	0		O76039	0.09	32.729	0	0.38302	0	0
O94929	0.093	34.19	0.054	0.45276	0	0		P00558	0.057	30.3	0	0.26072	0	0		O76041	0.045	27.133	0	0.23535	0	0
O95071	0.14	32.602	0.028	0.51293	0	0		P00738	0.057	33.519	0	0.23635	0	0		O76070	0.09	29.719	0.001	0.34785	0	0
O95084	0.047	27.201	0	0.23711	0	0		P00750	0.057	30.045	0	0.23709	0	0		O76081	0.045	23.741	0	0.27803	35	984
O95157	0.093	33.877	0	0.37269	0	0		P00813	0.057	33.519	0	0.23635	0	0		O94833	0.045	31.561	0	0.21509	0	0
O95218	0.047	28.581	0	0.23667	0	0		P00966	0.057	30.3	0	0.26072	0	0		O94856	0.09	32.729	0	0.38302	0	0
O95297	0.047	30.784	0	0.15704	0	0		P01019	0.057	33.519	0	0.23635	0	0		O94875	0.09	33.174	0	0.40871	0	0
O95319	0.047	31.766	0	0.21565	0	0		P01023	0.057	33.519	0	0.23635	0	0		O94885	0.09	36.092	0.058	0.4617	0	0
O95373	0.093	36.592	0.062	0.46555	0	0		P01100	0.057	30.045	0	0.23709	0	0		O94887	0.045	30.591	0	0.15742	0	0
O95382	0.047	29.454	0	0.2499	0	0		P01106	0.057	30.045	0	0.23709	0	0		O94929	0.09	33.857	0.051	0.45044	0	0
O95411	0.047	31.766	0	0.21565	0	0		P01112	0.172	36.76	0	0.60879	0	0		O95071	0.135	32.329	0.027	0.51578	0	0
O95425	0.047	31.766	0	0.21565	0	0		P01133	0.057	33.519	0	0.23635	0	0		O95084	0.045	27.133	0	0.23535	0	0
O95544	0.093	36.592	0.062	0.46555	0	0		P01889	0.057	31.624	0	0.18216	0	0		O95157	0.09	33.57	0	0.37251	0	0
O95602	0.047	28.581	0	0.23667	0	0		P01891	0.115	34.782	0	0.43185	0	0		O95218	0.045	28.462	0	0.23224	0	0
O95622	0.047	29.43	0	0.21404	0	0		P02545	0.172	42.468	0.211	0.74675	0	0		O95295	0.045	24.78	0	0.2745	50	1728
O95630	0.047	31.766	0	0.21565	0	0		P02686	0.115	34.893	0.039	0.48677	0	0		O95297	0.045	30.591	0	0.15742	0	0
O95644	0.093	31.893	0	0.46394	0	0		P02743	0.057	33.519	0	0.23635	0	0		O95319	0.045	31.561	0	0.21509	0	0
O95685	0.093	34.768	0.046	0.41844	0	0		P02749	0.057	33.519	0	0.23635	0	0		O95373	0.09	36.092	0.058	0.4617	0	0
O95782	0.047	31.766	0	0.21565	0	0		P02751	0.057	33.519	0	0.23635	0	0		O95382	0.045	29.272	0	0.24661	0	0
O95810	0.047	29.43	0	0.21404	0	0		P02753	0.057	33.519	0	0.23635	0	0		O95411	0.045	31.561	0	0.21509	0	0
O95872	0.047	31.766	0	0.21565	0	0		P02760	0.057	33.519	0	0.23635	0	0		O95425	0.045	31.561	0	0.21509	0	0
O95886	0.14	34.588	0	0.54123	0	0		P02765	0.057	33.519	0	0.23635	0	0		O95544	0.09	36.092	0.058	0.4617	0	0
O96004	0.047	29.43	0	0.21404	0	0		P02774	0.057	33.519	0	0.23635	0	0		O95602	0.045	28.462	0	0.23224	0	0
O96009	0.047	29.454	0	0.2499	0	0		P02786	0.057	30.3	0	0.26072	0	0		O95622	0.045	29.4	0	0.20972	0	0
O96013	0.093	36.592	0.062	0.46555	0	0		P02787	0.057	33.519	0	0.23635	0	0		O95630	0.045	31.561	0	0.21509	0	0
P00338	0.047	29.454	0	0.2499	0	0		P02792	0.057	33.519	0	0.23635	0	0		O95644	0.09	31.746	0	0.45633	0	0
P00519	0.327	42.005	0.471	1.39539	0	103		P03372	0.172	37.951	0.021	0.6556	0	0		O95685	0.09	34.355	0.042	0.41454	0	0
P00533	0.514	43.756	0.969	2.14148	47	1521		P04004	0.057	29.804	0	0.24968	0	0		O95782	0.045	31.561	0	0.21509	0	0
P00540	0.047	29.965	0	0.16854	0	0		P04049	0.287	42.406	0.356	1.11993	0	0		O95810	0.045	29.4	0	0.20972	0	0
P00558	0.047	29.454	0	0.2499	0	0		P04075	0.057	30.3	0	0.26072	0	0		O95872	0.045	31.561	0	0.21509	0	0
P00734	0.047	25.641	0	0.29109	0	0		P04083	0.115	37.08	0.065	0.44288	0	0		O95886	0.135	34.254	0	0.54044	0	0
P00738	0.093	33.101	0.215	0.50674	0	0		P04150	0.115	33.423	0.029	0.42737	0	0		O96004	0.045	29.4	0	0.20972	0	0
P00746	0.047	25.641	0	0.29109	0	0		P04156	0.057	33.519	0	0.23635	0	0		O96009	0.045	29.272	0	0.24661	0	0
P00750	0.093	29.894	0.001	0.34439	0	0		P04183	0.057	30.3	0	0.26072	0	0		O96013	0.09	36.092	0.058	0.4617	0	0
P00751	0.047	25.641	0	0.29109	0	0		P04216	0.057	30.657	0	0.19028	0	0		P00338	0.045	29.272	0	0.24661	0	0
P00813	0.047	31.766	0	0.21565	0	0		P04278	0.057	33.519	0	0.23635	0	0		P00519	0.315	41.195	0.439	1.38432	0	102
P00966	0.047	29.454	0	0.2499	0	0		P04279	0.057	29.804	0	0.24968	0	0		P00533	0.495	43.04	0.897	2.12472	46	1520
P01019	0.047	31.766	0	0.21565	0	0		P04406	0.115	35.302	0.074	0.49781	0	0		P00540	0.045	29.659	0	0.16793	0	0
P01023	0.047	31.766	0	0.21565	0	0		P04626	0.115	35.78	0	0.41851	0	0		P00558	0.045	29.272	0	0.24661	0	0
P01034	0.047	25.641	0	0.29109	0	0		P04629	0.172	35.489	0.456	0.80186	96	3281		P00734	0.045	25.635	0	0.28931	0	0
P01100	0.047	29.277	0	0.17775	0	0		P04637	0.172	37.746	0.113	0.74749	0	0		P00738	0.09	32.826	0.2	0.50439	0	0
P01106	0.093	29.894	0.001	0.34439	0	0		P04731	0.057	29.323	0	0.25213	0	0		P00746	0.045	25.635	0	0.28931	0	0
P01112	0.187	35.093	0.025	0.74356	0	103		P04792	0.115	40.497	0.105	0.49707	0	0		P00750	0.09	29.719	0.001	0.34785	0	0
P01133	0.047	31.766	0	0.21565	0	0		P05023	0.172	37.976	0.116	0.67705	0	0		P00751	0.045	25.635	0	0.28931	0	0
P01241	0.047	27.27	0	0.16664	0	0		P05067	0.115	40.497	0.105	0.49707	0	0		P00813	0.045	31.561	0	0.21509	0	0
P01308	0.047	23.399	0	0.29913	197	253		P05106	0.172	33.989	0	0.53064	0	576		P00966	0.045	29.272	0	0.24661	0	0
P01344	0.047	23.399	0	0.29913	197	253		P05107	0.057	29.804	0	0.24968	0	0		P01019	0.045	31.561	0	0.21509	0	0
P01614	0.047	25.641	0	0.29109	0	0		P05114	0.115	32.925	0	0.5104	0	0		P01023	0.045	31.561	0	0.21509	0	0
P01834	0.093	28.995	0.132	0.49342	0	103		P05141	0.057	30.657	0	0.19028	0	0		P01034	0.045	25.635	0	0.28931	0	0
P01857	0.047	25.641	0	0.29109	0	0		P05198	0.115	29.947	0.116	0.52009	185	377		P01100	0.045	29.13	0	0.18052	0	0
P01859	0.047	25.641	0	0.29109	0	0		P05204	0.115	38.217	0.106	0.48603	0	0		P01106	0.09	29.719	0.001	0.34785	0	0
P01876	0.093	28.995	0.132	0.49342	0	103		P05386	0.057	30.657	0	0.19028	0	0		P01112	0.18	34.731	0.023	0.74026	0	102
P01889	0.047	30.784	0	0.15704	0	0		P05387	0.115	40.497	0.105	0.49707	0	0		P01133	0.045	31.561	0	0.21509	0	0
P01891	0.093	33.59	0	0.37108	0	0		P05388	0.057	30.3	0	0.26072	0	0		P01241	0.045	27.119	0	0.16732	0	0
P01909	0.047	25.458	0	0.23739	47	1008		P05412	0.057	30.045	0	0.23709	0	0		P01308	0.045	23.193	0	0.29912	197	253
P02489	0.047	25.641	0	0.29109	0	0		P05455	0.057	30.3	0	0.26072	0	0		P01344	0.045	23.193	0	0.29912	197	253
P02533	0.047	25.641	0	0.29109	0	0		P05549	0.057	33.519	0	0.23635	0	0		P01614	0.045	25.635	0	0.28931	0	0
P02538	0.047	25.641	0	0.29109	0	0		P05556	0.057	29.804	0	0.24968	0	0		P01834	0.09	28.872	0.122	0.48913	0	102
P02545	0.187	39.714	0.228	0.9167	0	0		P05783	0.172	42.468	0.211	0.74675	0	0		P01857	0.045	25.635	0	0.28931	0	0
P02549	0.047	27.201	0	0.23711	0	0		P05787	0.115	35.576	0	0.47344	0	0		P01859	0.045	25.635	0	0.28931	0	0
P02647	0.047	25.641	0	0.29109	0	0		P05814	0.057	29.323	0	0.25213	0	0		P01876	0.09	28.872	0.122	0.48913	0	102
P02649	0.047	25.641	0	0.29109	0	0		P06127	0.115	35.132	0.049	0.43996	0	0		P01889	0.045	30.591	0	0.15742	0	0
P02652	0.047	25.641	0	0.29109	0	0		P06213	0.287	42.15	0.199	1.06349	0	576		P01891	0.09	33.383	0	0.36714	0	0
P02654	0.047	25.641	0	0.29109	0	0		P06239	0.172	35.994	0.06	0.64498	0	576		P01909	0.045	25.447	0	0.23501	46	1008
P02655	0.047	25.641	0	0.29109	0	0		P06241	19.885	44.2	16.116	134.442	5056	10742		P02489	0.045	25.635	0	0.28931	0	0
P02656	0.047	25.641	0	0.29109	0	0		P06396	0.172	38.226	0.1	0.64668	0	576		P02533	0.045	25.635	0	0.28931	0	0
P02671	0.093	27.838	0.063	0.48709	37	1044		P06400	0.115	34.893	0.039	0.48677	0	0		P02538	0.045	25.635	0	0.28931	0	0
P02679	0.047	26.789	0	0.196	0	1044		P06401	0.057	31.624	0	0.18216	0	0		P02545	0.18	39.216	0.211	0.90677	0	0
P02686	0.14	34.071	0.033	0.55843	0	0		P06493	0.057	30.657	0	0.19028	0	0		P02549	0.045	27.133	0	0.23535	0	0
P02730	0.093	29.189	0	0.3906	0	0		P06576	0.172	39.623	0.154	0.70312	0	0		P02647	0.045	25.635	0	0.28931	0	0
P02741	0.047	27.27	0	0.16664	0	0		P06702	0.057	29.323	0	0.25213	0	0		P02649	0.045	25.635	0	0.28931	0	0
P02743	0.047	31.766	0	0.21565	0	0		P06703	0.115	40.497	0.105	0.49707	0	0		P02652	0.045	25.635	0	0.28931	0	0
P02749	0.047	31.766	0	0.21565	0	0		P06729	0.057	30.657	0	0.19028	0	0		P02654	0.045	25.635	0	0.28931	0	0
P02751	0.187	33.574	0.591	1.00187	234	1297		P06730	0.057	29.804	0	0.24968	0	0		P02655	0.045	25.635	0	0.28931	0	0
P02753	0.093	33.101	0.215	0.50674	0	0		P06733	0.115	40.497	0.105	0.49707	0	0		P02656	0.045	25.635	0	0.28931	0	0
P02760	0.093	33.101	0.215	0.50674	0	0		P06734	0.057	30.657	0	0.19028	0	0		P02671	0.09	27.764	0.058	0.48156	0	987
P02763	0.047	25.641	0	0.29109	0	0		P06746	0.057	29.804	0	0.24968	0	0		P02679	0.045	26.622	0	0.19226	0	987
P02765	0.093	33.101	0.215	0.50674	0	0		P06748	0.172	42.099	0.194	0.7492	0	0		P02686	0.135	33.872	0.031	0.55757	0	0
P02766	0.047	25.641	0	0.29109	0	0		P06865	0.057	30.657	0	0.19028	0	0		P02730	0.09	29.042	0	0.38878	0	0
P02768	7.193	34.477	10.937	86.6888	367	827		P07101	0.115	35.302	0.074	0.49781	0	0		P02741	0.045	27.119	0	0.16732	0	0
P02774	0.093	34.19	0.054	0.45276	0	0		P07148	0.057	33.519	0	0.23635	0	0		P02743	0.045	31.561	0	0.21509	0	0
P02775	0.047	25.641	0	0.29109	0	0		P07195	0.057	30.3	0	0.26072	0	0		P02749	0.045	31.561	0	0.21509	0	0
P02786	0.047	29.454	0	0.2499	0	0		P07237	0.115	32.297	0	0.51285	0	0		P02751	0.18	33.273	0.555	0.99577	217	1240
P02787	0.093	33.101	0.215	0.50674	0	0		P07305	0.057	33.519	0	0.23635	0	0		P02753	0.09	32.826	0.2	0.50439	0	0
P02790	0.047	25.641	0	0.29109	0	0		P07333	0.172	36.76	0	0.60879	0	0		P02760	0.09	32.826	0.2	0.50439	0	0
P02792	0.047	31.766	0	0.21565	0	0		P07339	0.057	30.045	0	0.23709	0	0		P02763	0.045	25.635	0	0.28931	0	0
P03372	0.234	36.19	0.066	0.91941	0	103		P07355	0.287	45.609	0.508	1.18104	0	0		P02765	0.09	32.826	0.2	0.50439	0	0
P03950	0.047	27.201	0	0.23711	0	0		P07359	0.057	30.3	0	0.26072	0	0		P02766	0.045	25.635	0	0.28931	0	0
P03956	0.187	26.091	0.022	0.70256	484	922		P07437	0.172	42.099	0.194	0.7492	0	0		P02768	6.937	34.467	10.528	86.1198	368	1122
P04004	0.14	30.573	0.024	0.57276	37	1471		P07477	0.057	33.519	0	0.23635	0	0		P02774	0.09	33.857	0.051	0.45044	0	0
P04049	0.28	39.582	0.267	1.13391	0	0		P07550	0.344	41.667	1.506	1.39585	244	2835		P02775	0.045	25.635	0	0.28931	0	0
P04075	0.047	29.454	0	0.2499	0	0		P07737	0.057	30.3	0	0.26072	0	0		P02786	0.045	29.272	0	0.24661	0	0
P04083	0.093	34.79	0.037	0.40694	0	0		P07738	0.057	33.519	0	0.23635	0	0		P02787	0.09	32.826	0.2	0.50439	0	0
P04150	0.093	32.065	0.013	0.3463	0	0		P07814	0.057	30.3	0	0.26072	0	0		P02790	0.045	25.635	0	0.28931	0	0
P04156	0.093	32.548	0.025	0.41798	0	103		P07900	0.344	44.01	0.573	1.37206	0	0		P02792	0.045	31.561	0	0.21509	0	0
P04183	0.047	29.454	0	0.2499	0	0		P07910	0.115	40.497	0.105	0.49707	0	0		P03372	0.225	35.778	0.065	0.92017	0	102
P04216	0.093	30.163	0	0.36454	37	1044		P07947	0.057	29.323	0	0.25213	0	0		P03891	0.045	30.591	0	0.15742	0	0
P04259	0.047	25.641	0	0.29109	0	0		P07948	0.115	32.653	0	0.34037	0	576		P03950	0.045	27.133	0	0.23535	0	0
P04264	0.047	25.641	0	0.29109	0	0		P07949	0.172	37.951	0.021	0.6556	0	0		P03956	0.18	25.871	0.023	0.6985	511	914
P04275	0.047	26.789	0	0.196	0	1044		P07951	0.057	33.519	0	0.23635	0	0		P04004	0.135	30.499	0.021	0.56255	0	1414
P04278	0.093	34.19	0.054	0.45276	0	0		P07954	0.057	33.519	0	0.23635	0	0		P04049	0.27	39.105	0.251	1.12953	0	0
P04279	0.047	29.43	0	0.21404	0	0		P08034	0.115	34.782	0	0.43185	0	0		P04075	0.045	29.272	0	0.24661	0	0
P04406	0.14	35.359	0.133	0.66477	0	0		P08047	0.229	39.003	0.05	0.84588	0	0		P04083	0.09	34.376	0.034	0.40403	0	0
P04626	0.14	34.377	0.025	0.57502	0	103		P08069	0.229	37.836	0.306	0.87	47	1976		P04150	0.09	31.819	0.013	0.34845	0	0
P04629	0.14	34.054	0.047	0.58461	0	103		P08100	0.057	29.804	0	0.24968	0	0		P04156	0.09	32.3	0.023	0.41491	0	102
P04637	0.234	37.417	0.249	1.04544	0	0		P08107	0.115	32.297	0	0.51285	0	0		P04183	0.045	29.272	0	0.24661	0	0
P04731	0.047	28.581	0	0.23667	0	0		P08133	0.057	33.519	0	0.23635	0	0		P04216	0.09	29.847	0	0.36019	0	987
P04792	0.14	38.563	0.169	0.70266	0	0		P08138	0.115	35.576	0	0.47344	0	0		P04259	0.045	25.635	0	0.28931	0	0
P04839	0.047	27.201	0	0.23711	0	0		P08173	0.115	34.075	0.315	0.53294	49	1872		P04264	0.045	25.635	0	0.28931	0	0
P04899	0.093	28.141	0.086	0.49766	875	1211		P08174	0.057	30.657	0	0.19028	0	0		P04275	0.045	26.622	0	0.19226	0	987
P05019	0.047	23.399	0	0.29913	197	253		P08238	0.115	40.497	0.105	0.49707	0	0		P04278	0.09	33.857	0.051	0.45044	0	0
P05023	0.187	36.381	0.085	0.72697	0	0		P08247	0.057	33.519	0	0.23635	0	0		P04279	0.045	29.4	0	0.20972	0	0
P05067	0.14	37.575	0.144	0.66788	0	103		P08514	0.057	33.519	0	0.23635	0	0		P04406	0.135	34.922	0.125	0.66249	0	0
P05106	2.382	36.586	2.02	18.3187	520	3532		P08575	0.172	35.972	0.011	0.58483	0	576		P04626	0.135	34.044	0.023	0.57233	0	102
P05107	0.047	29.43	0	0.21404	0	0		P08581	0.172	42.099	0.17	0.67923	0	0		P04629	0.225	35.21	0.55	1.10982	98	3288
P05114	0.093	31.893	0	0.46394	0	0		P08588	0.229	40.319	0.73	1.05399	96	3281		P04637	0.225	37.043	0.234	1.03953	0	0
P05129	2.429	33.214	0.824	17.4244	955	3574		P08603	0.057	33.519	0	0.23635	0	0		P04731	0.045	28.462	0	0.23224	0	0
P05141	0.047	29.965	0	0.16854	0	0		P08631	0.115	31.641	0	0.41033	0	576		P04792	0.135	37.949	0.158	0.69705	0	0
P05155	0.047	25.641	0	0.29109	0	0		P08648	0.057	26.127	0	0.26892	47	1400		P04839	0.045	27.133	0	0.23535	0	0
P05198	0.047	29.43	0	0.21404	0	0		P08670	0.115	32.297	0	0.51285	0	0		P04899	0.09	28.066	0.05	0.47785	35	1106
P05204	0.093	35.583	0.059	0.42969	0	0		P08708	0.057	29.323	0	0.25213	0	0		P05019	0.045	23.193	0	0.29912	197	253
P05231	0.047	25.458	0	0.23739	47	1008		P08727	0.057	30.3	0	0.26072	0	0		P05023	0.18	36.086	0.081	0.7255	0	0
P05386	0.047	29.965	0	0.16854	0	0		P08729	0.057	33.519	0	0.23635	0	0		P05067	0.135	37.006	0.133	0.66152	0	102
P05387	0.093	36.592	0.062	0.46555	0	0		P08887	0.057	31.624	0	0.18216	0	0		P05106	2.297	36.275	1.907	18.153	497	3468
P05388	0.047	29.454	0	0.2499	0	0		P08912	0.057	24.982	0	0.2966	49	1872		P05107	0.045	29.4	0	0.20972	0	0
P05412	0.14	30.07	0.092	0.51349	100	362		P08913	0.115	30.427	0.047	0.53113	215	377		P05114	0.09	31.746	0	0.45633	0	0
P05455	0.047	29.454	0	0.2499	0	0		P09211	0.057	33.519	0	0.23635	0	0		P05129	2.342	33.021	0.798	17.1578	944	3488
P05549	0.047	31.766	0	0.21565	0	0		P09326	0.057	30.657	0	0.19028	0	0		P05141	0.045	29.659	0	0.16793	0	0
P05556	0.047	29.43	0	0.21404	0	0		P09327	0.057	31.624	0	0.18216	0	0		P05155	0.045	25.635	0	0.28931	0	0
P05783	0.187	39.169	0.121	0.8444	0	0		P09382	0.057	30.3	0	0.26072	0	0		P05198	0.09	29.506	0.069	0.46675	186	414
P05787	0.14	34.06	0.023	0.56004	0	0		P09429	0.057	29.804	0	0.24968	0	0		P05204	0.09	35.322	0.053	0.42481	0	0
P05814	0.047	28.581	0	0.23667	0	0		P09488	0.057	33.519	0	0.23635	0	0		P05231	0.045	25.447	0	0.23501	46	1008
P05976	0.047	27.201	0	0.23711	0	0		P09493	0.057	33.519	0	0.23635	0	0		P05386	0.045	29.659	0	0.16793	0	0
P06127	0.187	34.454	0.051	0.71012	0	427		P09496	0.057	29.323	0	0.25213	0	0		P05387	0.09	36.092	0.058	0.4617	0	0
P06213	0.374	40.191	0.207	1.43023	0	499		P09619	0.172	36.76	0	0.60879	0	0		P05388	0.045	29.272	0	0.24661	0	0
P06239	0.234	35.406	0.057	0.85521	0	396		P09622	0.057	33.519	0	0.23635	0	0		P05412	0.09	29.719	0.001	0.34785	0	0
P06241	16.207	42.777	12.966	117.738	5541	19595		P09651	0.172	42.099	0.194	0.7492	0	0		P05455	0.045	29.272	0	0.24661	0	0
P06396	0.234	40.29	0.804	1.11248	0	396		P09769	0.172	36.56	0.052	0.59249	0	576		P05549	0.045	31.561	0	0.21509	0	0
P06400	0.093	33.422	0.017	0.39179	0	0		P09848	0.057	31.624	0	0.18216	0	0		P05556	0.045	29.4	0	0.20972	0	0
P06401	0.047	30.784	0	0.15704	0	0		P09917	0.057	33.519	0	0.23635	0	0		P05783	0.18	38.703	0.111	0.83352	0	0
P06493	0.093	31.448	0.002	0.32203	0	0		P0C0S8	0.115	32.297	0	0.51285	0	0		P05787	0.135	33.764	0.023	0.56293	0	0
P06576	0.14	36.561	0.089	0.65511	0	0		P10242	0.057	30.045	0	0.23709	0	0		P05814	0.045	28.462	0	0.23224	0	0
P06702	0.047	28.581	0	0.23667	0	0		P10275	0.115	34.155	0.021	0.41926	0	0		P05976	0.045	27.133	0	0.23535	0	0
P06703	0.093	36.592	0.062	0.46555	0	0		P10276	0.115	34.782	0	0.43185	0	0		P06127	0.18	34.217	0.047	0.70032	0	427
P06727	0.047	25.641	0	0.29109	0	0		P10301	0.172	36.76	0	0.60879	0	0		P06213	0.36	39.707	0.195	1.42164	0	498
P06729	0.047	29.965	0	0.16854	0	0		P10415	0.115	34.893	0.039	0.48677	0	0		P06239	0.225	35.143	0.054	0.84931	0	396
P06730	0.093	29.535	0.002	0.37676	0	427		P10451	0.057	29.804	0	0.24968	0	0		P06241	15.811	42.157	12.503	118.703	5322	19449
P06733	0.093	36.592	0.062	0.46555	0	0		P10523	0.057	29.323	0	0.25213	0	0		P06396	0.225	39.572	0.747	1.10163	0	396
P06734	0.047	29.965	0	0.16854	0	0		P10586	0.057	30.657	0	0.19028	0	0		P06400	0.09	33.253	0.017	0.39024	0	0
P06746	0.047	29.43	0	0.21404	0	0		P10599	0.057	30.3	0	0.26072	0	0		P06401	0.045	30.591	0	0.15742	0	0
P06748	0.14	37.874	0.115	0.70221	0	0		P10636	0.115	37.35	0.079	0.451	0	0		P06493	0.09	31.058	0.002	0.32136	0	0
P06753	0.047	27.201	0	0.23711	0	0		P10644	0.057	33.519	0	0.23635	0	0		P06576	0.135	36.051	0.079	0.64679	0	0
P06756	0.093	26.867	0.012	0.49513	234	1297		P10721	0.229	40.781	0.155	0.85847	0	0		P06702	0.045	28.462	0	0.23224	0	0
P06865	0.047	29.965	0	0.16854	0	0		P10747	0.057	33.519	0	0.23635	0	0		P06703	0.09	36.092	0.058	0.4617	0	0
P07101	0.14	34.109	0.083	0.59429	0	0		P10768	0.057	33.519	0	0.23635	0	0		P06727	0.045	25.635	0	0.28931	0	0
P07148	0.047	31.766	0	0.21565	0	0		P10809	0.115	40.497	0.105	0.49707	0	0		P06729	0.045	29.659	0	0.16793	0	0
P07195	0.047	29.454	0	0.2499	0	0		P10827	0.057	31.624	0	0.18216	0	0		P06730	0.09	29.502	0.002	0.37029	0	427
P07237	0.093	31.101	0	0.48657	0	0		P10828	0.057	31.624	0	0.18216	0	0		P06733	0.09	36.092	0.058	0.4617	0	0
P07288	0.047	25.641	0	0.29109	0	0		P10909	0.057	33.519	0	0.23635	0	0		P06734	0.045	29.659	0	0.16793	0	0
P07305	0.047	31.766	0	0.21565	0	0		P10912	0.057	33.519	0	0.23635	0	0		P06746	0.045	29.4	0	0.20972	0	0
P07333	0.234	37.767	0.009	0.85954	0	0		P11021	0.172	42.099	0.194	0.7492	0	0		P06748	0.135	37.298	0.107	0.69394	0	0
P07339	0.047	29.277	0	0.17775	0	0		P11137	0.172	36.76	0	0.60879	0	0		P06753	0.045	27.133	0	0.23535	0	0
P07355	0.234	41.476	0.291	1.07329	0	0		P11142	0.229	44.155	0.39	0.99888	0	0		P06756	0.09	26.696	0.011	0.49138	217	1240
P07359	0.047	29.454	0	0.2499	0	0		P11166	0.057	26.127	0	0.26892	47	1400		P06865	0.045	29.659	0	0.16793	0	0
P07360	0.047	25.458	0	0.23739	47	1008		P11171	0.057	29.804	0	0.24968	0	0		P07101	0.135	33.733	0.076	0.59446	0	0
P07384	0.14	32.464	0.048	0.59793	37	1044		P11229	0.057	24.982	0	0.2966	49	1872		P07148	0.045	31.561	0	0.21509	0	0
P07437	0.14	37.874	0.115	0.70221	0	0		P11274	0.229	42.738	0.464	0.94815	47	1400		P07195	0.045	29.272	0	0.24661	0	0
P07477	0.093	33.101	0.215	0.50674	0	0		P11388	0.057	29.804	0	0.24968	0	0		P07237	0.09	30.85	0	0.47886	0	0
P07550	0.187	37.528	0.087	0.74132	0	396		P11532	0.115	35.7	0.075	0.44241	0	0		P07288	0.045	25.635	0	0.28931	0	0
P07711	0.047	25.641	0	0.29109	0	0		P11831	0.057	31.624	0	0.18216	0	0		P07305	0.045	31.561	0	0.21509	0	0
P07737	0.093	31.402	0.053	0.48701	0	0		P11836	0.057	30.657	0	0.19028	0	0		P07333	0.225	37.242	0.008	0.85597	0	0
P07738	0.047	31.766	0	0.21565	0	0		P11912	0.057	30.657	0	0.19028	0	0		P07339	0.045	29.13	0	0.18052	0	0
P07814	0.047	29.454	0	0.2499	0	0		P11940	0.057	33.519	0	0.23635	0	0		P07355	0.225	40.876	0.265	1.06108	0	0
P07900	0.327	40.703	0.39	1.37058	0	0		P12036	0.057	30.045	0	0.23709	0	0		P07359	0.045	29.272	0	0.24661	0	0
P07910	0.093	36.592	0.062	0.46555	0	0		P12074	0.057	33.519	0	0.23635	0	0		P07360	0.045	25.447	0	0.23501	46	1008
P07947	0.093	30.468	0.06	0.43267	37	1044		P12235	0.057	33.519	0	0.23635	0	0		P07384	0.135	32.183	0.044	0.58971	0	987
P07948	5.371	38.301	3.382	35.0957	2104	12088		P12268	0.057	33.519	0	0.23635	0	0		P07437	0.135	37.298	0.107	0.69394	0	0
P07949	0.234	37.995	0.056	0.8819	0	0		P12270	0.057	30.045	0	0.23709	0	0		P07477	0.09	32.826	0.2	0.50439	0	0
P07951	0.093	34.19	0.054	0.45276	0	0		P12272	0.057	29.323	0	0.25213	0	0		P07550	0.27	37.627	0.885	1.26592	236	2551
P07954	0.047	31.766	0	0.21565	0	0		P12318	0.057	30.657	0	0.19028	0	0		P07711	0.09	30.324	0.168	0.46983	0	0
P07996	0.047	26.789	0	0.196	0	1044		P12532	0.057	30.3	0	0.26072	0	0		P07737	0.09	31.132	0.049	0.48196	0	0
P08034	0.14	34.633	0.017	0.57341	0	103		P12814	0.172	36.264	0.168	0.68743	47	1400		P07738	0.045	31.561	0	0.21509	0	0
P08047	0.234	36.63	0.067	0.88562	0	0		P12830	0.057	31.624	0	0.18216	0	0		P07814	0.045	29.272	0	0.24661	0	0
P08069	0.187	35.418	0.049	0.70372	0	396		P12882	0.057	29.323	0	0.25213	0	0		P07900	0.27	39.856	0.282	1.19445	0	0
P08100	0.047	29.43	0	0.21404	0	0		P12931	17.994	46.237	16.908	117.552	5744	12396		P07910	0.09	36.092	0.058	0.4617	0	0
P08107	0.093	31.101	0	0.48657	0	0		P12956	0.172	42.028	0.184	0.68734	0	0		P07947	0.09	30.282	0.054	0.4245	0	987
P08123	0.047	26.789	0	0.196	0	1044		P13010	0.115	35.7	0.075	0.44241	0	0		P07948	5.18	37.717	3.223	35.117	2084	12041
P08133	0.047	31.766	0	0.21565	0	0		P13224	0.057	30.3	0	0.26072	0	0		P07949	0.225	37.468	0.056	0.88245	0	0
P08138	0.187	34.443	0.048	0.76237	0	103		P13501	0.057	33.519	0	0.23635	0	0		P07951	0.09	33.857	0.051	0.45044	0	0
P08173	0.047	31.766	0	0.21565	0	0		P13569	0.057	29.804	0	0.24968	0	0		P07954	0.045	31.561	0	0.21509	0	0
P08174	0.047	29.965	0	0.16854	0	0		P13591	0.057	30.657	0	0.19028	0	0		P07996	0.045	26.622	0	0.19226	0	987
P08183	0.047	27.87	0	0.20233	0	103		P13639	0.115	40.497	0.105	0.49707	0	0		P08034	0.135	34.397	0.016	0.56696	0	102
P08235	0.047	27.201	0	0.23711	0	0		P13667	0.057	24.314	0	0.27041	180	377		P08047	0.225	36.204	0.067	0.88828	0	0
P08237	0.047	27.27	0	0.16664	0	0		P13671	0.115	34.74	0	0.42662	0	0		P08069	0.225	35.362	0.185	0.94887	48	1854
P08238	0.093	36.592	0.062	0.46555	0	0		P13688	0.057	31.624	0	0.18216	0	0		P08100	0.045	29.4	0	0.20972	0	0
P08247	0.047	31.766	0	0.21565	0	0		P13797	0.057	33.519	0	0.23635	0	0		P08107	0.09	30.85	0	0.47886	0	0
P08253	0.047	22.762	0	0.18702	100	209		P13945	0.057	31.624	0	0.18216	0	0		P08123	0.045	26.622	0	0.19226	0	987
P08254	0.234	26.094	0.031	0.85137	498	922		P13987	0.115	35.78	0	0.41851	0	0		P08133	0.045	31.561	0	0.21509	0	0
P08473	0.047	27.697	0	0.15349	0	0		P14136	0.115	34.782	0	0.43185	0	0		P08138	0.18	34.122	0.046	0.76276	0	102
P08514	0.093	32.104	0.026	0.41165	37	1044		P14151	0.115	38.217	0.106	0.48603	0	0		P08173	0.09	31.952	0.168	0.48959	50	1728
P08575	0.28	38.59	0.058	1.00109	0	396		P14317	0.057	33.519	0	0.23635	0	0		P08174	0.045	29.659	0	0.16793	0	0
P08581	0.187	38.737	0.099	0.7874	0	0		P14416	0.057	26.127	0	0.26892	47	1400		P08183	0.045	27.767	0	0.19982	0	102
P08588	0.14	36.068	0.122	0.68971	47	1008		P14598	0.115	34.782	0	0.43185	0	0		P08235	0.045	27.133	0	0.23535	0	0
P08603	0.093	33.101	0.215	0.50674	0	0		P14618	0.172	42.099	0.194	0.7492	0	0		P08237	0.045	27.119	0	0.16732	0	0
P08631	0.187	35.377	0.113	0.77056	0	396		P14784	0.115	34.74	0	0.42662	0	0		P08238	0.09	36.092	0.058	0.4617	0	0
P08648	0.047	26.789	0	0.196	0	1044		P14866	0.115	30.427	0.047	0.53113	215	377		P08247	0.045	31.561	0	0.21509	0	0
P08670	0.093	31.101	0	0.48657	0	0		P14868	0.057	33.519	0	0.23635	0	0		P08253	0.045	22.52	0	0.1838	100	212
P08708	0.047	28.581	0	0.23667	0	0		P14921	0.115	34.155	0.021	0.41926	0	0		P08254	0.225	25.874	0.031	0.84469	525	914
P08709	0.047	25.641	0	0.29109	0	0		P14923	0.115	32.925	0	0.37244	0	0		P08473	0.045	27.39	0	0.15343	0	0
P08727	0.047	29.454	0	0.2499	0	0		P15036	0.057	31.624	0	0.18216	0	0		P08514	0.09	31.883	0.024	0.40735	0	987
P08729	0.047	31.766	0	0.21565	0	0		P15056	0.172	37.746	0.113	0.74749	0	0		P08575	0.27	37.994	0.056	0.99552	0	396
P08758	0.047	27.201	0	0.23711	0	0		P15085	0.057	29.323	0	0.25213	0	0		P08581	0.18	38.131	0.092	0.78122	0	0
P08779	0.047	25.641	0	0.29109	0	0		P15153	0.115	38.217	0.106	0.48603	0	0		P08588	0.225	37.167	0.538	1.20992	144	4194
P08842	0.047	30.709	0	0.16482	0	0		P15172	0.057	29.804	0	0.24968	0	0		P08603	0.09	32.826	0.2	0.50439	0	0
P08887	0.047	30.784	0	0.15704	0	0		P15311	0.115	32.925	0	0.5104	0	0		P08631	0.18	34.95	0.106	0.75934	0	396
P08913	0.093	29.732	0.204	0.54523	875	1108		P15336	0.057	30.045	0	0.23709	0	0		P08648	0.09	27.702	0.026	0.44534	48	2456
P09211	0.047	31.766	0	0.21565	0	0		P15382	0.057	29.804	0	0.24968	0	0		P08670	0.09	30.85	0	0.47886	0	0
P09237	0.047	25.848	0	0.18105	82	244		P15391	0.172	36.83	0.029	0.66372	0	0		P08708	0.045	28.462	0	0.23224	0	0
P09326	0.047	29.965	0	0.16854	0	0		P15498	0.172	36.83	0.029	0.66372	0	0		P08709	0.045	25.635	0	0.28931	0	0
P09327	0.093	32.361	0.03	0.39415	0	0		P15529	0.057	31.624	0	0.18216	0	0		P08727	0.045	29.272	0	0.24661	0	0
P09382	0.047	29.454	0	0.2499	0	0		P15586	0.172	36.76	0	0.60879	0	0		P08729	0.045	31.561	0	0.21509	0	0
P09429	0.047	29.43	0	0.21404	0	0		P15880	0.057	29.323	0	0.25213	0	0		P08754	0.045	25.688	0	0.25309	48	1458
P09471	1.541	31.002	2.251	18.0193	925	1234		P15923	0.057	30.045	0	0.23709	0	0		P08758	0.045	27.133	0	0.23535	0	0
P09488	0.047	31.766	0	0.21565	0	0		P15924	0.057	30.3	0	0.26072	0	0		P08779	0.045	25.635	0	0.28931	0	0
P09493	0.093	34.19	0.054	0.45276	0	0		P15941	0.115	35.78	0	0.41851	0	0		P08842	0.045	30.469	0	0.1621	0	0
P09496	0.047	28.581	0	0.23667	0	0		P15976	0.057	30.045	0	0.23709	0	0		P08887	0.045	30.591	0	0.15742	0	0
P09603	0.047	30.709	0	0.16482	0	0		P16070	0.172	33.989	0	0.53064	0	576		P08912	0.045	24.78	0	0.2745	50	1728
P09619	0.28	37.365	0.066	1.10438	37	1147		P16104	0.057	29.323	0	0.25213	0	0		P08913	0.135	29.647	0.224	0.78167	229	1398
P09622	0.047	31.766	0	0.21565	0	0		P16144	0.172	39.686	0.155	0.67631	0	0		P09211	0.045	31.561	0	0.21509	0	0
P09651	0.14	37.874	0.115	0.70221	0	0		P16150	0.057	30.657	0	0.19028	0	0		P09237	0.045	25.647	0	0.18363	115	313
P09769	0.187	35.064	0.049	0.69049	0	396		P16152	0.057	33.519	0	0.23635	0	0		P09326	0.045	29.659	0	0.16793	0	0
P09848	0.047	30.784	0	0.15704	0	0		P16234	0.057	33.519	0	0.23635	0	0		P09327	0.09	32.099	0.028	0.39277	0	0
P09917	0.093	34.19	0.054	0.45276	0	0		P16284	0.229	35.722	0.059	0.76773	0	576		P09382	0.045	29.272	0	0.24661	0	0
P0C0L4	0.047	25.641	0	0.29109	0	0		P16298	0.057	33.519	0	0.23635	0	0		P09429	0.045	29.4	0	0.20972	0	0
P0C0S8	0.093	31.101	0	0.48657	0	0		P16333	0.057	30.657	0	0.19028	0	0		P09471	1.577	31.127	2.15	18.1132	271	4708
P10124	0.047	25.641	0	0.29109	0	0		P16383	0.057	30.657	0	0.19028	0	0		P09488	0.045	31.561	0	0.21509	0	0
P10242	0.047	29.277	0	0.17775	0	0		P16403	0.057	29.323	0	0.25213	0	0		P09493	0.09	33.857	0.051	0.45044	0	0
P10275	0.14	33.132	0.009	0.53712	0	103		P16410	0.057	30.657	0	0.19028	0	0		P09496	0.045	28.462	0	0.23224	0	0
P10276	0.093	33.59	0	0.37108	0	0		P16455	0.057	29.804	0	0.24968	0	0		P09603	0.045	30.469	0	0.1621	0	0
P10301	0.14	34.588	0	0.54123	0	0		P16471	0.057	30.3	0	0.26072	0	0		P09619	0.27	36.859	0.061	1.09462	20	1104
P10415	0.14	34.071	0.033	0.55843	0	0		P16671	0.115	32.925	0	0.37244	0	0		P09622	0.045	31.561	0	0.21509	0	0
P10451	0.047	29.43	0	0.21404	0	0		P16871	0.057	30.657	0	0.19028	0	0		P09651	0.135	37.298	0.107	0.69394	0	0
P10523	0.047	28.581	0	0.23667	0	0		P16885	0.115	34.74	0	0.42662	0	0		P09769	0.18	34.666	0.046	0.68141	0	396
P10586	0.093	31.183	0	0.37087	0	103		P16989	0.057	30.045	0	0.23709	0	0		P09848	0.045	30.591	0	0.15742	0	0
P10599	0.047	29.454	0	0.2499	0	0		P17041	0.057	33.519	0	0.23635	0	0		P09917	0.09	33.857	0.051	0.45044	0	0
P10636	0.14	36.755	0.145	0.65556	0	0		P17181	0.057	30.045	0	0.23709	0	0		P0C0L4	0.045	25.635	0	0.28931	0	0
P10644	0.047	31.766	0	0.21565	0	0		P17252	12.665	42.447	17.01	106.484	3089	12792		P0C0S8	0.09	30.85	0	0.47886	0	0
P10720	0.047	25.641	0	0.29109	0	0		P17302	0.229	37.705	0.081	0.82714	0	576		P10124	0.045	25.635	0	0.28931	0	0
P10721	0.28	38.828	0.107	1.07358	0	0		P17480	0.057	30.045	0	0.23709	0	0		P10242	0.045	29.13	0	0.18052	0	0
P10747	0.047	31.766	0	0.21565	0	0		P17535	0.057	30.045	0	0.23709	0	0		P10275	0.135	32.86	0.009	0.53776	0	102
P10768	0.047	31.766	0	0.21565	0	0		P17600	0.115	35.78	0	0.41851	0	0		P10276	0.09	33.383	0	0.36714	0	0
P10809	0.093	36.592	0.062	0.46555	0	0		P17612	0.172	37.286	0.095	0.60108	0	576		P10301	0.135	34.254	0	0.54044	0	0
P10827	0.047	30.784	0	0.15704	0	0		P17643	0.057	26.127	0	0.26892	47	1400		P10415	0.135	33.872	0.031	0.55757	0	0
P10828	0.047	30.784	0	0.15704	0	0		P17655	0.057	30.045	0	0.23709	0	0		P10451	0.045	29.4	0	0.20972	0	0
P10909	0.047	31.766	0	0.21565	0	0		P17676	0.057	30.045	0	0.23709	0	0		P10523	0.045	28.462	0	0.23224	0	0
P10912	0.047	31.766	0	0.21565	0	0		P17677	0.057	29.804	0	0.24968	0	0		P10586	0.09	30.958	0	0.36775	0	102
P11021	0.187	38.611	0.232	0.90454	0	103		P17706	0.057	31.624	0	0.18216	0	0		P10599	0.045	29.272	0	0.24661	0	0
P11137	0.14	34.588	0	0.54123	0	0		P17707	0.057	30.657	0	0.19028	0	0		P10636	0.135	36.233	0.135	0.64989	0	0
P11142	0.187	39.818	0.225	0.91625	0	0		P17752	0.057	30.3	0	0.26072	0	0		P10644	0.045	31.561	0	0.21509	0	0
P11171	0.093	30.564	0	0.45115	0	0		P17812	0.057	30.3	0	0.26072	0	0		P10720	0.045	25.635	0	0.28931	0	0
P11274	0.187	38.737	0.099	0.7874	0	0		P17813	0.057	26.127	0	0.26892	47	1400		P10721	0.27	38.415	0.098	1.06569	0	0
P11388	0.093	29.535	0.002	0.37676	0	427		P17844	0.115	38.217	0.106	0.48603	0	0		P10747	0.045	31.561	0	0.21509	0	0
P11532	0.187	38.232	0.674	0.93342	0	0		P17948	0.115	34.74	0	0.42662	0	0		P10768	0.045	31.561	0	0.21509	0	0
P11802	0.047	27.697	0	0.15349	0	0		P17987	0.115	37.35	0.079	0.451	0	0		P10809	0.09	36.092	0.058	0.4617	0	0
P11831	0.047	30.784	0	0.15704	0	0		P18031	0.172	37.951	0.021	0.6556	0	0		P10827	0.045	30.591	0	0.15742	0	0
P11836	0.093	31.448	0.002	0.32203	0	0		P18077	0.115	34.74	0	0.42662	0	0		P10828	0.045	30.591	0	0.15742	0	0
P11912	0.093	31.448	0.002	0.32203	0	0		P18089	0.115	30.427	0.047	0.53113	215	377		P10909	0.045	31.561	0	0.21509	0	0
P11940	0.047	31.766	0	0.21565	0	0		P18124	0.057	33.519	0	0.23635	0	0		P10912	0.045	31.561	0	0.21509	0	0
P12036	0.047	29.277	0	0.17775	0	0		P18206	0.172	38.649	0.065	0.69256	0	0		P11021	0.18	37.981	0.214	0.89376	0	102
P12074	0.047	31.766	0	0.21565	0	0		P18433	0.172	36.76	0	0.60879	0	0		P11137	0.135	34.254	0	0.54044	0	0
P12235	0.047	31.766	0	0.21565	0	0		P18505	0.057	29.804	0	0.24968	0	0		P11142	0.18	39.306	0.203	0.90366	0	0
P12268	0.047	31.766	0	0.21565	0	0		P18507	0.057	29.804	0	0.24968	0	0		P11166	0.045	25.688	0	0.25309	48	1458
P12270	0.047	29.277	0	0.17775	0	0		P18545	0.115	35.78	0	0.41851	0	0		P11171	0.09	30.49	0	0.44507	0	0
P12272	0.047	28.581	0	0.23667	0	0		P18564	0.057	30.045	0	0.23709	0	0		P11229	0.045	24.78	0	0.2745	50	1728
P12314	0.047	30.709	0	0.16482	0	0		P18669	0.057	30.3	0	0.26072	0	0		P11274	0.225	38.562	0.285	1.03431	48	1458
P12318	0.093	31.448	0.002	0.32203	0	0		P18825	0.115	30.427	0.047	0.53113	215	377		P11362	0.045	31.561	0	0.21509	0	0
P12532	0.047	29.454	0	0.2499	0	0		P18887	0.057	30.657	0	0.19028	0	0		P11388	0.09	29.502	0.002	0.37029	0	427
P12814	0.093	33.877	0	0.37269	0	0		P19021	0.057	29.804	0	0.24968	0	0		P11532	0.18	37.633	0.626	0.92483	0	0
P12829	0.047	25.641	0	0.29109	0	0		P19105	0.057	33.519	0	0.23635	0	0		P11802	0.045	27.39	0	0.15343	0	0
P12830	0.093	31.742	0	0.35937	0	103		P19174	0.172	36.76	0	0.60879	0	0		P11831	0.045	30.591	0	0.15742	0	0
P12882	0.047	28.581	0	0.23667	0	0		P19235	0.115	35.576	0	0.47344	0	0		P11836	0.09	31.058	0.002	0.32136	0	0
P12931	14.666	44.465	13.574	100.726	6893	20642		P19338	0.172	42.099	0.194	0.7492	0	0		P11912	0.09	31.058	0.002	0.32136	0	0
P12956	0.14	38.015	0.108	0.63409	0	0		P19388	0.057	29.323	0	0.25213	0	0		P11940	0.045	31.561	0	0.21509	0	0
P13010	0.093	33.802	0.043	0.40521	0	0		P19397	0.057	29.804	0	0.24968	0	0		P12034	0.045	29.13	0	0.18052	0	0
P13224	0.047	29.454	0	0.2499	0	0		P19419	0.115	35.576	0	0.47344	0	0		P12036	0.045	29.13	0	0.18052	0	0
P13500	1.028	28.816	0.839	6.10908	544	947		P19429	0.057	29.804	0	0.24968	0	0		P12074	0.045	31.561	0	0.21509	0	0
P13501	0.093	31.955	0.131	0.38475	100	362		P19438	0.172	37.951	0.021	0.6556	0	0		P12235	0.045	31.561	0	0.21509	0	0
P13569	0.047	29.43	0	0.21404	0	0		P19474	0.057	30.3	0	0.26072	0	0		P12268	0.045	31.561	0	0.21509	0	0
P13591	0.047	29.965	0	0.16854	0	0		P19634	0.057	30.045	0	0.23709	0	0		P12270	0.045	29.13	0	0.18052	0	0
P13611	0.093	22.374	0	0.31791	233	541		P19793	0.115	34.155	0.021	0.41926	0	0		P12272	0.045	28.462	0	0.23224	0	0
P13639	0.093	36.592	0.062	0.46555	0	0		P20020	0.057	29.804	0	0.24968	0	0		P12314	0.045	30.469	0	0.1621	0	0
P13645	0.047	25.641	0	0.29109	0	0		P20042	0.057	24.314	0	0.27041	180	377		P12318	0.09	31.058	0.002	0.32136	0	0
P13646	0.047	25.641	0	0.29109	0	0		P20073	0.057	29.804	0	0.24968	0	0		P12532	0.045	29.272	0	0.24661	0	0
P13647	0.047	25.641	0	0.29109	0	0		P20138	0.057	31.624	0	0.18216	0	0		P12814	0.135	33.919	0.102	0.62559	48	1458
P13671	0.093	32.984	0	0.38419	0	0		P20273	0.057	33.519	0	0.23635	0	0		P12829	0.045	25.635	0	0.28931	0	0
P13688	0.047	30.784	0	0.15704	0	0		P20309	0.057	24.982	0	0.2966	49	1872		P12830	0.09	31.521	0	0.35724	0	102
P13797	0.047	31.766	0	0.21565	0	0		P20700	0.115	32.925	0	0.5104	0	0		P12882	0.045	28.462	0	0.23224	0	0
P13945	0.047	30.784	0	0.15704	0	0		P20749	0.057	30.657	0	0.19028	0	0		P12931	14.279	44.065	13.336	101.689	6791	21112
P13987	0.093	33.877	0	0.37269	0	0		P20774	0.057	31.624	0	0.18216	0	0		P12956	0.135	37.437	0.1	0.62963	0	0
P14136	0.14	35.07	0.299	0.66217	0	0		P20810	0.172	36.76	0	0.60879	0	0		P13010	0.09	33.479	0.037	0.40017	0	0
P14151	0.093	35.583	0.059	0.42969	0	0		P20823	0.057	31.624	0	0.18216	0	0		P13224	0.045	29.272	0	0.24661	0	0
P14317	0.14	34.756	0.061	0.60625	0	0		P20916	0.057	30.657	0	0.19028	0	0		P13500	0.901	28.316	0.713	5.57324	559	942
P14543	0.047	26.789	0	0.196	0	1044		P20936	0.172	37.01	0.011	0.57671	0	576		P13501	0.09	31.737	0.158	0.38375	92	280
P14598	0.093	33.59	0	0.37108	0	0		P20941	0.057	30.3	0	0.26072	0	0		P13569	0.045	29.4	0	0.20972	0	0
P14618	0.14	37.874	0.115	0.70221	0	0		P20963	0.172	35.972	0.011	0.58483	0	576		P13591	0.045	29.659	0	0.16793	0	0
P14784	0.14	34.19	0.009	0.53768	0	0		P21266	0.057	33.519	0	0.23635	0	0		P13611	0.09	22.072	0	0.31485	242	462
P14866	0.047	29.454	0	0.2499	0	0		P21333	0.287	45.681	0.593	1.18915	0	0		P13639	0.09	36.092	0.058	0.4617	0	0
P14867	0.047	24.936	0	0.16272	0	427		P21452	0.057	24.982	0	0.2966	49	1872		P13645	0.045	25.635	0	0.28931	0	0
P14868	0.047	31.766	0	0.21565	0	0		P21580	0.057	30.3	0	0.26072	0	0		P13646	0.045	25.635	0	0.28931	0	0
P14921	0.14	33.071	0.019	0.50143	0	0		P21730	0.057	29.323	0	0.25213	0	0		P13647	0.045	25.635	0	0.28931	0	0
P14923	0.093	31.78	0	0.32558	0	0		P21731	0.057	30.3	0	0.26072	0	0		P13667	0.045	23.879	0	0.25703	180	414
P15036	0.047	30.784	0	0.15704	0	0		P21817	0.057	33.519	0	0.23635	0	0		P13671	0.09	32.729	0	0.38302	0	0
P15056	0.187	36.282	0.114	0.80833	0	0		P21854	0.057	33.519	0	0.23635	0	0		P13688	0.045	30.591	0	0.15742	0	0
P15085	0.047	28.581	0	0.23667	0	0		P21860	0.172	37.01	0.011	0.57671	0	576		P13797	0.045	31.561	0	0.21509	0	0
P15153	0.187	37.714	0.192	0.86913	0	103		P21917	0.057	33.519	0	0.23635	0	0		P13945	0.045	30.591	0	0.15742	0	0
P15172	0.047	29.43	0	0.21404	0	0		P21926	0.057	29.804	0	0.24968	0	0		P13987	0.09	33.57	0	0.37251	0	0
P15311	0.14	33.101	0.053	0.70105	0	0		P22061	0.057	33.519	0	0.23635	0	0		P14136	0.135	34.796	0.302	0.65645	0	0
P15328	0.047	27.697	0	0.15349	0	0		P22314	0.057	30.3	0	0.26072	0	0		P14151	0.09	35.322	0.053	0.42481	0	0
P15336	0.093	29.894	0.001	0.34439	0	0		P22392	0.057	30.3	0	0.26072	0	0		P14317	0.135	34.392	0.058	0.60387	0	0
P15382	0.047	29.43	0	0.21404	0	0		P22460	0.057	31.624	0	0.18216	0	0		P14416	0.045	25.688	0	0.25309	48	1458
P15391	0.234	38.674	0.035	0.88025	0	0		P22557	0.057	33.519	0	0.23635	0	0		P14543	0.045	26.622	0	0.19226	0	987
P15498	0.234	39.27	0.182	0.96388	0	0		P22607	0.057	33.519	0	0.23635	0	0		P14598	0.09	33.383	0	0.36714	0	0
P15509	0.047	27.697	0	0.15349	0	0		P22626	0.057	33.519	0	0.23635	0	0		P14618	0.135	37.298	0.107	0.69394	0	0
P15529	0.047	30.784	0	0.15704	0	0		P22681	0.344	45.419	0.458	1.27739	0	576		P14784	0.135	33.878	0.008	0.53645	0	0
P15586	0.14	34.588	0	0.54123	0	0		P22736	0.115	35.302	0.074	0.49781	0	0		P14866	0.09	29.365	0.029	0.50364	194	414
P15880	0.047	28.581	0	0.23667	0	0		P22888	0.057	26.127	0	0.26892	47	1400		P14867	0.045	24.827	0	0.16057	0	427
P15923	0.093	29.894	0.001	0.34439	0	0		P23229	0.115	34.914	0.113	0.50526	47	1400		P14868	0.045	31.561	0	0.21509	0	0
P15924	0.047	29.454	0	0.2499	0	0		P23258	0.057	30.3	0	0.26072	0	0		P14921	0.135	32.801	0.019	0.50527	0	0
P15941	0.14	35.029	0.007	0.52617	0	0		P23396	0.115	40.497	0.105	0.49707	0	0		P14923	0.09	31.552	0	0.32535	0	0
P15976	0.093	29.894	0.001	0.34439	0	0		P23443	0.115	34.155	0.021	0.41926	0	0		P15036	0.045	30.591	0	0.15742	0	0
P16070	0.14	32.548	0	0.45755	0	396		P23458	0.229	42.447	0.409	0.92844	0	0		P15056	0.18	35.963	0.106	0.80418	0	0
P16104	0.047	28.581	0	0.23667	0	0		P23467	0.057	28.204	0	0.1582	0	576		P15085	0.045	28.462	0	0.23224	0	0
P16118	0.047	27.27	0	0.16664	0	0		P23469	0.229	39.003	0.05	0.84588	0	0		P15121	0.045	27.767	0	0.19982	0	102
P16144	0.14	36.99	0.084	0.59823	0	0		P23470	0.057	28.204	0	0.1582	0	576		P15153	0.18	37.349	0.179	0.85998	0	102
P16150	0.047	29.965	0	0.16854	0	0		P23471	0.115	31.954	0	0.34848	0	576		P15172	0.045	29.4	0	0.20972	0	0
P16152	0.047	31.766	0	0.21565	0	0		P23508	0.115	33.726	0.196	0.50676	186	377		P15311	0.135	32.904	0.049	0.69168	0	0
P16234	0.187	35.666	0.066	0.77879	37	1147		P23526	0.057	30.3	0	0.26072	0	0		P15328	0.045	27.39	0	0.15343	0	0
P16284	0.28	35.041	0.063	0.98479	37	1440		P23527	0.057	29.323	0	0.25213	0	0		P15336	0.09	29.719	0.001	0.34785	0	0
P16298	0.047	31.766	0	0.21565	0	0		P23528	0.172	42.099	0.194	0.7492	0	0		P15382	0.045	29.4	0	0.20972	0	0
P16333	0.093	32.588	0	0.33336	0	0		P23588	0.057	29.323	0	0.25213	0	0		P15391	0.225	38.099	0.034	0.87907	0	0
P16383	0.047	29.965	0	0.16854	0	0		P23634	0.057	31.624	0	0.18216	0	0		P15498	0.225	38.662	0.174	0.96099	0	0
P16403	0.047	28.581	0	0.23667	0	0		P23677	0.057	29.804	0	0.24968	0	0		P15509	0.045	27.39	0	0.15343	0	0
P16410	0.093	31.448	0.002	0.32203	0	0		P23743	0.057	31.624	0	0.18216	0	0		P15529	0.045	30.591	0	0.15742	0	0
P16455	0.047	29.43	0	0.21404	0	0		P23759	0.115	32.925	0	0.37244	0	0		P15586	0.135	34.254	0	0.54044	0	0
P16471	0.047	29.454	0	0.2499	0	0		P23760	0.172	36.76	0	0.60879	0	0		P15880	0.045	28.462	0	0.23224	0	0
P16473	0.047	23.668	0	0.29533	875	1108		P23769	0.057	30.045	0	0.23709	0	0		P15923	0.09	29.719	0.001	0.34785	0	0
P16671	0.187	33.158	0.005	0.67507	37	1044		P24046	0.115	34.893	0.039	0.48677	0	0		P15924	0.045	29.272	0	0.24661	0	0
P16871	0.093	31.448	0.002	0.32203	0	0		P24534	0.057	30.3	0	0.26072	0	0		P15941	0.135	34.666	0.007	0.52594	0	0
P16885	0.14	34.19	0.009	0.53768	0	0		P24588	0.057	29.804	0	0.24968	0	0		P15976	0.09	29.719	0.001	0.34785	0	0
P16949	0.047	27.27	0	0.16664	0	0		P24666	0.057	30.657	0	0.19028	0	0		P16070	0.135	32.282	0	0.455	0	396
P16989	0.047	29.277	0	0.17775	0	0		P24723	0.115	32.925	0	0.37244	0	0		P16104	0.045	28.462	0	0.23224	0	0
P17041	0.047	31.766	0	0.21565	0	0		P24928	0.057	33.519	0	0.23635	0	0		P16118	0.045	27.119	0	0.16732	0	0
P17097	0.047	27.27	0	0.16664	0	0		P25025	0.115	29.748	0.089	0.54873	49	1872		P16144	0.135	36.664	0.076	0.59274	0	0
P17181	0.047	29.277	0	0.17775	0	0		P25054	0.057	30.3	0	0.26072	0	0		P16150	0.045	29.659	0	0.16793	0	0
P17252	10.322	41.694	13.519	90.1338	4025	15588		P25092	0.057	31.624	0	0.18216	0	0		P16152	0.045	31.561	0	0.21509	0	0
P17301	0.093	28.286	0.199	0.52821	0	0		P25098	0.172	37.976	0.143	0.68397	0	0		P16234	0.18	35.221	0.061	0.76927	20	1089
P17302	0.374	36.736	0.508	1.51161	201	1195		P25103	0.057	24.982	0	0.2966	49	1872		P16284	0.27	34.688	0.061	0.98121	20	1383
P17480	0.093	29.894	0.001	0.34439	0	0		P25105	0.057	29.323	0	0.25213	0	0		P16298	0.045	31.561	0	0.21509	0	0
P17535	0.093	29.894	0.001	0.34439	0	0		P25106	0.057	33.519	0	0.23635	0	0		P16333	0.09	32.258	0	0.33003	0	0
P17542	0.047	27.27	0	0.16664	0	0		P25116	0.057	24.982	0	0.2966	49	1872		P16383	0.045	29.659	0	0.16793	0	0
P17600	0.14	35.471	0.031	0.53932	0	0		P25205	0.057	30.3	0	0.26072	0	0		P16403	0.045	28.462	0	0.23224	0	0
P17612	0.187	36.044	0.106	0.74123	0	499		P25445	0.172	36.301	0.049	0.62212	0	0		P16410	0.09	31.058	0.002	0.32136	0	0
P17655	0.047	29.277	0	0.17775	0	0		P25490	0.057	29.323	0	0.25213	0	0		P16455	0.045	29.4	0	0.20972	0	0
P17676	0.093	29.894	0.001	0.34439	0	0		P25705	0.172	42.099	0.194	0.7492	0	0		P16471	0.045	29.272	0	0.24661	0	0
P17677	0.047	29.43	0	0.21404	0	0		P25963	0.115	36.384	0.052	0.43429	0	0		P16473	0.045	23.741	0	0.27803	35	984
P17706	0.047	30.784	0	0.15704	0	0		P26010	0.057	29.804	0	0.24968	0	0		P16671	0.18	32.865	0.005	0.67104	20	987
P17707	0.047	29.965	0	0.16854	0	0		P26045	0.057	30.3	0	0.26072	0	0		P16871	0.09	31.058	0.002	0.32136	0	0
P17752	0.047	29.454	0	0.2499	0	0		P26196	0.057	33.519	0	0.23635	0	0		P16885	0.135	33.878	0.008	0.53645	0	0
P17812	0.047	29.454	0	0.2499	0	0		P26358	0.057	30.3	0	0.26072	0	0		P16949	0.045	27.119	0	0.16732	0	0
P17844	0.093	35.583	0.059	0.42969	0	0		P26373	0.115	35.78	0	0.41851	0	0		P16989	0.045	29.13	0	0.18052	0	0
P17936	0.047	27.87	0	0.20233	0	103		P26599	0.115	40.497	0.105	0.49707	0	0		P17041	0.045	31.561	0	0.21509	0	0
P17948	0.14	35.839	0	0.54901	0	0		P26640	0.057	30.3	0	0.26072	0	0		P17097	0.045	27.119	0	0.16732	0	0
P17987	0.093	34.768	0.046	0.41844	0	0		P26641	0.057	33.519	0	0.23635	0	0		P17181	0.045	29.13	0	0.18052	0	0
P18031	0.28	36.387	0.173	1.11149	37	1574		P26651	0.057	30.045	0	0.23709	0	0		P17252	9.955	41.635	13.073	88.2592	2966	19070
P18077	0.093	32.984	0	0.38419	0	0		P26951	0.115	34.74	0	0.42662	0	0		P17301	0.09	28.176	0.185	0.52466	0	0
P18084	0.047	25.641	0	0.29109	0	0		P26992	0.115	34.74	0	0.42662	0	0		P17302	0.36	36.411	0.494	1.50415	197	1194
P18089	0.047	29.454	0	0.2499	0	0		P26998	0.057	33.519	0	0.23635	0	0		P17480	0.09	29.719	0.001	0.34785	0	0
P18124	0.047	31.766	0	0.21565	0	0		P27348	0.057	29.323	0	0.25213	0	0		P17535	0.09	29.719	0.001	0.34785	0	0
P18206	0.187	37.542	0.119	0.85809	0	0		P27361	0.057	29.323	0	0.25213	0	0		P17542	0.045	27.119	0	0.16732	0	0
P18433	0.14	34.588	0	0.54123	0	0		P27448	0.057	30.3	0	0.26072	0	0		P17600	0.135	35.077	0.031	0.53983	0	0
P18505	0.047	29.43	0	0.21404	0	0		P27540	0.057	31.624	0	0.18216	0	0		P17612	0.18	35.577	0.098	0.7335	0	498
P18507	0.047	29.43	0	0.21404	0	0		P27635	0.115	38.217	0.106	0.48603	0	0		P17643	0.045	25.688	0	0.25309	48	1458
P18545	0.187	35.839	0.841	0.83465	875	1108		P27708	0.115	35.302	0.074	0.49781	0	0		P17655	0.045	29.13	0	0.18052	0	0
P18564	0.047	29.277	0	0.17775	0	0		P27797	0.057	30.3	0	0.26072	0	0		P17676	0.09	29.719	0.001	0.34785	0	0
P18669	0.047	29.454	0	0.2499	0	0		P27986	0.172	36.76	0	0.60879	0	0		P17677	0.045	29.4	0	0.20972	0	0
P18825	0.093	29.732	0.204	0.54523	875	1108		P27987	0.057	29.804	0	0.24968	0	0		P17706	0.045	30.591	0	0.15742	0	0
P18887	0.047	29.965	0	0.16854	0	0		P28329	0.057	29.804	0	0.24968	0	0		P17707	0.045	29.659	0	0.16793	0	0
P19021	0.047	29.43	0	0.21404	0	0		P28331	0.057	29.323	0	0.25213	0	0		P17752	0.045	29.272	0	0.24661	0	0
P19105	0.047	31.766	0	0.21565	0	0		P28340	0.172	36.76	0	0.60879	0	0		P17812	0.045	29.272	0	0.24661	0	0
P19174	0.234	37.767	0.009	0.85954	0	0		P28472	0.057	29.804	0	0.24968	0	0		P17813	0.045	25.688	0	0.25309	48	1458
P19235	0.234	37.961	0.05	0.87834	0	0		P28476	0.057	29.804	0	0.24968	0	0		P17844	0.09	35.322	0.053	0.42481	0	0
P19237	0.047	27.201	0	0.23711	0	0		P28482	11.003	42.938	13.753	88.3999	2667	10633		P17936	0.045	27.767	0	0.19982	0	102
P19338	0.14	37.874	0.115	0.70221	0	0		P28562	0.057	30.045	0	0.23709	0	0		P17948	0.135	35.401	0	0.54512	0	0
P19388	0.047	28.581	0	0.23667	0	0		P28749	0.057	30.3	0	0.26072	0	0		P17987	0.09	34.355	0.042	0.41454	0	0
P19397	0.047	29.43	0	0.21404	0	0		P29074	0.115	34.74	0	0.42662	0	0		P18031	0.27	35.957	0.162	1.10568	20	1531
P19419	0.14	34.06	0.023	0.56004	0	0		P29317	0.057	33.519	0	0.23635	0	0		P18077	0.09	32.729	0	0.38302	0	0
P19429	0.093	30.564	0	0.45115	0	0		P29320	0.057	31.624	0	0.18216	0	0		P18084	0.045	25.635	0	0.28931	0	0
P19438	0.187	35.875	0.041	0.71708	0	0		P29322	0.057	30.657	0	0.19028	0	0		P18089	0.09	29.365	0.029	0.50364	194	414
P19474	0.047	29.454	0	0.2499	0	0		P29323	0.172	36.76	0	0.60879	0	0		P18124	0.045	31.561	0	0.21509	0	0
P19634	0.047	29.277	0	0.17775	0	0		P29350	0.115	35.78	0	0.41851	0	0		P18206	0.18	37.124	0.112	0.8491	0	0
P19784	0.047	27.87	0	0.20233	0	103		P29353	0.344	43.376	0.276	1.25376	0	576		P18433	0.135	34.254	0	0.54044	0	0
P19793	0.14	33.071	0.019	0.50143	0	0		P29371	0.057	24.982	0	0.2966	49	1872		P18505	0.045	29.4	0	0.20972	0	0
P19827	0.047	25.641	0	0.29109	0	0		P29401	0.057	30.3	0	0.26072	0	0		P18507	0.045	29.4	0	0.20972	0	0
P19838	0.093	26.043	0.001	0.35015	193	630		P29475	0.057	29.804	0	0.24968	0	0		P18545	0.18	35.441	0.755	0.81786	35	984
P19878	0.047	24.936	0	0.16272	0	427		P29597	0.115	35.132	0.049	0.43996	0	0		P18564	0.045	29.13	0	0.18052	0	0
P20020	0.047	29.43	0	0.21404	0	0		P29692	0.057	29.804	0	0.24968	0	0		P18669	0.045	29.272	0	0.24661	0	0
P20073	0.093	29.535	0.002	0.37676	0	427		P29966	0.057	29.804	0	0.24968	0	0		P18825	0.135	29.647	0.224	0.78167	229	1398
P20138	0.047	30.784	0	0.15704	0	0		P30041	0.057	30.657	0	0.19028	0	0		P18887	0.045	29.659	0	0.16793	0	0
P20264	0.047	27.87	0	0.20233	0	103		P30050	0.057	33.519	0	0.23635	0	0		P19021	0.045	29.4	0	0.20972	0	0
P20273	0.093	33.076	0.007	0.36913	0	0		P30084	0.115	40.497	0.105	0.49707	0	0		P19105	0.045	31.561	0	0.21509	0	0
P20333	0.047	27.87	0	0.20233	0	103		P30085	0.057	30.3	0	0.26072	0	0		P19174	0.225	37.242	0.008	0.85597	0	0
P20338	0.093	29.401	0.04	0.40375	0	0		P30086	0.115	34.893	0.039	0.48677	0	0		P19235	0.225	37.424	0.049	0.87846	0	0
P20591	0.047	27.201	0	0.23711	0	0		P30260	0.115	34.74	0	0.42662	0	0		P19237	0.045	27.133	0	0.23535	0	0
P20700	0.093	31.893	0	0.46394	0	0		P30291	0.057	30.3	0	0.26072	0	0		P19338	0.135	37.298	0.107	0.69394	0	0
P20749	0.093	31.917	0.014	0.33518	0	0		P30304	0.057	30.3	0	0.26072	0	0		P19388	0.045	28.462	0	0.23224	0	0
P20774	0.047	30.784	0	0.15704	0	0		P30305	0.057	30.3	0	0.26072	0	0		P19397	0.045	29.4	0	0.20972	0	0
P20810	0.14	34.588	0	0.54123	0	0		P30307	0.115	37.08	0.065	0.44288	0	0		P19419	0.135	33.764	0.023	0.56293	0	0
P20823	0.093	32.051	0.139	0.44813	0	0		P30419	0.115	32.925	0	0.37244	0	0		P19429	0.09	30.49	0	0.44507	0	0
P20916	0.047	29.965	0	0.16854	0	0		P30480	0.057	30.045	0	0.23709	0	0		P19438	0.135	35.038	0.009	0.55303	0	0
P20933	0.047	25.641	0	0.29109	0	0		P30518	0.057	29.804	0	0.24968	0	0		P19474	0.045	29.272	0	0.24661	0	0
P20936	0.187	35.905	0.011	0.65814	0	396		P30519	0.057	24.982	0	0.2966	49	1872		P19634	0.045	29.13	0	0.18052	0	0
P20941	0.047	29.454	0	0.2499	0	0		P30530	0.172	37.01	0.011	0.57671	0	576		P19784	0.045	27.767	0	0.19982	0	102
P20963	0.14	33.968	0.004	0.51615	0	396		P30533	0.057	30.045	0	0.23709	0	0		P19793	0.135	32.801	0.019	0.50527	0	0
P21246	0.047	27.201	0	0.23711	0	0		P30556	0.172	33.746	0.387	0.78582	49	1872		P19827	0.045	25.635	0	0.28931	0	0
P21266	0.047	31.766	0	0.21565	0	0		P30559	0.057	24.982	0	0.2966	49	1872		P19838	0.09	25.826	0.003	0.35229	217	613
P21333	0.28	41.751	0.473	1.28713	0	103		P30679	0.057	29.804	0	0.24968	0	0		P19878	0.045	24.827	0	0.16057	0	427
P21453	0.047	27.87	0	0.20233	0	103		P31150	0.057	30.3	0	0.26072	0	0		P20020	0.045	29.4	0	0.20972	0	0
P21462	0.047	27.201	0	0.23711	0	0		P31273	0.172	36.76	0	0.60879	0	0		P20042	0.045	23.879	0	0.25703	180	414
P21580	0.047	29.454	0	0.2499	0	0		P31327	0.057	30.3	0	0.26072	0	0		P20073	0.09	29.502	0.002	0.37029	0	427
P21589	0.047	27.201	0	0.23711	0	0		P31431	0.115	30.024	0	0.5186	47	1400		P20138	0.045	30.591	0	0.15742	0	0
P21730	0.047	28.581	0	0.23667	0	0		P31689	0.057	30.657	0	0.19028	0	0		P20264	0.045	27.767	0	0.19982	0	102
P21731	0.047	29.454	0	0.2499	0	0		P31749	0.115	37.08	0.065	0.44288	0	0		P20273	0.09	32.811	0.007	0.36852	0	0
P21817	0.093	33.076	0.007	0.36913	0	0		P31751	0.115	37.08	0.065	0.44288	0	0		P20309	0.045	24.78	0	0.2745	50	1728
P21854	0.047	31.766	0	0.21565	0	0		P31785	0.057	33.519	0	0.23635	0	0		P20333	0.045	27.767	0	0.19982	0	102
P21860	0.187	35.905	0.011	0.65814	0	396		P31943	0.115	37.951	0.088	0.48848	0	0		P20338	0.09	29.184	0.038	0.40268	0	0
P21917	0.047	31.766	0	0.21565	0	0		P31946	0.115	36.384	0.052	0.43429	0	0		P20591	0.045	27.133	0	0.23535	0	0
P21926	0.047	29.43	0	0.21404	0	0		P31947	0.057	30.3	0	0.26072	0	0		P20700	0.09	31.746	0	0.45633	0	0
P21980	0.093	29.019	0.025	0.43312	37	1044		P31948	0.057	30.657	0	0.19028	0	0		P20749	0.09	31.637	0.013	0.33526	0	0
P22061	0.047	31.766	0	0.21565	0	0		P31994	0.229	39.003	0.05	0.84588	0	0		P20774	0.045	30.591	0	0.15742	0	0
P22307	0.047	27.87	0	0.20233	0	103		P31995	0.172	36.76	0	0.60879	0	0		P20810	0.135	34.254	0	0.54044	0	0
P22314	0.047	29.454	0	0.2499	0	0		P32019	0.057	31.624	0	0.18216	0	0		P20823	0.09	31.801	0.131	0.44673	0	0
P22392	0.047	29.454	0	0.2499	0	0		P32121	0.115	33.219	0	0.48922	0	0		P20916	0.045	29.659	0	0.16793	0	0
P22460	0.047	30.784	0	0.15704	0	0		P32239	0.115	34.74	0	0.42662	0	0		P20933	0.045	25.635	0	0.28931	0	0
P22528	0.047	27.201	0	0.23711	0	0		P32241	0.057	24.982	0	0.2966	49	1872		P20936	0.18	35.492	0.011	0.65558	0	396
P22557	0.047	31.766	0	0.21565	0	0		P32927	0.172	39.056	0.128	0.70068	0	0		P20941	0.045	29.272	0	0.24661	0	0
P22607	0.047	31.766	0	0.21565	0	0		P32929	0.057	30.3	0	0.26072	0	0		P20963	0.135	33.662	0.004	0.51267	0	396
P22626	0.047	31.766	0	0.21565	0	0		P33076	0.057	30.045	0	0.23709	0	0		P21246	0.045	27.133	0	0.23535	0	0
P22681	5.418	44.309	5.711	36.8647	1634	13337		P33151	0.115	32.653	0	0.34037	0	576		P21266	0.045	31.561	0	0.21509	0	0
P22736	0.093	33.349	0.038	0.42765	0	0		P33176	0.057	30.3	0	0.26072	0	0		P21333	0.27	41.119	0.429	1.27141	0	102
P22894	0.047	22.372	0	0.1691	100	362		P33316	0.057	33.519	0	0.23635	0	0		P21452	0.045	24.78	0	0.2745	50	1728
P23142	0.047	23.399	0	0.29913	197	253		P33993	0.057	26.127	0	0.26892	47	1400		P21453	0.045	27.767	0	0.19982	0	102
P23229	0.047	31.766	0	0.21565	0	0		P34741	0.057	29.804	0	0.24968	0	0		P21462	0.045	27.133	0	0.23535	0	0
P23258	0.047	29.454	0	0.2499	0	0		P34820	0.057	30.657	0	0.19028	0	0		P21580	0.045	29.272	0	0.24661	0	0
P23297	0.047	27.201	0	0.23711	0	0		P34897	0.057	33.519	0	0.23635	0	0		P21589	0.045	27.133	0	0.23535	0	0
P23396	0.093	36.592	0.062	0.46555	0	0		P34931	0.115	40.497	0.105	0.49707	0	0		P21730	0.045	28.462	0	0.23224	0	0
P23443	0.187	34.033	0.024	0.65492	0	0		P34932	0.057	30.3	0	0.26072	0	0		P21731	0.045	29.272	0	0.24661	0	0
P23458	0.187	39.119	0.231	0.8349	0	0		P34981	0.057	29.323	0	0.25213	0	0		P21817	0.09	32.811	0.007	0.36852	0	0
P23467	0.14	33.081	0.009	0.46342	0	396		P35222	0.172	38.683	0.144	0.63316	0	0		P21854	0.045	31.561	0	0.21509	0	0
P23469	0.234	36.63	0.067	0.88562	0	0		P35228	0.057	31.624	0	0.18216	0	0		P21860	0.18	35.492	0.011	0.65558	0	396
P23470	0.14	33.081	0.009	0.46342	0	396		P35236	0.057	30.045	0	0.23709	0	0		P21917	0.045	31.561	0	0.21509	0	0
P23471	0.093	30.993	0	0.30051	0	396		P35249	0.057	30.3	0	0.26072	0	0		P21926	0.045	29.4	0	0.20972	0	0
P23508	0.047	31.766	0	0.21565	0	0		P35268	0.057	29.323	0	0.25213	0	0		P21980	0.09	28.891	0.023	0.42761	0	987
P23526	0.047	29.454	0	0.2499	0	0		P35270	0.057	30.3	0	0.26072	0	0		P22061	0.045	31.561	0	0.21509	0	0
P23527	0.047	28.581	0	0.23667	0	0		P35368	0.057	29.804	0	0.24968	0	0		P22307	0.045	27.767	0	0.19982	0	102
P23528	0.187	39.929	0.29	0.93933	0	0		P35372	0.057	24.982	0	0.2966	49	1872		P22314	0.045	29.272	0	0.24661	0	0
P23588	0.047	28.581	0	0.23667	0	0		P35462	0.115	34.914	0.113	0.50526	47	1400		P22392	0.045	29.272	0	0.24661	0	0
P23634	0.047	30.784	0	0.15704	0	0		P35568	0.229	43.322	0.287	0.92444	0	0		P22460	0.045	30.591	0	0.15742	0	0
P23677	0.093	30.564	0	0.45115	0	0		P35579	0.115	37.951	0.088	0.48848	0	0		P22528	0.045	27.133	0	0.23535	0	0
P23743	0.047	30.784	0	0.15704	0	0		P35580	0.057	33.519	0	0.23635	0	0		P22557	0.045	31.561	0	0.21509	0	0
P23759	0.093	31.78	0	0.32558	0	0		P35606	0.057	26.127	0	0.26892	47	1400		P22607	0.045	31.561	0	0.21509	0	0
P23760	0.14	34.588	0	0.54123	0	0		P35612	0.057	30.657	0	0.19028	0	0		P22626	0.045	31.561	0	0.21509	0	0
P23769	0.047	29.277	0	0.17775	0	0		P35813	0.057	29.323	0	0.25213	0	0		P22681	5.27	43.813	5.487	36.8747	1628	13383
P24046	0.093	33.422	0.017	0.39179	0	0		P35869	0.057	31.624	0	0.18216	0	0		P22736	0.09	33.016	0.036	0.42714	0	0
P24071	0.047	27.697	0	0.15349	0	0		P35916	0.057	33.519	0	0.23635	0	0		P22888	0.045	25.688	0	0.25309	48	1458
P24530	0.047	27.87	0	0.20233	0	103		P35968	0.172	36.76	0	0.60879	0	0		P22894	0.045	22.07	0	0.16866	92	280
P24534	0.047	29.454	0	0.2499	0	0		P36507	0.057	30.045	0	0.23709	0	0		P23142	0.045	23.193	0	0.29912	197	253
P24588	0.047	29.43	0	0.21404	0	0		P36575	0.115	36.384	0.052	0.43429	0	0		P23229	0.09	32.523	0.068	0.46817	48	1458
P24666	0.047	29.965	0	0.16854	0	0		P36578	0.057	33.519	0	0.23635	0	0		P23258	0.045	29.272	0	0.24661	0	0
P24723	0.093	31.78	0	0.32558	0	0		P36873	0.057	30.3	0	0.26072	0	0		P23297	0.045	27.133	0	0.23535	0	0
P24855	0.047	27.201	0	0.23711	0	0		P36888	0.057	33.519	0	0.23635	0	0		P23396	0.09	36.092	0.058	0.4617	0	0
P24928	0.093	34.19	0.054	0.45276	0	0		P36956	0.057	30.045	0	0.23709	0	0		P23443	0.18	33.718	0.025	0.6587	0	0
P24941	0.047	27.697	0	0.15349	0	0		P36957	0.057	33.519	0	0.23635	0	0		P23458	0.18	38.662	0.206	0.82498	0	0
P25025	0.047	28.581	0	0.23667	0	0		P37108	0.057	33.519	0	0.23635	0	0		P23467	0.135	32.686	0.008	0.45907	0	396
P25054	0.047	29.454	0	0.2499	0	0		P37173	0.057	33.519	0	0.23635	0	0		P23469	0.225	36.204	0.067	0.88828	0	0
P25063	0.047	27.697	0	0.15349	0	0		P37231	0.057	30.045	0	0.23709	0	0		P23470	0.135	32.686	0.008	0.45907	0	396
P25092	0.047	30.784	0	0.15704	0	0		P37288	0.057	29.804	0	0.24968	0	0		P23471	0.09	30.803	0	0.29758	0	396
P25098	0.28	37.215	0.196	1.13943	0	530		P37840	0.115	33.423	0.029	0.42737	0	0		P23508	0.09	31.705	0.119	0.47212	186	414
P25105	0.047	28.581	0	0.23667	0	0		P38646	0.115	32.297	0	0.51285	0	0		P23526	0.045	29.272	0	0.24661	0	0
P25106	0.047	31.766	0	0.21565	0	0		P38919	0.115	40.497	0.105	0.49707	0	0		P23527	0.045	28.462	0	0.23224	0	0
P25205	0.047	29.454	0	0.2499	0	0		P39023	0.115	37.951	0.088	0.48848	0	0		P23528	0.18	39.23	0.271	0.92929	0	0
P25445	0.14	34.734	0.026	0.53962	0	0		P40189	0.057	33.519	0	0.23635	0	0		P23588	0.045	28.462	0	0.23224	0	0
P25490	0.047	28.581	0	0.23667	0	0		P40197	0.057	30.3	0	0.26072	0	0		P23634	0.045	30.591	0	0.15742	0	0
P25705	0.14	37.874	0.115	0.70221	0	0		P40198	0.057	31.624	0	0.18216	0	0		P23677	0.09	30.49	0	0.44507	0	0
P25942	0.093	32.099	0.005	0.36715	0	103		P40227	0.057	30.3	0	0.26072	0	0		P23743	0.045	30.591	0	0.15742	0	0
P25963	0.14	34.516	0.039	0.57476	82	264		P40259	0.057	30.657	0	0.19028	0	0		P23759	0.09	31.552	0	0.32535	0	0
P26010	0.047	29.43	0	0.21404	0	0		P40763	0.115	34.155	0.021	0.41926	0	0		P23760	0.135	34.254	0	0.54044	0	0
P26045	0.047	29.454	0	0.2499	0	0		P40818	0.115	40.497	0.105	0.49707	0	0		P23769	0.045	29.13	0	0.18052	0	0
P26196	0.047	31.766	0	0.21565	0	0		P41091	0.057	30.657	0	0.19028	0	0		P24046	0.09	33.253	0.017	0.39024	0	0
P26358	0.047	29.454	0	0.2499	0	0		P41143	0.115	32.58	0.09	0.50181	0	0		P24071	0.045	27.39	0	0.15343	0	0
P26373	0.093	33.877	0	0.37269	0	0		P41159	0.057	23.963	0	0.32078	165	171		P24530	0.045	27.767	0	0.19982	0	102
P26447	0.093	27.288	0.071	0.53625	197	253		P41180	0.057	29.804	0	0.24968	0	0		P24534	0.045	29.272	0	0.24661	0	0
P26599	0.093	36.592	0.062	0.46555	0	0		P41182	0.057	30.045	0	0.23709	0	0		P24588	0.045	29.4	0	0.20972	0	0
P26640	0.047	29.454	0	0.2499	0	0		P41212	0.057	33.519	0	0.23635	0	0		P24666	0.045	29.659	0	0.16793	0	0
P26641	0.047	31.766	0	0.21565	0	0		P41220	0.057	29.804	0	0.24968	0	0		P24723	0.09	31.552	0	0.32535	0	0
P26651	0.047	29.277	0	0.17775	0	0		P41231	0.057	31.624	0	0.18216	0	0		P24855	0.045	27.133	0	0.23535	0	0
P26885	0.047	27.27	0	0.16664	0	0		P41235	0.057	23.963	0	0.32078	165	171		P24928	0.09	33.857	0.051	0.45044	0	0
P26951	0.093	32.984	0	0.38419	0	0		P41240	3.438	39.275	2.029	19.4754	1035	4498		P24941	0.045	27.39	0	0.15343	0	0
P26992	0.093	32.984	0	0.38419	0	0		P41250	0.057	30.3	0	0.26072	0	0		P25025	0.09	28.768	0.044	0.50674	50	1728
P26998	0.047	31.766	0	0.21565	0	0		P41252	0.057	30.3	0	0.26072	0	0		P25054	0.045	29.272	0	0.24661	0	0
P27169	0.047	25.641	0	0.29109	0	0		P41594	0.115	30.248	0.199	0.54628	49	1872		P25063	0.045	27.39	0	0.15343	0	0
P27348	0.093	33.199	0.019	0.40149	0	0		P41743	0.115	37.08	0.065	0.44288	0	0		P25092	0.045	30.591	0	0.15742	0	0
P27361	7.426	37.489	5.347	52.4344	1800	9436		P41970	0.057	33.519	0	0.23635	0	0		P25098	0.27	36.846	0.178	1.1271	0	529
P27448	0.047	29.454	0	0.2499	0	0		P42166	0.057	29.323	0	0.25213	0	0		P25103	0.045	24.78	0	0.2745	50	1728
P27540	0.047	30.784	0	0.15704	0	0		P42167	0.115	34.74	0	0.42662	0	0		P25105	0.045	28.462	0	0.23224	0	0
P27635	0.093	35.583	0.059	0.42969	0	0		P42224	0.172	35.605	0.05	0.60953	0	0		P25106	0.045	31.561	0	0.21509	0	0
P27708	0.093	33.349	0.038	0.42765	0	0		P42226	0.057	31.624	0	0.18216	0	0		P25116	0.045	24.78	0	0.2745	50	1728
P27797	0.047	29.454	0	0.2499	0	0		P42229	0.115	34.155	0.021	0.41926	0	0		P25205	0.045	29.272	0	0.24661	0	0
P27815	0.047	27.697	0	0.15349	0	0		P42261	0.057	29.804	0	0.24968	0	0		P25445	0.135	34.488	0.024	0.53507	0	0
P27986	0.187	36.648	0	0.70605	0	0		P42262	0.057	29.804	0	0.24968	0	0		P25490	0.045	28.462	0	0.23224	0	0
P27987	0.047	29.43	0	0.21404	0	0		P42345	0.057	30.3	0	0.26072	0	0		P25705	0.135	37.298	0.107	0.69394	0	0
P28324	0.047	27.27	0	0.16664	0	0		P42566	0.115	34.74	0	0.42662	0	0		P25942	0.09	31.787	0.005	0.36192	0	102
P28329	0.093	29.535	0.002	0.37676	0	427		P42574	0.057	30.657	0	0.19028	0	0		P25963	0.135	34.149	0.037	0.57329	115	313
P28331	0.047	28.581	0	0.23667	0	0		P42677	0.057	30.657	0	0.19028	0	0		P26010	0.045	29.4	0	0.20972	0	0
P28340	0.14	34.588	0	0.54123	0	0		P42679	0.057	31.624	0	0.18216	0	0		P26045	0.045	29.272	0	0.24661	0	0
P28472	0.047	29.43	0	0.21404	0	0		P42681	0.115	32.925	0	0.37244	0	0		P26196	0.045	31.561	0	0.21509	0	0
P28476	0.047	29.43	0	0.21404	0	0		P42684	0.172	36.76	0	0.60879	0	0		P26358	0.045	29.272	0	0.24661	0	0
P28482	8.968	41.388	9.296	66.6139	2338	13598		P42702	0.057	30.045	0	0.23709	0	0		P26373	0.09	33.57	0	0.37251	0	0
P28562	0.093	29.894	0.001	0.34439	0	0		P42704	0.057	30.3	0	0.26072	0	0		P26447	0.09	27.216	0.067	0.53447	197	253
P28749	0.047	29.454	0	0.2499	0	0		P42768	0.172	36.76	0	0.60879	0	0		P26599	0.09	36.092	0.058	0.4617	0	0
P29033	0.047	27.87	0	0.20233	0	103		P42858	0.057	33.519	0	0.23635	0	0		P26640	0.045	29.272	0	0.24661	0	0
P29074	0.093	32.984	0	0.38419	0	0		P43005	0.057	29.804	0	0.24968	0	0		P26641	0.045	31.561	0	0.21509	0	0
P29279	0.047	23.399	0	0.29913	197	253		P43119	0.057	29.804	0	0.24968	0	0		P26651	0.045	29.13	0	0.18052	0	0
P29317	0.093	34.488	0	0.38046	0	0		P43121	0.057	30.657	0	0.19028	0	0		P26885	0.045	27.119	0	0.16732	0	0
P29320	0.047	30.784	0	0.15704	0	0		P43220	0.057	24.982	0	0.2966	49	1872		P26951	0.09	32.729	0	0.38302	0	0
P29322	0.047	29.965	0	0.16854	0	0		P43243	0.057	33.519	0	0.23635	0	0		P26992	0.09	32.729	0	0.38302	0	0
P29323	0.14	34.588	0	0.54123	0	0		P43403	0.115	34.74	0	0.42662	0	0		P26998	0.045	31.561	0	0.21509	0	0
P29350	0.234	37.397	0.045	0.89332	0	103		P43405	0.229	40.781	0.155	0.85847	0	0		P27169	0.045	25.635	0	0.28931	0	0
P29353	0.42	40.765	0.249	1.57929	37	1440		P43686	0.057	30.657	0	0.19028	0	0		P27348	0.09	32.884	0.018	0.39434	0	0
P29376	0.047	30.709	0	0.16482	0	0		P43694	0.057	30.045	0	0.23709	0	0		P27361	7.027	37.205	5.112	51.7194	1734	8970
P29401	0.047	29.454	0	0.2499	0	0		P43699	0.229	39.003	0.05	0.84588	0	0		P27448	0.045	29.272	0	0.24661	0	0
P29474	0.047	27.87	0	0.20233	0	103		P43897	0.057	30.3	0	0.26072	0	0		P27540	0.045	30.591	0	0.15742	0	0
P29475	0.047	29.43	0	0.21404	0	0		P45379	0.057	29.804	0	0.24968	0	0		P27635	0.09	35.322	0.053	0.42481	0	0
P29536	0.047	27.201	0	0.23711	0	0		P45984	0.057	33.519	0	0.23635	0	0		P27708	0.09	33.016	0.036	0.42714	0	0
P29597	0.187	35.041	0.041	0.70089	0	0		P46013	0.172	36.301	0.049	0.62212	0	0		P27797	0.045	29.272	0	0.24661	0	0
P29692	0.047	29.43	0	0.21404	0	0		P46092	0.115	34.74	0	0.42662	0	0		P27815	0.045	27.39	0	0.15343	0	0
P29966	0.047	29.43	0	0.21404	0	0		P46108	0.172	36.76	0	0.60879	0	0		P27986	0.18	36.186	0	0.70254	0	0
P30041	0.047	29.965	0	0.16854	0	0		P46109	0.057	33.519	0	0.23635	0	0		P27987	0.045	29.4	0	0.20972	0	0
P30050	0.047	31.766	0	0.21565	0	0		P46459	0.057	29.323	0	0.25213	0	0		P28324	0.045	27.119	0	0.16732	0	0
P30084	0.093	36.592	0.062	0.46555	0	0		P46527	0.172	37.951	0.021	0.6556	0	0		P28329	0.09	29.502	0.002	0.37029	0	427
P30085	0.047	29.454	0	0.2499	0	0		P46695	0.057	30.045	0	0.23709	0	0		P28331	0.045	28.462	0	0.23224	0	0
P30086	0.14	33.537	0.029	0.55451	0	427		P46734	0.057	29.323	0	0.25213	0	0		P28340	0.135	34.254	0	0.54044	0	0
P30260	0.093	32.984	0	0.38419	0	0		P46776	0.057	33.519	0	0.23635	0	0		P28472	0.045	29.4	0	0.20972	0	0
P30273	0.047	27.697	0	0.15349	0	0		P46777	0.057	30.3	0	0.26072	0	0		P28476	0.045	29.4	0	0.20972	0	0
P30291	0.047	29.454	0	0.2499	0	0		P46778	0.057	33.519	0	0.23635	0	0		P28482	8.784	41.096	9.326	68.5593	2240	13267
P30304	0.047	29.454	0	0.2499	0	0		P46781	0.057	33.519	0	0.23635	0	0		P28562	0.09	29.719	0.001	0.34785	0	0
P30305	0.047	29.454	0	0.2499	0	0		P46782	0.057	33.519	0	0.23635	0	0		P28749	0.045	29.272	0	0.24661	0	0
P30307	0.093	34.79	0.037	0.40694	0	0		P46821	0.057	29.323	0	0.25213	0	0		P29033	0.045	27.767	0	0.19982	0	102
P30419	0.14	32.994	0.002	0.47907	0	0		P46934	0.057	29.323	0	0.25213	0	0		P29074	0.09	32.729	0	0.38302	0	0
P30480	0.047	29.277	0	0.17775	0	0		P46937	0.057	30.3	0	0.26072	0	0		P29279	0.045	23.193	0	0.29912	197	253
P30518	0.093	31.569	0.014	0.38068	0	0		P46940	0.172	41.786	0.179	0.73416	0	0		P29317	0.09	34.122	0	0.37719	0	0
P30520	0.047	27.201	0	0.23711	0	0		P47736	0.057	30.3	0	0.26072	0	0		P29320	0.045	30.591	0	0.15742	0	0
P30530	0.187	36.718	0.004	0.66947	0	396		P47756	0.057	33.519	0	0.23635	0	0		P29322	0.045	29.659	0	0.16793	0	0
P30533	0.093	29.894	0.001	0.34439	0	0		P47872	0.057	29.804	0	0.24968	0	0		P29323	0.135	34.254	0	0.54044	0	0
P30542	0.047	23.668	0	0.29533	875	1108		P47901	0.057	29.804	0	0.24968	0	0		P29350	0.225	36.883	0.042	0.88786	0	102
P30556	0.093	31.832	0	0.41442	0	0		P47914	0.057	30.657	0	0.19028	0	0		P29353	0.405	40.261	0.232	1.56812	20	1383
P30679	0.047	29.43	0	0.21404	0	0		P47928	0.115	35.78	0	0.41851	0	0		P29371	0.045	24.78	0	0.2745	50	1728
P30939	0.047	27.87	0	0.20233	0	103		P48023	0.172	36.76	0	0.60879	0	0		P29376	0.045	30.469	0	0.1621	0	0
P31146	0.047	27.201	0	0.23711	0	0		P48058	0.057	29.804	0	0.24968	0	0		P29401	0.045	29.272	0	0.24661	0	0
P31150	0.047	29.454	0	0.2499	0	0		P48067	0.057	29.804	0	0.24968	0	0		P29474	0.045	27.767	0	0.19982	0	102
P31273	0.14	34.588	0	0.54123	0	0		P48357	0.057	33.519	0	0.23635	0	0		P29475	0.045	29.4	0	0.20972	0	0
P31327	0.047	29.454	0	0.2499	0	0		P48551	0.057	29.804	0	0.24968	0	0		P29536	0.045	27.133	0	0.23535	0	0
P31431	0.047	29.43	0	0.21404	0	0		P48634	0.057	33.519	0	0.23635	0	0		P29597	0.18	34.769	0.038	0.69318	0	0
P31689	0.047	29.965	0	0.16854	0	0		P48643	0.057	30.657	0	0.19028	0	0		P29692	0.045	29.4	0	0.20972	0	0
P31749	0.093	34.79	0.037	0.40694	0	0		P48729	0.057	30.3	0	0.26072	0	0		P29966	0.045	29.4	0	0.20972	0	0
P31751	0.187	35.791	0.205	0.78399	119	1308		P48736	0.057	33.519	0	0.23635	0	0		P30041	0.045	29.659	0	0.16793	0	0
P31785	0.047	31.766	0	0.21565	0	0		P48741	0.057	29.323	0	0.25213	0	0		P30050	0.045	31.561	0	0.21509	0	0
P31942	0.047	19.658	0	0.16539	28	219		P48960	0.057	31.624	0	0.18216	0	0		P30084	0.09	36.092	0.058	0.4617	0	0
P31943	0.093	35.081	0.053	0.45232	0	0		P49023	0.287	40.857	0.307	1.02845	0	576		P30085	0.045	29.272	0	0.24661	0	0
P31946	0.187	35.243	0.078	0.72124	0	427		P49137	0.115	35.302	0.074	0.49781	0	0		P30086	0.135	33.363	0.028	0.55082	0	427
P31947	0.047	29.454	0	0.2499	0	0		P49327	0.172	39.623	0.154	0.70312	0	0		P30260	0.09	32.729	0	0.38302	0	0
P31948	0.047	29.965	0	0.16854	0	0		P49368	0.115	37.35	0.079	0.451	0	0		P30273	0.045	27.39	0	0.15343	0	0
P31949	0.047	27.201	0	0.23711	0	0		P49407	12.665	41.478	16.705	108.091	1797	14244		P30291	0.045	29.272	0	0.24661	0	0
P31994	0.28	37.568	0.081	1.03911	0	0		P49411	0.057	33.519	0	0.23635	0	0		P30304	0.045	29.272	0	0.24661	0	0
P31995	0.14	34.588	0	0.54123	0	0		P49450	0.057	30.657	0	0.19028	0	0		P30305	0.045	29.272	0	0.24661	0	0
P32019	0.093	32.583	0	0.32186	0	0		P49458	0.057	33.519	0	0.23635	0	0		P30307	0.09	34.376	0.034	0.40403	0	0
P32121	0.14	32.312	0.001	0.58106	0	0		P49588	0.057	30.3	0	0.26072	0	0		P30419	0.135	32.71	0.002	0.47878	0	0
P32239	0.093	32.984	0	0.38419	0	0		P49619	0.057	29.323	0	0.25213	0	0		P30480	0.045	29.13	0	0.18052	0	0
P32246	0.14	23.186	0	0.50493	378	705		P49643	0.057	30.3	0	0.26072	0	0		P30518	0.09	31.378	0.013	0.37704	0	0
P32302	0.047	23.668	0	0.29533	875	1108		P49703	0.057	24.314	0	0.27041	180	377		P30519	0.045	24.78	0	0.2745	50	1728
P32927	0.187	37.463	0.124	0.78597	0	0		P49720	0.057	30.3	0	0.26072	0	0		P30520	0.045	27.133	0	0.23535	0	0
P32929	0.047	29.454	0	0.2499	0	0		P49757	0.057	29.804	0	0.24968	0	0		P30530	0.18	36.245	0.004	0.66425	0	396
P33076	0.093	29.894	0.001	0.34439	0	0		P49770	0.057	24.314	0	0.27041	180	377		P30533	0.09	29.719	0.001	0.34785	0	0
P33151	0.093	31.541	0	0.289	0	396		P49789	0.057	31.624	0	0.18216	0	0		P30542	0.045	23.741	0	0.27803	35	984
P33176	0.047	29.454	0	0.2499	0	0		P49795	0.172	35.196	0.242	0.75569	47	1400		P30556	0.135	31.965	0.163	0.68726	50	1728
P33241	0.047	27.201	0	0.23711	0	0		P49796	0.115	32.297	0	0.51285	0	0		P30559	0.045	24.78	0	0.2745	50	1728
P33316	0.047	31.766	0	0.21565	0	0		P49802	0.057	29.804	0	0.24968	0	0		P30679	0.045	29.4	0	0.20972	0	0
P34741	0.093	29.535	0.002	0.37676	0	427		P49815	0.172	41.786	0.179	0.73416	0	0		P30939	0.09	28.066	0.05	0.47785	35	1106
P34820	0.047	29.965	0	0.16854	0	0		P49840	0.057	29.804	0	0.24968	0	0		P31146	0.045	27.133	0	0.23535	0	0
P34897	0.047	31.766	0	0.21565	0	0		P49841	0.172	37.746	0.113	0.74749	0	0		P31150	0.045	29.272	0	0.24661	0	0
P34931	0.093	36.592	0.062	0.46555	0	0		P49916	0.057	31.624	0	0.18216	0	0		P31273	0.135	34.254	0	0.54044	0	0
P34932	0.047	29.454	0	0.2499	0	0		P50053	0.057	29.323	0	0.25213	0	0		P31327	0.045	29.272	0	0.24661	0	0
P34947	0.047	27.87	0	0.20233	0	103		P50238	0.057	24.982	0	0.2966	49	1872		P31431	0.09	29.576	0	0.46281	48	1458
P34981	0.047	28.581	0	0.23667	0	0		P50406	0.057	30.657	0	0.19028	0	0		P31689	0.045	29.659	0	0.16793	0	0
P34998	0.047	23.668	0	0.29533	875	1108		P50454	0.057	33.519	0	0.23635	0	0		P31749	0.135	35.166	0.068	0.58766	115	313
P35030	0.047	25.641	0	0.29109	0	0		P50548	0.057	30.045	0	0.23709	0	0		P31751	0.18	35.345	0.178	0.77992	115	1315
P35080	0.047	27.201	0	0.23711	0	0		P50570	0.172	39.614	0.106	0.66819	0	0		P31785	0.045	31.561	0	0.21509	0	0
P35222	0.187	36.117	0.475	0.7625	100	243		P50579	0.057	30.045	0	0.23709	0	0		P31942	0.045	19.565	0	0.16241	30	192
P35228	0.14	33.391	0.068	0.59648	0	103		P50607	0.115	35.78	0	0.41851	0	0		P31943	0.09	34.704	0.049	0.44733	0	0
P35236	0.093	29.894	0.001	0.34439	0	0		P50616	0.057	30.045	0	0.23709	0	0		P31946	0.18	34.829	0.072	0.71233	0	427
P35243	0.047	27.87	0	0.20233	0	103		P50851	0.057	30.657	0	0.19028	0	0		P31947	0.045	29.272	0	0.24661	0	0
P35249	0.047	29.454	0	0.2499	0	0		P50990	0.057	30.3	0	0.26072	0	0		P31948	0.045	29.659	0	0.16793	0	0
P35268	0.047	28.581	0	0.23667	0	0		P50991	0.057	30.3	0	0.26072	0	0		P31949	0.045	27.133	0	0.23535	0	0
P35270	0.047	29.454	0	0.2499	0	0		P51170	0.057	30.045	0	0.23709	0	0		P31994	0.27	37.093	0.081	1.04171	0	0
P35354	0.047	27.87	0	0.20233	0	103		P51452	0.057	30.045	0	0.23709	0	0		P31995	0.135	34.254	0	0.54044	0	0
P35368	0.093	30.629	0.16	0.50513	0	0		P51571	0.057	26.127	0	0.26892	47	1400		P32019	0.09	32.296	0	0.31952	0	0
P35372	0.047	23.668	0	0.29533	875	1108		P51572	0.057	30.3	0	0.26072	0	0		P32121	0.135	32.053	0.001	0.58009	0	0
P35462	0.047	31.766	0	0.21565	0	0		P51587	0.115	34.74	0	0.42662	0	0		P32239	0.09	32.729	0	0.38302	0	0
P35527	0.047	25.641	0	0.29109	0	0		P51636	0.057	31.624	0	0.18216	0	0		P32241	0.045	24.78	0	0.2745	50	1728
P35568	0.28	39.922	0.341	1.17689	0	530		P51674	0.057	29.804	0	0.24968	0	0		P32246	0.135	22.828	0	0.49865	373	629
P35579	0.093	35.081	0.053	0.45232	0	0		P51681	0.057	29.323	0	0.25213	0	0		P32302	0.045	23.741	0	0.27803	35	984
P35580	0.047	31.766	0	0.21565	0	0		P51693	0.057	29.323	0	0.25213	0	0		P32927	0.18	37.049	0.114	0.77769	0	0
P35609	0.047	27.201	0	0.23711	0	0		P51787	0.057	33.519	0	0.23635	0	0		P32929	0.045	29.272	0	0.24661	0	0
P35612	0.047	29.965	0	0.16854	0	0		P51811	0.057	29.804	0	0.24968	0	0		P33076	0.09	29.719	0.001	0.34785	0	0
P35613	0.047	27.87	0	0.20233	0	103		P51812	0.115	35.576	0	0.47344	0	0		P33151	0.09	31.312	0	0.28707	0	396
P35813	0.047	28.581	0	0.23667	0	0		P51813	0.057	31.624	0	0.18216	0	0		P33176	0.045	29.272	0	0.24661	0	0
P35869	0.047	30.784	0	0.15704	0	0		P51816	0.057	33.519	0	0.23635	0	0		P33241	0.045	27.133	0	0.23535	0	0
P35916	0.047	31.766	0	0.21565	0	0		P51911	0.057	30.657	0	0.19028	0	0		P33316	0.045	31.561	0	0.21509	0	0
P35968	0.28	37.365	0.066	1.10438	37	1147		P51955	0.057	30.045	0	0.23709	0	0		P33993	0.045	25.688	0	0.25309	48	1458
P36507	0.093	29.894	0.001	0.34439	0	0		P51991	0.057	29.323	0	0.25213	0	0		P34741	0.09	29.502	0.002	0.37029	0	427
P36575	0.093	34.466	0.03	0.39371	0	0		P52272	0.057	29.323	0	0.25213	0	0		P34820	0.045	29.659	0	0.16793	0	0
P36578	0.047	31.766	0	0.21565	0	0		P52294	0.057	30.3	0	0.26072	0	0		P34897	0.045	31.561	0	0.21509	0	0
P36873	0.047	29.454	0	0.2499	0	0		P52429	0.057	29.323	0	0.25213	0	0		P34931	0.09	36.092	0.058	0.4617	0	0
P36888	0.047	31.766	0	0.21565	0	0		P52565	0.057	24.314	0	0.27041	180	377		P34932	0.045	29.272	0	0.24661	0	0
P36897	0.047	27.87	0	0.20233	0	103		P52597	0.115	40.497	0.105	0.49707	0	0		P34947	0.045	27.767	0	0.19982	0	102
P36956	0.093	29.894	0.001	0.34439	0	0		P52735	0.057	33.519	0	0.23635	0	0		P34981	0.045	28.462	0	0.23224	0	0
P36957	0.047	31.766	0	0.21565	0	0		P52799	0.057	31.624	0	0.18216	0	0		P34998	0.045	23.741	0	0.27803	35	984
P37023	0.047	27.87	0	0.20233	0	103		P53355	0.057	30.045	0	0.23709	0	0		P35030	0.045	25.635	0	0.28931	0	0
P37108	0.047	31.766	0	0.21565	0	0		P53667	0.057	30.3	0	0.26072	0	0		P35080	0.045	27.133	0	0.23535	0	0
P37173	0.047	31.766	0	0.21565	0	0		P53680	0.057	33.519	0	0.23635	0	0		P35222	0.18	35.634	0.422	0.75577	100	247
P37231	0.047	29.277	0	0.17775	0	0		P53778	0.057	33.519	0	0.23635	0	0		P35228	0.135	33.095	0.064	0.59259	0	102
P37288	0.047	29.43	0	0.21404	0	0		P53779	0.172	36.783	0.074	0.74994	0	0		P35236	0.09	29.719	0.001	0.34785	0	0
P37840	0.187	33.511	0.035	0.66642	0	0		P53985	0.057	30.657	0	0.19028	0	0		P35243	0.045	27.767	0	0.19982	0	102
P38646	0.093	31.101	0	0.48657	0	0		P54253	0.115	37.35	0.079	0.451	0	0		P35249	0.045	29.272	0	0.24661	0	0
P38919	0.093	36.592	0.062	0.46555	0	0		P54619	0.057	23.963	0	0.32078	165	171		P35268	0.045	28.462	0	0.23224	0	0
P39023	0.093	35.081	0.053	0.45232	0	0		P54646	0.573	31.51	0.69	5.41433	165	171		P35270	0.045	29.272	0	0.24661	0	0
P39900	0.187	23.191	0.001	0.67032	405	720		P54753	0.057	30.657	0	0.19028	0	0		P35354	0.045	27.767	0	0.19982	0	102
P40123	0.047	27.201	0	0.23711	0	0		P54762	0.057	33.519	0	0.23635	0	0		P35368	0.09	30.557	0.171	0.49903	0	0
P40189	0.047	31.766	0	0.21565	0	0		P54764	0.115	32.925	0	0.37244	0	0		P35372	0.09	25.187	0.025	0.55253	85	2721
P40197	0.047	29.454	0	0.2499	0	0		P54792	0.057	29.323	0	0.25213	0	0		P35462	0.09	32.523	0.068	0.46817	48	1458
P40198	0.047	30.784	0	0.15704	0	0		P54829	0.115	33.423	0.029	0.42737	0	0		P35527	0.045	25.635	0	0.28931	0	0
P40227	0.047	29.454	0	0.2499	0	0		P55042	0.115	32.925	0	0.5104	0	0		P35568	0.27	39.243	0.317	1.17055	0	529
P40259	0.093	31.448	0.002	0.32203	0	0		P55060	0.115	37.35	0.079	0.451	0	0		P35579	0.09	34.704	0.049	0.44733	0	0
P40763	0.187	33.333	0.045	0.66415	0	427		P55072	0.057	30.3	0	0.26072	0	0		P35580	0.045	31.561	0	0.21509	0	0
P40818	0.093	36.592	0.062	0.46555	0	0		P55084	0.057	33.519	0	0.23635	0	0		P35606	0.045	25.688	0	0.25309	48	1458
P41091	0.047	29.965	0	0.16854	0	0		P55085	0.057	24.982	0	0.2966	49	1872		P35609	0.045	27.133	0	0.23535	0	0
P41134	0.047	27.87	0	0.20233	0	103		P55196	0.115	37.08	0.065	0.44288	0	0		P35612	0.045	29.659	0	0.16793	0	0
P41143	0.14	32.032	0.272	0.74604	875	1108		P55211	0.057	30.045	0	0.23709	0	0		P35613	0.045	27.767	0	0.19982	0	102
P41159	0.047	23.361	0	0.30256	170	183		P55327	0.057	30.3	0	0.26072	0	0		P35813	0.045	28.462	0	0.23224	0	0
P41180	0.093	29.535	0.002	0.37676	0	427		P55795	0.115	40.497	0.105	0.49707	0	0		P35869	0.045	30.591	0	0.15742	0	0
P41182	0.047	29.277	0	0.17775	0	0		P55851	0.057	30.3	0	0.26072	0	0		P35916	0.045	31.561	0	0.21509	0	0
P41212	0.093	31.955	0.131	0.38475	100	362		P55916	0.057	30.3	0	0.26072	0	0		P35968	0.27	36.859	0.061	1.09462	20	1104
P41220	0.093	29.535	0.002	0.37676	0	427		P56192	0.057	26.127	0	0.26892	47	1400		P36507	0.09	29.719	0.001	0.34785	0	0
P41231	0.093	30.93	0	0.35304	37	1044		P56524	0.115	35.302	0.074	0.49781	0	0		P36575	0.09	34.096	0.028	0.38966	0	0
P41235	0.047	23.361	0	0.30256	170	183		P56537	0.057	29.804	0	0.24968	0	0		P36578	0.045	31.561	0	0.21509	0	0
P41240	2.802	39.062	1.439	15.678	724	7227		P56945	0.229	43.29	0.249	0.86951	0	0		P36873	0.045	29.272	0	0.24661	0	0
P41250	0.047	29.454	0	0.2499	0	0		P57059	0.057	30.3	0	0.26072	0	0		P36888	0.045	31.561	0	0.21509	0	0
P41252	0.047	29.454	0	0.2499	0	0		P57078	0.057	29.804	0	0.24968	0	0		P36897	0.045	27.767	0	0.19982	0	102
P41594	0.093	29.535	0.002	0.37676	0	427		P57678	0.057	26.127	0	0.26892	47	1400		P36956	0.09	29.719	0.001	0.34785	0	0
P41597	0.187	23.191	0.001	0.67032	405	720		P58107	0.057	33.519	0	0.23635	0	0		P36957	0.045	31.561	0	0.21509	0	0
P41743	0.093	34.79	0.037	0.40694	0	0		P58340	0.057	30.3	0	0.26072	0	0		P37023	0.045	27.767	0	0.19982	0	102
P41970	0.047	31.766	0	0.21565	0	0		P58505	0.057	33.519	0	0.23635	0	0		P37108	0.045	31.561	0	0.21509	0	0
P42025	0.047	27.201	0	0.23711	0	0		P59998	0.057	33.519	0	0.23635	0	0		P37173	0.045	31.561	0	0.21509	0	0
P42166	0.047	28.581	0	0.23667	0	0		P60174	0.057	30.3	0	0.26072	0	0		P37231	0.045	29.13	0	0.18052	0	0
P42167	0.093	32.984	0	0.38419	0	0		P60660	0.115	37.951	0.088	0.48848	0	0		P37288	0.045	29.4	0	0.20972	0	0
P42224	0.187	33.909	0.263	0.67244	100	362		P60709	0.115	32.297	0	0.51285	0	0		P37840	0.18	33.194	0.034	0.66921	0	0
P42226	0.047	30.784	0	0.15704	0	0		P60842	0.115	40.497	0.105	0.49707	0	0		P38646	0.09	30.85	0	0.47886	0	0
P42229	0.187	34.961	0.034	0.66625	0	0		P60866	0.115	34.74	0	0.42662	0	0		P38919	0.09	36.092	0.058	0.4617	0	0
P42261	0.047	29.43	0	0.21404	0	0		P60880	0.057	29.804	0	0.24968	0	0		P39023	0.09	34.704	0.049	0.44733	0	0
P42262	0.047	29.43	0	0.21404	0	0		P60953	0.057	29.804	0	0.24968	0	0		P39900	0.18	22.832	0	0.66106	400	644
P42263	0.047	27.697	0	0.15349	0	0		P60983	0.172	40.553	0.145	0.72312	0	0		P40123	0.045	27.133	0	0.23535	0	0
P42336	0.047	30.709	0	0.16482	0	0		P61158	0.057	33.519	0	0.23635	0	0		P40189	0.045	31.561	0	0.21509	0	0
P42345	0.047	29.454	0	0.2499	0	0		P61160	0.057	33.519	0	0.23635	0	0		P40197	0.045	29.272	0	0.24661	0	0
P42566	0.093	32.984	0	0.38419	0	0		P61247	0.115	37.951	0.088	0.48848	0	0		P40198	0.045	30.591	0	0.15742	0	0
P42574	0.093	31.448	0.002	0.32203	0	0		P61254	0.057	33.519	0	0.23635	0	0		P40227	0.045	29.272	0	0.24661	0	0
P42677	0.047	29.965	0	0.16854	0	0		P61289	0.057	30.3	0	0.26072	0	0		P40259	0.09	31.058	0.002	0.32136	0	0
P42679	0.093	32.06	0	0.31053	0	0		P61296	0.057	29.804	0	0.24968	0	0		P40763	0.18	33.046	0.043	0.66584	0	427
P42680	0.047	27.697	0	0.15349	0	0		P61353	0.057	33.519	0	0.23635	0	0		P40818	0.09	36.092	0.058	0.4617	0	0
P42681	0.093	31.78	0	0.32558	0	0		P61586	0.057	29.804	0	0.24968	0	0		P41091	0.045	29.659	0	0.16793	0	0
P42684	0.14	34.588	0	0.54123	0	0		P61619	0.057	30.657	0	0.19028	0	0		P41134	0.045	27.767	0	0.19982	0	102
P42702	0.047	29.277	0	0.17775	0	0		P61764	0.057	29.804	0	0.24968	0	0		P41143	0.18	32.253	0.376	0.99449	85	2733
P42704	0.047	29.454	0	0.2499	0	0		P61769	0.057	33.519	0	0.23635	0	0		P41159	0.045	23.144	0	0.30256	170	183
P42768	0.187	36.325	0.131	0.77835	0	0		P61962	0.057	30.3	0	0.26072	0	0		P41180	0.09	29.502	0.002	0.37029	0	427
P42858	0.093	34.19	0.054	0.45276	0	0		P61978	0.344	44.963	0.506	1.27984	0	576		P41182	0.045	29.13	0	0.18052	0	0
P43005	0.047	29.43	0	0.21404	0	0		P61981	0.172	37.976	0.143	0.68397	0	0		P41212	0.045	31.561	0	0.21509	0	0
P43119	0.047	29.43	0	0.21404	0	0		P62081	0.057	30.3	0	0.26072	0	0		P41220	0.09	29.502	0.002	0.37029	0	427
P43121	0.047	29.965	0	0.16854	0	0		P62136	0.057	30.045	0	0.23709	0	0		P41231	0.09	30.731	0	0.34968	0	987
P43146	0.093	28.365	0.181	0.45773	0	0		P62140	0.057	33.519	0	0.23635	0	0		P41235	0.045	23.144	0	0.30256	170	183
P43243	0.047	31.766	0	0.21565	0	0		P62158	0.172	39.623	0.154	0.70312	0	0		P41240	2.703	38.886	1.445	15.6299	677	7515
P43403	0.14	35.839	0	0.54901	0	0		P62241	0.115	37.951	0.088	0.48848	0	0		P41250	0.045	29.272	0	0.24661	0	0
P43405	0.374	40.519	0.263	1.43621	37	1044		P62244	0.115	34.74	0	0.42662	0	0		P41252	0.045	29.272	0	0.24661	0	0
P43686	0.047	29.965	0	0.16854	0	0		P62249	0.057	33.519	0	0.23635	0	0		P41594	0.135	29.835	0.095	0.64479	50	2155
P43694	0.093	29.894	0.001	0.34439	0	0		P62258	0.172	39.275	0.118	0.69501	0	0		P41597	0.225	28.653	0.201	0.8933	400	644
P43699	0.187	36.147	0.022	0.71899	0	0		P62263	0.057	33.519	0	0.23635	0	0		P41743	0.09	34.376	0.034	0.40403	0	0
P43897	0.047	29.454	0	0.2499	0	0		P62266	0.057	33.519	0	0.23635	0	0		P41970	0.045	31.561	0	0.21509	0	0
P45379	0.047	29.43	0	0.21404	0	0		P62269	0.057	33.519	0	0.23635	0	0		P42025	0.045	27.133	0	0.23535	0	0
P45452	0.047	22.762	0	0.18702	100	209		P62277	0.057	33.519	0	0.23635	0	0		P42166	0.045	28.462	0	0.23224	0	0
P45984	0.047	31.766	0	0.21565	0	0		P62280	0.115	34.74	0	0.42662	0	0		P42167	0.09	32.729	0	0.38302	0	0
P46013	0.14	34.734	0.026	0.53962	0	0		P62314	0.115	35.7	0.075	0.44241	0	0		P42224	0.18	33.601	0.287	0.67453	92	295
P46092	0.187	33.24	0.441	0.74031	230	718		P62316	0.057	33.519	0	0.23635	0	0		P42226	0.045	30.591	0	0.15742	0	0
P46108	0.187	36.648	0	0.70605	0	0		P62318	0.057	30.657	0	0.19028	0	0		P42229	0.18	34.585	0.034	0.66737	0	0
P46109	0.14	35.689	0.007	0.53395	0	0		P62330	0.057	29.323	0	0.25213	0	0		P42261	0.045	29.4	0	0.20972	0	0
P46459	0.047	28.581	0	0.23667	0	0		P62424	0.057	29.323	0	0.25213	0	0		P42262	0.045	29.4	0	0.20972	0	0
P46527	0.234	36.895	0.053	0.87057	0	0		P62714	0.115	34.893	0.039	0.48677	0	0		P42263	0.045	27.39	0	0.15343	0	0
P46531	0.093	30.815	0.085	0.46395	197	253		P62736	0.057	29.804	0	0.24968	0	0		P42336	0.045	30.469	0	0.1621	0	0
P46695	0.093	29.894	0.001	0.34439	0	0		P62750	0.057	33.519	0	0.23635	0	0		P42345	0.045	29.272	0	0.24661	0	0
P46734	0.093	29.819	0	0.40331	0	0		P62805	0.172	42.099	0.194	0.7492	0	0		P42566	0.09	32.729	0	0.38302	0	0
P46776	0.047	31.766	0	0.21565	0	0		P62820	0.057	29.323	0	0.25213	0	0		P42574	0.09	31.058	0.002	0.32136	0	0
P46777	0.047	29.454	0	0.2499	0	0		P62829	0.057	33.519	0	0.23635	0	0		P42677	0.045	29.659	0	0.16793	0	0
P46778	0.047	31.766	0	0.21565	0	0		P62851	0.057	33.519	0	0.23635	0	0		P42679	0.09	31.81	0	0.31085	0	0
P46781	0.047	31.766	0	0.21565	0	0		P62854	0.057	33.519	0	0.23635	0	0		P42680	0.045	27.39	0	0.15343	0	0
P46782	0.047	31.766	0	0.21565	0	0		P62857	0.057	33.519	0	0.23635	0	0		P42681	0.09	31.552	0	0.32535	0	0
P46821	0.093	31.155	0.068	0.47378	0	0		P62888	0.057	33.519	0	0.23635	0	0		P42684	0.135	34.254	0	0.54044	0	0
P46934	0.047	28.581	0	0.23667	0	0		P62899	0.115	40.497	0.105	0.49707	0	0		P42702	0.045	29.13	0	0.18052	0	0
P46937	0.047	29.454	0	0.2499	0	0		P62906	0.057	30.3	0	0.26072	0	0		P42704	0.045	29.272	0	0.24661	0	0
P46939	0.047	27.201	0	0.23711	0	0		P62937	0.172	42.099	0.194	0.7492	0	0		P42768	0.18	35.905	0.124	0.77579	0	0
P46940	0.187	39.855	0.249	0.88041	0	0		P62979	0.057	30.657	0	0.19028	0	0		P42858	0.09	33.857	0.051	0.45044	0	0
P47736	0.047	29.454	0	0.2499	0	0		P62988	0.229	43.999	0.277	0.92891	0	0		P43005	0.045	29.4	0	0.20972	0	0
P47756	0.047	31.766	0	0.21565	0	0		P62993	38.166	50.404	47.088	307.091	6637	14457		P43119	0.045	29.4	0	0.20972	0	0
P47872	0.047	29.43	0	0.21404	0	0		P62995	0.057	30.3	0	0.26072	0	0		P43121	0.045	29.659	0	0.16793	0	0
P47893	0.047	25.641	0	0.29109	0	0		P63000	0.057	29.804	0	0.24968	0	0		P43146	0.09	28.194	0.154	0.45663	0	0
P47901	0.047	29.43	0	0.21404	0	0		P63010	0.057	33.519	0	0.23635	0	0		P43220	0.045	24.78	0	0.2745	50	1728
P47914	0.047	29.965	0	0.16854	0	0		P63104	24.298	43.462	32.227	215.629	6333	14457		P43243	0.045	31.561	0	0.21509	0	0
P47928	0.093	33.877	0	0.37269	0	0		P63167	0.057	33.519	0	0.23635	0	0		P43403	0.135	35.401	0	0.54512	0	0
P48023	0.187	35.671	0.009	0.69472	0	0		P63244	0.172	36.301	0.049	0.62212	0	0		P43405	0.36	40	0.244	1.42527	20	987
P48058	0.093	29.535	0.002	0.37676	0	427		P63261	0.057	33.519	0	0.23635	0	0		P43686	0.045	29.659	0	0.16793	0	0
P48067	0.047	29.43	0	0.21404	0	0		P63267	0.057	33.519	0	0.23635	0	0		P43694	0.09	29.719	0.001	0.34785	0	0
P48169	0.047	24.936	0	0.16272	0	427		P67809	0.172	36.783	0.074	0.74994	0	0		P43699	0.18	35.749	0.022	0.72096	0	0
P48357	0.047	31.766	0	0.21565	0	0		P67936	0.057	29.323	0	0.25213	0	0		P43897	0.045	29.272	0	0.24661	0	0
P48551	0.047	29.43	0	0.21404	0	0		P68032	0.057	33.519	0	0.23635	0	0		P45379	0.045	29.4	0	0.20972	0	0
P48634	0.047	31.766	0	0.21565	0	0		P68104	0.115	40.497	0.105	0.49707	0	0		P45452	0.045	22.52	0	0.1838	100	212
P48643	0.093	32.371	0.046	0.40566	0	0		P68133	0.115	36.384	0.052	0.43429	0	0		P45983	0.045	25.647	0	0.18363	115	313
P48729	0.093	31.402	0.053	0.48701	0	0		P68363	0.172	42.028	0.184	0.68734	0	0		P45984	0.045	31.561	0	0.21509	0	0
P48736	0.093	33.076	0.007	0.36913	0	0		P68366	0.115	37.951	0.088	0.48848	0	0		P46013	0.135	34.488	0.024	0.53507	0	0
P48741	0.047	28.581	0	0.23667	0	0		P68371	0.057	33.519	0	0.23635	0	0		P46092	0.18	32.967	0.453	0.73548	222	642
P48745	0.607	30.542	0.76	6.64359	211	269		P68400	0.057	29.323	0	0.25213	0	0		P46108	0.18	36.186	0	0.70254	0	0
P48788	0.047	27.201	0	0.23711	0	0		P68431	0.057	33.519	0	0.23635	0	0		P46109	0.135	35.26	0.007	0.53062	0	0
P48960	0.047	30.784	0	0.15704	0	0		P78314	0.115	34.74	0	0.42662	0	0		P46459	0.045	28.462	0	0.23224	0	0
P48995	0.047	27.87	0	0.20233	0	103		P78329	0.172	36.76	0	0.60879	0	0		P46527	0.135	34.666	0.007	0.52594	0	0
P49023	0.28	37.914	0.227	1.05184	0	396		P78345	0.172	36.76	0	0.60879	0	0		P46531	0.09	30.57	0.08	0.46122	197	253
P49137	0.093	33.349	0.038	0.42765	0	0		P78347	0.057	31.624	0	0.18216	0	0		P46695	0.09	29.719	0.001	0.34785	0	0
P49327	0.14	36.561	0.089	0.65511	0	0		P78352	0.229	40.781	0.155	0.85847	0	0		P46734	0.09	29.64	0	0.39957	0	0
P49368	0.093	34.768	0.046	0.41844	0	0		P78357	0.172	36.76	0	0.60879	0	0		P46776	0.045	31.561	0	0.21509	0	0
P49407	10.322	40.011	13.328	100.052	1661	16818		P78371	0.057	30.3	0	0.26072	0	0		P46777	0.045	29.272	0	0.24661	0	0
P49411	0.047	31.766	0	0.21565	0	0		P78524	0.057	33.519	0	0.23635	0	0		P46778	0.045	31.561	0	0.21509	0	0
P49418	0.047	25.458	0	0.23739	47	1008		P78527	0.172	42.028	0.184	0.68734	0	0		P46781	0.045	31.561	0	0.21509	0	0
P49450	0.047	29.965	0	0.16854	0	0		P78536	0.057	30.045	0	0.23709	0	0		P46782	0.045	31.561	0	0.21509	0	0
P49458	0.047	31.766	0	0.21565	0	0		P78543	0.057	29.804	0	0.24968	0	0		P46821	0.09	30.915	0.064	0.46759	0	0
P49585	0.047	27.201	0	0.23711	0	0		P80217	0.057	30.045	0	0.23709	0	0		P46934	0.045	28.462	0	0.23224	0	0
P49588	0.047	29.454	0	0.2499	0	0		P81605	0.115	30.427	0.047	0.53113	215	377		P46937	0.045	29.272	0	0.24661	0	0
P49619	0.093	29.773	0.148	0.52776	0	0		P83731	0.057	33.519	0	0.23635	0	0		P46939	0.045	27.133	0	0.23535	0	0
P49643	0.047	29.454	0	0.2499	0	0		P84022	0.057	33.519	0	0.23635	0	0		P46940	0.18	39.188	0.234	0.87757	0	0
P49720	0.047	29.454	0	0.2499	0	0		P84090	0.057	30.657	0	0.19028	0	0		P47736	0.045	29.272	0	0.24661	0	0
P49757	0.14	30.573	0.024	0.57276	37	1471		P84098	0.057	30.3	0	0.26072	0	0		P47756	0.045	31.561	0	0.21509	0	0
P49789	0.047	30.784	0	0.15704	0	0		P84243	0.057	29.323	0	0.25213	0	0		P47872	0.045	29.4	0	0.20972	0	0
P49792	0.047	25.641	0	0.29109	0	0		P98077	0.057	33.519	0	0.23635	0	0		P47893	0.045	25.635	0	0.28931	0	0
P49795	0.14	33.759	0.245	0.68712	875	1108		P98082	0.287	42.201	0.179	1.01667	0	576		P47901	0.045	29.4	0	0.20972	0	0
P49796	0.093	31.101	0	0.48657	0	0		P98161	0.115	32.925	0	0.37244	0	0		P47914	0.045	29.659	0	0.16793	0	0
P49798	0.047	23.668	0	0.29533	875	1108		P98164	0.115	26.512	0.029	0.56551	96	3281		P47928	0.09	33.57	0	0.37251	0	0
P49802	0.093	29.761	0.113	0.50937	875	1108		P98172	0.057	31.624	0	0.18216	0	0		P48023	0.18	35.283	0.008	0.69387	0	0
P49815	0.234	38.949	0.248	1.01227	0	103		P98175	0.057	29.323	0	0.25213	0	0		P48058	0.09	29.502	0.002	0.37029	0	427
P49840	0.093	29.535	0.002	0.37676	0	427		P98177	0.057	30.3	0	0.26072	0	0		P48067	0.045	29.4	0	0.20972	0	0
P49841	0.14	35.547	0.055	0.64169	0	0		Q00325	0.115	34.74	0	0.42662	0	0		P48169	0.045	24.827	0	0.16057	0	427
P49916	0.047	30.784	0	0.15704	0	0		Q00341	0.057	29.323	0	0.25213	0	0		P48357	0.045	31.561	0	0.21509	0	0
P50053	0.047	28.581	0	0.23667	0	0		Q00535	0.115	32.925	0	0.37244	0	0		P48551	0.045	29.4	0	0.20972	0	0
P50281	0.093	28.027	0.046	0.38935	108	312		Q00536	0.057	30.3	0	0.26072	0	0		P48634	0.045	31.561	0	0.21509	0	0
P50402	0.093	27.633	0	0.47451	47	1008		Q00537	0.057	30.3	0	0.26072	0	0		P48643	0.09	32.113	0.044	0.40328	0	0
P50406	0.047	29.965	0	0.16854	0	0		Q00610	0.115	32.297	0	0.51285	0	0		P48729	0.09	31.132	0.049	0.48196	0	0
P50454	0.047	31.766	0	0.21565	0	0		Q00613	0.057	30.045	0	0.23709	0	0		P48736	0.09	32.811	0.007	0.36852	0	0
P50502	0.047	25.641	0	0.29109	0	0		Q00839	0.172	42.099	0.194	0.7492	0	0		P48741	0.045	28.462	0	0.23224	0	0
P50548	0.047	29.277	0	0.17775	0	0		Q00987	0.057	29.323	0	0.25213	0	0		P48745	0.586	30.192	0.732	6.63256	211	269
P50549	0.047	27.27	0	0.16664	0	0		Q01082	0.115	40.497	0.105	0.49707	0	0		P48788	0.045	27.133	0	0.23535	0	0
P50552	0.047	27.201	0	0.23711	0	0		Q01105	0.057	30.3	0	0.26072	0	0		P48960	0.045	30.591	0	0.15742	0	0
P50570	0.234	38.008	0.209	1.02645	47	1111		Q01113	0.057	30.3	0	0.26072	0	0		P48995	0.045	27.767	0	0.19982	0	102
P50579	0.093	29.894	0.001	0.34439	0	0		Q01344	0.057	33.519	0	0.23635	0	0		P49023	0.27	37.367	0.214	1.04946	0	396
P50607	0.093	33.877	0	0.37269	0	0		Q01362	0.057	33.519	0	0.23635	0	0		P49137	0.09	33.016	0.036	0.42714	0	0
P50616	0.047	29.277	0	0.17775	0	0		Q01484	0.057	33.519	0	0.23635	0	0		P49327	0.135	36.051	0.079	0.64679	0	0
P50851	0.047	29.965	0	0.16854	0	0		Q01813	0.057	30.3	0	0.26072	0	0		P49368	0.09	34.355	0.042	0.41454	0	0
P50990	0.093	31.402	0.053	0.48701	0	0		Q01844	0.057	29.804	0	0.24968	0	0		P49407	10	39.778	12.988	98.7648	1784	19777
P50991	0.093	31.402	0.053	0.48701	0	0		Q01968	0.057	33.519	0	0.23635	0	0		P49411	0.045	31.561	0	0.21509	0	0
P51170	0.047	29.277	0	0.17775	0	0		Q01995	0.057	26.127	0	0.26892	47	1400		P49418	0.045	25.447	0	0.23501	46	1008
P51451	0.047	30.709	0	0.16482	0	0		Q02156	0.287	42.406	0.356	1.11993	0	0		P49450	0.045	29.659	0	0.16793	0	0
P51452	0.093	29.894	0.001	0.34439	0	0		Q02241	0.057	30.3	0	0.26072	0	0		P49458	0.045	31.561	0	0.21509	0	0
P51532	0.047	27.201	0	0.23711	0	0		Q02363	0.057	30.045	0	0.23709	0	0		P49585	0.045	27.133	0	0.23535	0	0
P51572	0.093	31.402	0.053	0.48701	0	0		Q02383	0.057	29.804	0	0.24968	0	0		P49588	0.045	29.272	0	0.24661	0	0
P51587	0.093	32.984	0	0.38419	0	0		Q02535	0.057	28.204	0	0.1582	0	576		P49619	0.09	29.596	0.138	0.52155	0	0
P51636	0.093	31.742	0	0.35937	0	103		Q02543	0.115	34.74	0	0.42662	0	0		P49643	0.045	29.272	0	0.24661	0	0
P51659	0.047	27.201	0	0.23711	0	0		Q02742	0.057	29.804	0	0.24968	0	0		P49703	0.045	23.879	0	0.25703	180	414
P51668	0.047	30.709	0	0.16482	0	0		Q02750	0.115	35.302	0.074	0.49781	0	0		P49720	0.045	29.272	0	0.24661	0	0
P51671	0.047	22.372	0	0.1691	100	362		Q02763	0.057	33.519	0	0.23635	0	0		P49757	0.135	30.499	0.021	0.56255	0	1414
P51674	0.047	29.43	0	0.21404	0	0		Q02779	0.057	30.045	0	0.23709	0	0		P49770	0.045	23.879	0	0.25703	180	414
P51677	0.187	23.191	0.001	0.67032	405	720		Q02790	0.057	30.3	0	0.26072	0	0		P49789	0.045	30.591	0	0.15742	0	0
P51681	0.28	29.031	0.495	1.20232	1280	1828		Q02846	0.057	30.657	0	0.19028	0	0		P49792	0.045	25.635	0	0.28931	0	0
P51693	0.047	28.581	0	0.23667	0	0		Q02878	0.057	30.3	0	0.26072	0	0		P49795	0.18	33.811	0.345	0.92136	83	2464
P51787	0.047	31.766	0	0.21565	0	0		Q02952	0.057	29.804	0	0.24968	0	0		P49796	0.09	30.85	0	0.47886	0	0
P51811	0.047	29.43	0	0.21404	0	0		Q03001	0.057	33.519	0	0.23635	0	0		P49798	0.045	23.741	0	0.27803	35	984
P51812	0.14	34.06	0.023	0.56004	0	0		Q03060	0.057	29.804	0	0.24968	0	0		P49802	0.09	29.727	0.098	0.48775	35	996
P51813	0.093	31.742	0	0.35937	0	103		Q03113	0.057	29.804	0	0.24968	0	0		P49815	0.225	38.322	0.231	1.00937	0	102
P51816	0.047	31.766	0	0.21565	0	0		Q03135	0.229	35.722	0.059	0.76773	0	576		P49840	0.09	29.502	0.002	0.37029	0	427
P51911	0.093	32.371	0.046	0.40566	0	0		Q03167	0.057	26.127	0	0.26892	47	1400		P49841	0.135	35.266	0.052	0.63686	0	0
P51955	0.047	29.277	0	0.17775	0	0		Q03181	0.057	31.624	0	0.18216	0	0		P49916	0.045	30.591	0	0.15742	0	0
P51991	0.047	28.581	0	0.23667	0	0		Q03405	0.057	30.657	0	0.19028	0	0		P50053	0.045	28.462	0	0.23224	0	0
P52272	0.047	28.581	0	0.23667	0	0		Q03431	0.057	29.323	0	0.25213	0	0		P50238	0.045	24.78	0	0.2745	50	1728
P52294	0.047	29.454	0	0.2499	0	0		Q04637	0.057	30.3	0	0.26072	0	0		P50281	0.09	27.918	0.04	0.38362	108	314
P52429	0.047	28.581	0	0.23667	0	0		Q04695	0.057	33.519	0	0.23635	0	0		P50402	0.09	27.554	0	0.47036	46	1008
P52597	0.093	36.592	0.062	0.46555	0	0		Q04759	0.057	30.657	0	0.19028	0	0		P50406	0.045	29.659	0	0.16793	0	0
P52735	0.093	34.488	0	0.38046	0	0		Q04837	0.057	33.519	0	0.23635	0	0		P50454	0.045	31.561	0	0.21509	0	0
P52799	0.047	30.784	0	0.15704	0	0		Q04900	0.057	33.519	0	0.23635	0	0		P50502	0.045	25.635	0	0.28931	0	0
P52907	0.047	27.201	0	0.23711	0	0		Q04912	0.172	42.099	0.17	0.67923	0	0		P50548	0.045	29.13	0	0.18052	0	0
P53355	0.093	29.894	0.001	0.34439	0	0		Q04917	0.172	39.275	0.118	0.69501	0	0		P50549	0.045	27.119	0	0.16732	0	0
P53667	0.047	29.454	0	0.2499	0	0		Q05193	0.172	40.534	0.141	0.67064	0	0		P50552	0.045	27.133	0	0.23535	0	0
P53680	0.047	31.766	0	0.21565	0	0		Q05209	0.172	39.749	0.13	0.64423	0	576		P50570	0.225	37.627	0.187	1.01705	46	1110
P53778	0.047	31.766	0	0.21565	0	0		Q05397	0.229	38.026	0.011	0.76699	0	576		P50579	0.09	29.719	0.001	0.34785	0	0
P53779	0.234	35.719	0.136	1.01201	82	274		Q05469	0.057	30.045	0	0.23709	0	0		P50607	0.09	33.57	0	0.37251	0	0
P53805	0.047	27.27	0	0.16664	0	0		Q05513	0.287	42.406	0.356	1.11993	0	0		P50616	0.045	29.13	0	0.18052	0	0
P53814	0.047	27.201	0	0.23711	0	0		Q05586	0.057	29.804	0	0.24968	0	0		P50851	0.045	29.659	0	0.16793	0	0
P53985	0.047	29.965	0	0.16854	0	0		Q05639	0.057	29.323	0	0.25213	0	0		P50990	0.09	31.132	0.049	0.48196	0	0
P54105	0.047	27.201	0	0.23711	0	0		Q05655	0.229	40.714	0.268	0.87025	0	0		P50991	0.09	31.132	0.049	0.48196	0	0
P54253	0.093	34.768	0.046	0.41844	0	0		Q05682	0.115	37.951	0.088	0.48848	0	0		P51170	0.045	29.13	0	0.18052	0	0
P54619	0.047	23.361	0	0.30256	170	183		Q05923	0.057	30.045	0	0.23709	0	0		P51451	0.045	30.469	0	0.1621	0	0
P54646	0.467	30.477	0.479	5.07611	170	183		Q05996	0.057	31.624	0	0.18216	0	0		P51452	0.09	29.719	0.001	0.34785	0	0
P54753	0.047	29.965	0	0.16854	0	0		Q06124	0.229	40.781	0.155	0.85847	0	0		P51532	0.045	27.133	0	0.23535	0	0
P54762	0.047	31.766	0	0.21565	0	0		Q06187	0.057	29.804	0	0.24968	0	0		P51571	0.045	25.688	0	0.25309	48	1458
P54764	0.093	31.78	0	0.32558	0	0		Q06210	0.057	29.804	0	0.24968	0	0		P51572	0.09	31.132	0.049	0.48196	0	0
P54792	0.047	28.581	0	0.23667	0	0		Q06418	0.115	32.925	0	0.37244	0	0		P51587	0.09	32.729	0	0.38302	0	0
P54829	0.14	32.602	0.028	0.51293	0	0		Q06481	0.057	29.804	0	0.24968	0	0		P51636	0.09	31.521	0	0.35724	0	102
P55008	0.047	27.201	0	0.23711	0	0		Q06830	0.115	40.497	0.105	0.49707	0	0		P51659	0.045	27.133	0	0.23535	0	0
P55042	0.093	31.893	0	0.46394	0	0		Q07001	0.057	33.519	0	0.23635	0	0		P51668	0.045	30.469	0	0.1621	0	0
P55060	0.093	34.768	0.046	0.41844	0	0		Q07002	0.057	30.3	0	0.26072	0	0		P51671	0.045	22.07	0	0.16866	92	280
P55072	0.047	29.454	0	0.2499	0	0		Q07020	0.057	33.519	0	0.23635	0	0		P51674	0.045	29.4	0	0.20972	0	0
P55084	0.047	31.766	0	0.21565	0	0		Q07021	0.115	34.893	0.039	0.48677	0	0		P51677	0.18	22.832	0	0.66106	400	644
P55085	0.047	30.709	0	0.16482	0	0		Q07065	0.057	29.323	0	0.25213	0	0		P51681	0.27	28.887	0.336	1.17133	435	1628
P55196	0.093	34.79	0.037	0.40694	0	0		Q07617	0.057	29.804	0	0.24968	0	0		P51692	0.045	29.13	0	0.18052	0	0
P55210	0.047	27.697	0	0.15349	0	0		Q07666	0.229	39.003	0.05	0.84588	0	0		P51693	0.045	28.462	0	0.23224	0	0
P55211	0.14	31.653	0.006	0.49788	0	0		Q07820	0.057	30.045	0	0.23709	0	0		P51787	0.045	31.561	0	0.21509	0	0
P55327	0.047	29.454	0	0.2499	0	0		Q07866	0.057	30.3	0	0.26072	0	0		P51811	0.045	29.4	0	0.20972	0	0
P55795	0.093	36.592	0.062	0.46555	0	0		Q07869	0.115	34.893	0.039	0.48677	0	0		P51812	0.135	33.764	0.023	0.56293	0	0
P55851	0.047	29.454	0	0.2499	0	0		Q07889	0.287	44.561	0.373	1.1066	0	0		P51813	0.09	31.521	0	0.35724	0	102
P55899	0.047	25.641	0	0.29109	0	0		Q07890	0.172	36.76	0	0.60879	0	0		P51816	0.045	31.561	0	0.21509	0	0
P55916	0.047	29.454	0	0.2499	0	0		Q07912	0.115	34.74	0	0.42662	0	0		P51911	0.09	32.113	0.044	0.40328	0	0
P56524	0.14	34.109	0.083	0.59429	0	0		Q07954	0.115	32.036	0.055	0.45108	47	1400		P51955	0.045	29.13	0	0.18052	0	0
P56537	0.093	30.564	0	0.45115	0	0		Q07960	0.057	31.624	0	0.18216	0	0		P51991	0.045	28.462	0	0.23224	0	0
P56945	0.234	40.275	0.19	0.94462	0	0		Q08116	0.057	26.127	0	0.26892	47	1400		P52272	0.045	28.462	0	0.23224	0	0
P57059	0.047	29.454	0	0.2499	0	0		Q08209	0.057	33.519	0	0.23635	0	0		P52294	0.045	29.272	0	0.24661	0	0
P57078	0.047	29.43	0	0.21404	0	0		Q08211	0.172	42.028	0.184	0.68734	0	0		P52429	0.045	28.462	0	0.23224	0	0
P57105	0.047	27.201	0	0.23711	0	0		Q08499	0.229	41.707	0.216	0.86092	0	0		P52565	0.045	23.879	0	0.25703	180	414
P58107	0.047	31.766	0	0.21565	0	0		Q08881	0.172	36.76	0	0.60879	0	0		P52597	0.09	36.092	0.058	0.4617	0	0
P58340	0.047	29.454	0	0.2499	0	0		Q09666	0.057	30.3	0	0.26072	0	0		P52735	0.09	34.122	0	0.37719	0	0
P58505	0.047	31.766	0	0.21565	0	0		Q0ZGT2	0.057	33.519	0	0.23635	0	0		P52799	0.045	30.591	0	0.15742	0	0
P59998	0.047	31.766	0	0.21565	0	0		Q10567	0.057	29.323	0	0.25213	0	0		P52907	0.045	27.133	0	0.23535	0	0
P60174	0.047	29.454	0	0.2499	0	0		Q12772	0.057	30.045	0	0.23709	0	0		P53355	0.09	29.719	0.001	0.34785	0	0
P60484	0.047	27.87	0	0.20233	0	103		Q12778	0.115	37.08	0.065	0.44288	0	0		P53667	0.045	29.272	0	0.24661	0	0
P60604	0.047	30.709	0	0.16482	0	0		Q12796	0.057	33.519	0	0.23635	0	0		P53680	0.045	31.561	0	0.21509	0	0
P60660	0.093	35.081	0.053	0.45232	0	0		Q12802	0.115	32.925	0	0.5104	0	0		P53778	0.045	31.561	0	0.21509	0	0
P60709	0.093	31.101	0	0.48657	0	0		Q12824	0.057	31.624	0	0.18216	0	0		P53779	0.225	35.272	0.119	1.01033	115	313
P60842	0.093	36.592	0.062	0.46555	0	0		Q12860	0.057	30.657	0	0.19028	0	0		P53805	0.045	27.119	0	0.16732	0	0
P60866	0.093	32.984	0	0.38419	0	0		Q12866	0.057	33.519	0	0.23635	0	0		P53814	0.045	27.133	0	0.23535	0	0
P60880	0.047	29.43	0	0.21404	0	0		Q12879	0.172	36.301	0.049	0.62212	0	0		P53985	0.045	29.659	0	0.16793	0	0
P60953	0.093	29.535	0.002	0.37676	0	427		Q12906	0.057	33.519	0	0.23635	0	0		P54105	0.045	27.133	0	0.23535	0	0
P60981	0.047	27.201	0	0.23711	0	0		Q12913	0.115	31.843	0.009	0.39529	0	576		P54253	0.09	34.355	0.042	0.41454	0	0
P60983	0.187	38.15	0.113	0.77408	0	0		Q12923	0.115	40.497	0.105	0.49707	0	0		P54619	0.045	23.144	0	0.30256	170	183
P61077	0.047	30.709	0	0.16482	0	0		Q12929	0.057	31.624	0	0.18216	0	0		P54646	0.45	30.11	0.462	5.06772	170	183
P61081	0.047	27.87	0	0.20233	0	103		Q12931	0.057	30.3	0	0.26072	0	0		P54753	0.045	29.659	0	0.16793	0	0
P61158	0.047	31.766	0	0.21565	0	0		Q12947	0.057	30.657	0	0.19028	0	0		P54762	0.045	31.561	0	0.21509	0	0
P61160	0.093	34.19	0.054	0.45276	0	0		Q12967	0.057	29.323	0	0.25213	0	0		P54764	0.09	31.552	0	0.32535	0	0
P61247	0.093	35.081	0.053	0.45232	0	0		Q13009	0.115	34.782	0	0.43185	0	0		P54792	0.045	28.462	0	0.23224	0	0
P61254	0.047	31.766	0	0.21565	0	0		Q13023	0.172	36.76	0	0.60879	0	0		P54829	0.135	32.329	0.027	0.51578	0	0
P61289	0.047	29.454	0	0.2499	0	0		Q13045	0.057	33.519	0	0.23635	0	0		P55008	0.045	27.133	0	0.23535	0	0
P61296	0.047	29.43	0	0.21404	0	0		Q13077	0.057	31.624	0	0.18216	0	0		P55042	0.09	31.746	0	0.45633	0	0
P61353	0.047	31.766	0	0.21565	0	0		Q13085	0.115	29.417	0.112	0.57291	165	171		P55060	0.09	34.355	0.042	0.41454	0	0
P61586	0.093	31.43	0.017	0.41637	0	103		Q13087	0.172	36.76	0	0.60879	0	0		P55072	0.045	29.272	0	0.24661	0	0
P61601	0.047	27.201	0	0.23711	0	0		Q13094	0.115	34.74	0	0.42662	0	0		P55084	0.045	31.561	0	0.21509	0	0
P61619	0.047	29.965	0	0.16854	0	0		Q13111	0.057	30.657	0	0.19028	0	0		P55085	0.09	30.975	0.079	0.4366	50	1728
P61764	0.093	29.535	0.002	0.37676	0	427		Q13114	0.057	31.624	0	0.18216	0	0		P55196	0.09	34.376	0.034	0.40403	0	0
P61769	0.047	31.766	0	0.21565	0	0		Q13115	0.057	30.045	0	0.23709	0	0		P55210	0.045	27.39	0	0.15343	0	0
P61962	0.047	29.454	0	0.2499	0	0		Q13123	0.057	33.519	0	0.23635	0	0		P55211	0.135	31.414	0.006	0.50128	0	0
P61978	0.327	41.452	0.364	1.31325	0	396		Q13144	0.057	24.314	0	0.27041	180	377		P55327	0.045	29.272	0	0.24661	0	0
P61981	0.28	38.452	0.69	1.22638	0	427		Q13153	0.115	35.576	0	0.47344	0	0		P55795	0.09	36.092	0.058	0.4617	0	0
P62081	0.047	29.454	0	0.2499	0	0		Q13163	0.057	33.519	0	0.23635	0	0		P55851	0.045	29.272	0	0.24661	0	0
P62136	0.14	31.214	0.001	0.54672	0	103		Q13177	0.229	39.003	0.05	0.84588	0	0		P55899	0.045	25.635	0	0.28931	0	0
P62140	0.047	31.766	0	0.21565	0	0		Q13191	0.115	34.74	0	0.42662	0	0		P55916	0.045	29.272	0	0.24661	0	0
P62158	0.14	36.561	0.089	0.65511	0	0		Q13200	0.115	37.35	0.079	0.451	0	0		P56192	0.045	25.688	0	0.25309	48	1458
P62241	0.093	35.081	0.053	0.45232	0	0		Q13224	0.172	36.301	0.049	0.62212	0	0		P56524	0.135	33.733	0.076	0.59446	0	0
P62244	0.093	32.984	0	0.38419	0	0		Q13233	0.172	39.222	0.088	0.72557	0	0		P56537	0.09	30.49	0	0.44507	0	0
P62249	0.047	31.766	0	0.21565	0	0		Q13255	0.115	30.248	0.199	0.54628	49	1872		P56945	0.225	39.579	0.176	0.94048	0	0
P62253	0.047	30.709	0	0.16482	0	0		Q13263	0.057	30.3	0	0.26072	0	0		P57059	0.045	29.272	0	0.24661	0	0
P62258	0.187	36.8	0.104	0.80633	0	427		Q13268	0.057	29.323	0	0.25213	0	0		P57078	0.045	29.4	0	0.20972	0	0
P62263	0.047	31.766	0	0.21565	0	0		Q13283	0.172	35.935	0.075	0.60061	0	576		P57105	0.045	27.133	0	0.23535	0	0
P62266	0.047	31.766	0	0.21565	0	0		Q13285	0.172	36.83	0.029	0.66372	0	0		P57678	0.045	25.688	0	0.25309	48	1458
P62269	0.047	31.766	0	0.21565	0	0		Q13291	0.057	30.657	0	0.19028	0	0		P58107	0.045	31.561	0	0.21509	0	0
P62277	0.047	31.766	0	0.21565	0	0		Q13310	0.057	30.3	0	0.26072	0	0		P58340	0.045	29.272	0	0.24661	0	0
P62280	0.093	32.984	0	0.38419	0	0		Q13322	0.287	44.561	0.373	1.1066	0	0		P58505	0.045	31.561	0	0.21509	0	0
P62314	0.093	33.802	0.043	0.40521	0	0		Q13330	0.057	33.519	0	0.23635	0	0		P59998	0.045	31.561	0	0.21509	0	0
P62316	0.047	31.766	0	0.21565	0	0		Q13347	0.057	29.323	0	0.25213	0	0		P60174	0.045	29.272	0	0.24661	0	0
P62318	0.047	29.965	0	0.16854	0	0		Q13362	0.057	30.045	0	0.23709	0	0		P60484	0.045	27.767	0	0.19982	0	102
P62330	0.047	28.581	0	0.23667	0	0		Q13393	0.115	34.782	0	0.43185	0	0		P60604	0.045	30.469	0	0.1621	0	0
P62424	0.047	28.581	0	0.23667	0	0		Q13415	0.057	30.657	0	0.19028	0	0		P60660	0.09	34.704	0.049	0.44733	0	0
P62495	0.047	25.641	0	0.29109	0	0		Q13424	0.057	33.519	0	0.23635	0	0		P60709	0.09	30.85	0	0.47886	0	0
P62714	0.14	34.071	0.033	0.55843	0	0		Q13428	0.057	29.323	0	0.25213	0	0		P60842	0.09	36.092	0.058	0.4617	0	0
P62736	9.809	37.358	11.69	95.4672	1875	16177		Q13432	0.057	30.657	0	0.19028	0	0		P60866	0.09	32.729	0	0.38302	0	0
P62750	0.047	31.766	0	0.21565	0	0		Q13435	0.057	29.323	0	0.25213	0	0		P60880	0.045	29.4	0	0.20972	0	0
P62760	0.047	27.201	0	0.23711	0	0		Q13438	0.057	33.519	0	0.23635	0	0		P60953	0.09	29.502	0.002	0.37029	0	427
P62805	0.14	37.874	0.115	0.70221	0	0		Q13444	0.172	36.76	0	0.60879	0	0		P60981	0.045	27.133	0	0.23535	0	0
P62820	0.047	28.581	0	0.23667	0	0		Q13464	0.057	29.323	0	0.25213	0	0		P60983	0.18	37.781	0.106	0.77266	0	0
P62829	0.047	31.766	0	0.21565	0	0		Q13469	0.057	30.3	0	0.26072	0	0		P61077	0.045	30.469	0	0.1621	0	0
P62837	0.047	30.709	0	0.16482	0	0		Q13480	0.229	39.003	0.05	0.84588	0	0		P61081	0.045	27.767	0	0.19982	0	102
P62851	0.047	31.766	0	0.21565	0	0		Q13485	0.057	30.045	0	0.23709	0	0		P61158	0.045	31.561	0	0.21509	0	0
P62854	0.047	31.766	0	0.21565	0	0		Q13501	0.115	35.302	0.074	0.49781	0	0		P61160	0.09	33.857	0.051	0.45044	0	0
P62857	0.047	31.766	0	0.21565	0	0		Q13509	0.057	33.519	0	0.23635	0	0		P61247	0.09	34.704	0.049	0.44733	0	0
P62875	0.047	23.399	0	0.29913	197	253		Q13523	0.057	29.323	0	0.25213	0	0		P61254	0.045	31.561	0	0.21509	0	0
P62888	0.047	31.766	0	0.21565	0	0		Q13535	0.057	29.323	0	0.25213	0	0		P61289	0.045	29.272	0	0.24661	0	0
P62899	0.093	36.592	0.062	0.46555	0	0		Q13541	0.057	30.045	0	0.23709	0	0		P61296	0.045	29.4	0	0.20972	0	0
P62906	0.047	29.454	0	0.2499	0	0		Q13557	0.057	33.519	0	0.23635	0	0		P61353	0.045	31.561	0	0.21509	0	0
P62937	0.14	37.874	0.115	0.70221	0	0		Q13574	0.172	37.976	0.143	0.68397	0	0		P61586	0.09	31.329	0.016	0.40954	0	102
P62979	0.047	29.965	0	0.16854	0	0		Q13588	0.057	30.657	0	0.19028	0	0		P61601	0.045	27.133	0	0.23535	0	0
P62988	0.234	40.68	0.214	0.99011	0	0		Q13625	0.057	30.3	0	0.26072	0	0		P61619	0.045	29.659	0	0.16793	0	0
P62993	31.107	46.543	37.39	277.529	8066	19760		Q13641	0.057	26.127	0	0.26892	47	1400		P61764	0.09	29.502	0.002	0.37029	0	427
P62995	0.047	29.454	0	0.2499	0	0		Q13642	0.057	30.045	0	0.23709	0	0		P61769	0.045	31.561	0	0.21509	0	0
P63000	0.047	29.43	0	0.21404	0	0		Q13643	0.057	30.045	0	0.23709	0	0		P61962	0.045	29.272	0	0.24661	0	0
P63010	0.047	31.766	0	0.21565	0	0		Q13671	0.057	30.3	0	0.26072	0	0		P61978	0.315	40.674	0.335	1.30237	0	396
P63104	19.804	41.743	26.058	204.079	7107	18434		Q13702	0.057	33.519	0	0.23635	0	0		P61981	0.27	38.02	0.663	1.21136	0	427
P63167	0.093	34.19	0.054	0.45276	0	0		Q13748	0.057	29.323	0	0.25213	0	0		P62081	0.045	29.272	0	0.24661	0	0
P63244	0.14	34.734	0.026	0.53962	0	0		Q13769	0.057	29.804	0	0.24968	0	0		P62136	0.135	30.988	0.001	0.54767	0	102
P63261	0.093	32.682	0.031	0.45304	47	1008		Q13796	0.172	36.76	0	0.60879	0	0		P62140	0.045	31.561	0	0.21509	0	0
P63267	0.047	31.766	0	0.21565	0	0		Q13813	0.287	45.609	0.508	1.18104	0	0		P62158	0.135	36.051	0.079	0.64679	0	0
P67809	0.14	34.605	0.038	0.66432	0	0		Q13838	0.057	33.519	0	0.23635	0	0		P62241	0.09	34.704	0.049	0.44733	0	0
P67870	0.047	27.697	0	0.15349	0	0		Q13873	0.115	34.782	0	0.43185	0	0		P62244	0.09	32.729	0	0.38302	0	0
P67936	0.047	28.581	0	0.23667	0	0		Q13885	0.057	29.323	0	0.25213	0	0		P62249	0.045	31.561	0	0.21509	0	0
P68032	0.047	31.766	0	0.21565	0	0		Q13887	0.057	29.804	0	0.24968	0	0		P62253	0.045	30.469	0	0.1621	0	0
P68036	0.047	30.709	0	0.16482	0	0		Q13905	0.172	36.76	0	0.60879	0	0		P62258	0.18	36.28	0.097	0.79685	0	427
P68104	0.093	36.592	0.062	0.46555	0	0		Q13976	0.057	29.804	0	0.24968	0	0		P62263	0.045	31.561	0	0.21509	0	0
P68133	0.14	35.388	0.085	0.6311	47	1008		Q14008	0.172	36.76	0	0.60879	0	0		P62266	0.045	31.561	0	0.21509	0	0
P68363	0.14	38.015	0.108	0.63409	0	0		Q14103	0.057	30.3	0	0.26072	0	0		P62269	0.045	31.561	0	0.21509	0	0
P68366	0.093	35.081	0.053	0.45232	0	0		Q14114	0.057	26.127	0	0.26892	47	1400		P62277	0.045	31.561	0	0.21509	0	0
P68371	0.047	31.766	0	0.21565	0	0		Q14118	0.229	38.026	0.011	0.76699	0	576		P62280	0.09	32.729	0	0.38302	0	0
P68400	0.093	30.744	0.035	0.439	0	103		Q14134	0.057	29.804	0	0.24968	0	0		P62314	0.09	33.479	0.037	0.40017	0	0
P68431	0.047	31.766	0	0.21565	0	0		Q14137	0.057	29.323	0	0.25213	0	0		P62316	0.045	31.561	0	0.21509	0	0
P78314	0.14	35.839	0	0.54901	0	0		Q14151	0.057	33.519	0	0.23635	0	0		P62318	0.045	29.659	0	0.16793	0	0
P78329	0.14	34.588	0	0.54123	0	0		Q14152	0.057	30.3	0	0.26072	0	0		P62328	0.045	27.133	0	0.23535	0	0
P78345	0.14	34.588	0	0.54123	0	0		Q14164	0.057	33.519	0	0.23635	0	0		P62330	0.045	28.462	0	0.23224	0	0
P78347	0.093	32.39	0.009	0.32368	0	0		Q14185	0.172	36.76	0	0.60879	0	0		P62424	0.045	28.462	0	0.23224	0	0
P78352	0.234	38.355	0.107	0.90876	0	0		Q14192	0.115	31.843	0.009	0.39529	0	576		P62495	0.045	25.635	0	0.28931	0	0
P78357	0.14	34.588	0	0.54123	0	0		Q14203	0.057	33.519	0	0.23635	0	0		P62714	0.135	33.872	0.031	0.55757	0	0
P78371	0.093	31.402	0.053	0.48701	0	0		Q14204	0.057	30.3	0	0.26072	0	0		P62736	9.505	37.23	11.359	95.2939	1818	17788
P78524	0.047	31.766	0	0.21565	0	0		Q14210	0.057	33.519	0	0.23635	0	0		P62750	0.045	31.561	0	0.21509	0	0
P78527	0.187	39.386	0.154	0.78758	0	0		Q14232	0.974	32.119	0.943	8.44256	242	387		P62760	0.045	27.133	0	0.23535	0	0
P78536	0.14	30.486	0.001	0.52544	82	244		Q14244	0.057	24.982	0	0.2966	49	1872		P62805	0.135	37.298	0.107	0.69394	0	0
P78543	0.047	29.43	0	0.21404	0	0		Q14247	0.172	40.534	0.141	0.67064	0	0		P62820	0.045	28.462	0	0.23224	0	0
P78559	0.047	27.201	0	0.23711	0	0		Q14254	0.057	30.657	0	0.19028	0	0		P62829	0.045	31.561	0	0.21509	0	0
P80075	0.514	24.466	0.034	2.53054	462	745		Q14289	0.172	36.76	0	0.60879	0	0		P62837	0.045	30.469	0	0.1621	0	0
P80098	0.794	29.466	0.692	5.16454	462	845		Q14315	0.172	39.686	0.155	0.67631	0	0		P62851	0.045	31.561	0	0.21509	0	0
P80217	0.047	29.277	0	0.17775	0	0		Q14324	0.057	33.519	0	0.23635	0	0		P62854	0.045	31.561	0	0.21509	0	0
P81274	0.047	23.668	0	0.29533	875	1108		Q14344	0.057	29.804	0	0.24968	0	0		P62857	0.045	31.561	0	0.21509	0	0
P81605	0.093	30.709	0.401	0.54099	0	0		Q14432	0.057	30.3	0	0.26072	0	0		P62875	0.045	23.193	0	0.29912	197	253
P82279	0.047	25.641	0	0.29109	0	0		Q14451	0.115	40.497	0.105	0.49707	0	0		P62888	0.045	31.561	0	0.21509	0	0
P83731	0.047	31.766	0	0.21565	0	0		Q14469	0.057	29.804	0	0.24968	0	0		P62899	0.09	36.092	0.058	0.4617	0	0
P84022	0.047	31.766	0	0.21565	0	0		Q14511	0.057	30.657	0	0.19028	0	0		P62906	0.045	29.272	0	0.24661	0	0
P84090	0.093	30.823	0.024	0.40594	47	1008		Q14558	0.057	30.657	0	0.19028	0	0		P62937	0.135	37.298	0.107	0.69394	0	0
P84098	0.047	29.454	0	0.2499	0	0		Q14573	0.057	33.519	0	0.23635	0	0		P62979	0.045	29.659	0	0.16793	0	0
P84243	0.047	28.581	0	0.23667	0	0		Q14624	0.057	33.519	0	0.23635	0	0		P62988	0.225	40.123	0.198	0.98227	0	0
P98077	0.047	31.766	0	0.21565	0	0		Q14642	0.057	30.3	0	0.26072	0	0		P62993	30.225	46.106	36.844	278.832	8381	23017
P98082	0.327	39.198	0.221	1.24595	37	1867		Q14643	0.057	30.657	0	0.19028	0	0		P62995	0.045	29.272	0	0.24661	0	0
P98095	0.047	26.789	0	0.196	0	1044		Q14721	0.057	31.624	0	0.18216	0	0		P63000	0.045	29.4	0	0.20972	0	0
P98161	0.093	31.78	0	0.32558	0	0		Q14749	0.057	29.323	0	0.25213	0	0		P63010	0.045	31.561	0	0.21509	0	0
P98164	0.047	25.641	0	0.29109	0	0		Q14764	0.057	30.3	0	0.26072	0	0		P63104	19.099	41.379	25.101	201.372	6489	22032
P98172	0.047	30.784	0	0.15704	0	0		Q14767	0.057	30.657	0	0.19028	0	0		P63167	0.09	33.857	0.051	0.45044	0	0
P98175	0.047	28.581	0	0.23667	0	0		Q14790	0.115	33.423	0.029	0.42737	0	0		P63244	0.135	34.488	0.024	0.53507	0	0
P98177	0.047	29.454	0	0.2499	0	0		Q14831	0.057	29.804	0	0.24968	0	0		P63261	0.09	32.437	0.029	0.45009	46	1008
Q00005	0.047	25.641	0	0.29109	0	0		Q14934	0.057	30.3	0	0.26072	0	0		P63267	0.045	31.561	0	0.21509	0	0
Q00325	0.093	32.984	0	0.38419	0	0		Q14940	0.057	29.323	0	0.25213	0	0		P67809	0.135	34.206	0.036	0.65938	0	0
Q00341	0.047	28.581	0	0.23667	0	0		Q14974	0.115	37.35	0.079	0.451	0	0		P67870	0.045	27.39	0	0.15343	0	0
Q00535	0.093	31.78	0	0.32558	0	0		Q14978	0.115	32.297	0	0.51285	0	0		P67936	0.045	28.462	0	0.23224	0	0
Q00536	0.047	29.454	0	0.2499	0	0		Q14980	0.057	30.3	0	0.26072	0	0		P68032	0.045	31.561	0	0.21509	0	0
Q00537	0.047	29.454	0	0.2499	0	0		Q14C86	0.057	30.3	0	0.26072	0	0		P68036	0.045	30.469	0	0.1621	0	0
Q00610	0.093	31.101	0	0.48657	0	0		Q15007	0.057	30.3	0	0.26072	0	0		P68104	0.09	36.092	0.058	0.4617	0	0
Q00613	0.093	29.894	0.001	0.34439	0	0		Q15025	0.057	30.045	0	0.23709	0	0		P68133	0.18	36.098	0.149	0.83439	46	1008
Q00839	0.187	39.929	0.29	0.93933	0	0		Q15027	0.115	35.78	0	0.41851	0	0		P68363	0.135	37.437	0.1	0.62963	0	0
Q00975	0.047	23.668	0	0.29533	875	1108		Q15036	0.172	36.76	0	0.60879	0	0		P68366	0.135	35.992	0.086	0.61526	0	0
Q00987	0.047	28.581	0	0.23667	0	0		Q15041	0.057	30.3	0	0.26072	0	0		P68371	0.045	31.561	0	0.21509	0	0
Q01082	0.093	36.592	0.062	0.46555	0	0		Q15109	0.057	33.519	0	0.23635	0	0		P68400	0.09	30.541	0.032	0.43206	0	102
Q01105	0.047	29.454	0	0.2499	0	0		Q15121	0.115	34.893	0.039	0.48677	0	0		P68431	0.045	31.561	0	0.21509	0	0
Q01113	0.047	29.454	0	0.2499	0	0		Q15139	0.115	37.08	0.065	0.44288	0	0		P78314	0.135	35.401	0	0.54512	0	0
Q01344	0.047	31.766	0	0.21565	0	0		Q15149	0.057	33.519	0	0.23635	0	0		P78329	0.135	34.254	0	0.54044	0	0
Q01362	0.093	33.076	0.007	0.36913	0	0		Q15154	0.057	30.3	0	0.26072	0	0		P78345	0.135	34.254	0	0.54044	0	0
Q01432	0.047	25.641	0	0.29109	0	0		Q15172	0.057	24.982	0	0.2966	49	1872		P78347	0.09	32.118	0.009	0.32474	0	0
Q01484	0.047	31.766	0	0.21565	0	0		Q15208	0.115	32.297	0	0.51285	0	0		P78352	0.225	37.968	0.098	0.90359	0	0
Q01518	0.047	27.201	0	0.23711	0	0		Q15233	0.057	33.519	0	0.23635	0	0		P78357	0.135	34.254	0	0.54044	0	0
Q01813	0.047	29.454	0	0.2499	0	0		Q15256	0.057	30.045	0	0.23709	0	0		P78371	0.09	31.132	0.049	0.48196	0	0
Q01844	0.047	29.43	0	0.21404	0	0		Q15257	0.057	31.624	0	0.18216	0	0		P78524	0.045	31.561	0	0.21509	0	0
Q01892	0.047	27.27	0	0.16664	0	0		Q15262	0.115	34.823	0.011	0.39455	0	576		P78527	0.18	38.723	0.142	0.78306	0	0
Q01968	0.047	31.766	0	0.21565	0	0		Q15287	0.057	30.3	0	0.26072	0	0		P78536	0.135	30.303	0.001	0.53148	115	313
Q01995	0.047	27.201	0	0.23711	0	0		Q15303	0.057	33.519	0	0.23635	0	0		P78543	0.045	29.4	0	0.20972	0	0
Q02156	0.327	40.82	0.478	1.37103	0	0		Q15311	0.057	29.804	0	0.24968	0	0		P78559	0.045	27.133	0	0.23535	0	0
Q02241	0.093	31.402	0.053	0.48701	0	0		Q15349	0.115	34.893	0.039	0.48677	0	0		P80075	0.495	24.321	0.041	2.48188	444	672
Q02363	0.093	29.894	0.001	0.34439	0	0		Q15365	0.057	30.3	0	0.26072	0	0		P80098	0.766	29.061	0.646	5.24874	444	804
Q02383	0.047	29.43	0	0.21404	0	0		Q15393	0.057	30.3	0	0.26072	0	0		P80217	0.045	29.13	0	0.18052	0	0
Q02535	0.047	28.093	0	0.13196	0	396		Q15417	0.057	30.657	0	0.19028	0	0		P81274	0.045	23.741	0	0.27803	35	984
Q02543	0.093	32.984	0	0.38419	0	0		Q15418	0.057	30.045	0	0.23709	0	0		P81605	0.135	30.57	0.456	0.79295	194	414
Q02742	0.047	29.43	0	0.21404	0	0		Q15427	0.115	34.74	0	0.42662	0	0		P82279	0.045	25.635	0	0.28931	0	0
Q02750	0.14	34.109	0.083	0.59429	0	0		Q15464	0.172	42.099	0.17	0.67923	0	0		P83731	0.045	31.561	0	0.21509	0	0
Q02763	0.047	31.766	0	0.21565	0	0		Q15583	0.057	30.045	0	0.23709	0	0		P84022	0.045	31.561	0	0.21509	0	0
Q02779	0.047	29.277	0	0.17775	0	0		Q15642	0.057	31.624	0	0.18216	0	0		P84090	0.09	30.612	0.023	0.40294	46	1008
Q02790	0.047	29.454	0	0.2499	0	0		Q15650	0.057	31.624	0	0.18216	0	0		P84098	0.045	29.272	0	0.24661	0	0
Q02817	0.047	27.201	0	0.23711	0	0		Q15651	0.057	33.519	0	0.23635	0	0		P84243	0.045	28.462	0	0.23224	0	0
Q02818	0.047	23.668	0	0.29533	875	1108		Q15654	0.115	31.727	0.125	0.50295	165	171		P98077	0.045	31.561	0	0.21509	0	0
Q02846	0.047	29.965	0	0.16854	0	0		Q15746	0.172	39.614	0.106	0.66819	0	0		P98082	0.315	38.757	0.202	1.23264	20	1810
Q02878	0.047	29.454	0	0.2499	0	0		Q15762	0.057	30.657	0	0.19028	0	0		P98095	0.045	26.622	0	0.19226	0	987
Q02880	0.047	27.27	0	0.16664	0	0		Q15788	0.057	30.045	0	0.23709	0	0		P98161	0.09	31.552	0	0.32535	0	0
Q02952	0.047	29.43	0	0.21404	0	0		Q15796	0.057	30.045	0	0.23709	0	0		P98164	0.135	27.08	0.357	0.81689	98	3193
Q03001	0.047	31.766	0	0.21565	0	0		Q15831	0.057	23.963	0	0.32078	165	171		P98172	0.045	30.591	0	0.15742	0	0
Q03060	0.047	29.43	0	0.21404	0	0		Q15942	0.057	29.323	0	0.25213	0	0		P98175	0.045	28.462	0	0.23224	0	0
Q03113	0.093	30.564	0	0.45115	0	0		Q16281	0.057	29.323	0	0.25213	0	0		P98177	0.045	29.272	0	0.24661	0	0
Q03135	4.577	38.632	4.673	36.931	602	9271		Q16288	0.057	30.045	0	0.23709	0	0		Q00005	0.045	25.635	0	0.28931	0	0
Q03181	0.047	30.784	0	0.15704	0	0		Q16352	0.057	29.323	0	0.25213	0	0		Q00325	0.09	32.729	0	0.38302	0	0
Q03405	0.047	29.965	0	0.16854	0	0		Q16531	0.057	30.3	0	0.26072	0	0		Q00341	0.045	28.462	0	0.23224	0	0
Q03431	0.047	28.581	0	0.23667	0	0		Q16539	0.172	39.222	0.088	0.72557	0	0		Q00535	0.09	31.552	0	0.32535	0	0
Q04206	0.047	22.372	0	0.1691	100	362		Q16543	0.115	32.925	0	0.37244	0	0		Q00536	0.045	29.272	0	0.24661	0	0
Q04637	0.047	29.454	0	0.2499	0	0		Q16548	0.057	33.519	0	0.23635	0	0		Q00537	0.045	29.272	0	0.24661	0	0
Q04695	0.047	31.766	0	0.21565	0	0		Q16559	0.057	33.519	0	0.23635	0	0		Q00610	0.09	30.85	0	0.47886	0	0
Q04759	0.093	31.448	0.002	0.32203	0	0		Q16576	0.057	33.519	0	0.23635	0	0		Q00613	0.09	29.719	0.001	0.34785	0	0
Q04828	0.047	27.27	0	0.16664	0	0		Q16613	0.057	30.3	0	0.26072	0	0		Q00839	0.18	39.23	0.271	0.92929	0	0
Q04837	0.047	31.766	0	0.21565	0	0		Q16620	0.115	32.166	0.232	0.45919	47	1400		Q00975	0.045	23.741	0	0.27803	35	984
Q04900	0.047	31.766	0	0.21565	0	0		Q16625	0.057	29.804	0	0.24968	0	0		Q00987	0.045	28.462	0	0.23224	0	0
Q04912	0.187	38.737	0.099	0.7874	0	0		Q16627	0.057	29.323	0	0.25213	0	0		Q01082	0.09	36.092	0.058	0.4617	0	0
Q04917	0.14	36.542	0.066	0.64361	0	0		Q16643	0.057	33.519	0	0.23635	0	0		Q01105	0.045	29.272	0	0.24661	0	0
Q05193	0.187	38.466	0.169	0.84675	47	1008		Q16658	0.172	42.468	0.211	0.74675	0	0		Q01113	0.045	29.272	0	0.24661	0	0
Q05209	0.14	37.112	0.067	0.56165	0	396		Q16659	0.057	29.804	0	0.24968	0	0		Q01344	0.045	31.561	0	0.21509	0	0
Q05397	0.28	36.736	0.042	1.02268	37	1440		Q16690	0.057	30.045	0	0.23709	0	0		Q01362	0.09	32.811	0.007	0.36852	0	0
Q05469	0.093	29.894	0.001	0.34439	0	0		Q16760	0.057	29.804	0	0.24968	0	0		Q01432	0.045	25.635	0	0.28931	0	0
Q05513	0.28	39.582	0.267	1.13391	0	0		Q16825	0.057	31.624	0	0.18216	0	0		Q01484	0.045	31.561	0	0.21509	0	0
Q05586	0.093	29.535	0.002	0.37676	0	427		Q16827	0.057	28.204	0	0.1582	0	576		Q01518	0.045	27.133	0	0.23535	0	0
Q05639	0.093	31.155	0.068	0.47378	0	0		Q16828	0.057	30.045	0	0.23709	0	0		Q01813	0.045	29.272	0	0.24661	0	0
Q05655	0.327	40.064	0.464	1.31048	0	0		Q16829	0.057	30.045	0	0.23709	0	0		Q01844	0.045	29.4	0	0.20972	0	0
Q05682	0.093	35.081	0.053	0.45232	0	0		Q16832	0.057	31.624	0	0.18216	0	0		Q01892	0.045	27.119	0	0.16732	0	0
Q05923	0.047	29.277	0	0.17775	0	0		Q16851	0.057	33.519	0	0.23635	0	0		Q01968	0.045	31.561	0	0.21509	0	0
Q05996	0.047	30.784	0	0.15704	0	0		Q16875	0.057	29.323	0	0.25213	0	0		Q01995	0.09	27.499	0.043	0.48844	48	1458
Q06124	0.327	40.511	0.197	1.28905	0	103		Q16890	0.057	30.3	0	0.26072	0	0		Q02156	0.315	40.276	0.45	1.36488	0	0
Q06187	0.187	34.179	0.043	0.73467	0	103		Q2NL82	0.057	30.3	0	0.26072	0	0		Q02241	0.09	31.132	0.049	0.48196	0	0
Q06210	0.047	29.43	0	0.21404	0	0		Q2TAY7	0.057	33.519	0	0.23635	0	0		Q02363	0.09	29.719	0.001	0.34785	0	0
Q06418	0.093	31.78	0	0.32558	0	0		Q3KQU3	0.057	24.982	0	0.2966	49	1872		Q02383	0.045	29.4	0	0.20972	0	0
Q06481	0.047	29.43	0	0.21404	0	0		Q3MIH3	0.057	29.323	0	0.25213	0	0		Q02535	0.045	28.002	0	0.12965	0	396
Q06830	0.093	36.592	0.062	0.46555	0	0		Q3MJD5	0.057	30.3	0	0.26072	0	0		Q02543	0.09	32.729	0	0.38302	0	0
Q07001	0.047	31.766	0	0.21565	0	0		Q3ZCQ8	0.057	30.3	0	0.26072	0	0		Q02742	0.045	29.4	0	0.20972	0	0
Q07002	0.047	29.454	0	0.2499	0	0		Q4G0D9	0.057	29.323	0	0.25213	0	0		Q02750	0.135	33.733	0.076	0.59446	0	0
Q07020	0.047	31.766	0	0.21565	0	0		Q53EZ4	0.057	30.045	0	0.23709	0	0		Q02763	0.045	31.561	0	0.21509	0	0
Q07021	0.14	34.071	0.033	0.55843	0	0		Q53H76	0.057	29.323	0	0.25213	0	0		Q02779	0.045	29.13	0	0.18052	0	0
Q07065	0.047	28.581	0	0.23667	0	0		Q562R1	0.057	29.323	0	0.25213	0	0		Q02790	0.045	29.272	0	0.24661	0	0
Q07157	0.047	27.201	0	0.23711	0	0		Q567R6	0.057	30.3	0	0.26072	0	0		Q02817	0.045	27.133	0	0.23535	0	0
Q07343	0.047	25.641	0	0.29109	0	0		Q5CAQ5	0.057	30.3	0	0.26072	0	0		Q02818	0.045	23.741	0	0.27803	35	984
Q07352	0.047	27.27	0	0.16664	0	0		Q5H9R7	0.057	33.519	0	0.23635	0	0		Q02846	0.045	29.659	0	0.16793	0	0
Q07617	0.047	29.43	0	0.21404	0	0		Q5JNZ3	0.057	33.519	0	0.23635	0	0		Q02878	0.045	29.272	0	0.24661	0	0
Q07666	0.327	39.553	0.101	1.21834	82	264		Q5JU97	0.057	29.323	0	0.25213	0	0		Q02880	0.045	27.119	0	0.16732	0	0
Q07820	0.047	29.277	0	0.17775	0	0		Q5JVS0	0.057	29.804	0	0.24968	0	0		Q02952	0.045	29.4	0	0.20972	0	0
Q07866	0.047	29.454	0	0.2499	0	0		Q5JY77	2.693	33.295	4.04	26.5938	168	3363		Q03001	0.045	31.561	0	0.21509	0	0
Q07869	0.14	34.071	0.033	0.55843	0	0		Q5M775	0.057	33.519	0	0.23635	0	0		Q03060	0.045	29.4	0	0.20972	0	0
Q07889	0.28	40.511	0.286	1.17121	0	103		Q5PRF9	0.057	30.3	0	0.26072	0	0		Q03113	0.09	30.49	0	0.44507	0	0
Q07890	0.14	34.588	0	0.54123	0	0		Q5PY61	0.057	33.519	0	0.23635	0	0		Q03135	4.369	38.435	4.51	36.2662	552	8488
Q07912	0.093	32.984	0	0.38419	0	0		Q5QNW6	0.057	30.3	0	0.26072	0	0		Q03167	0.045	25.688	0	0.25309	48	1458
Q07954	0.093	31.742	0	0.35937	0	103		Q5RKT7	0.057	29.323	0	0.25213	0	0		Q03181	0.045	30.591	0	0.15742	0	0
Q07960	0.047	30.784	0	0.15704	0	0		Q5SW79	0.057	30.3	0	0.26072	0	0		Q03405	0.045	29.659	0	0.16793	0	0
Q08116	0.047	23.668	0	0.29533	875	1108		Q5T200	0.057	30.3	0	0.26072	0	0		Q03431	0.045	28.462	0	0.23224	0	0
Q08117	0.047	22.762	0	0.18702	100	209		Q5T5C0	0.057	29.323	0	0.25213	0	0		Q04206	0.045	22.07	0	0.16866	92	280
Q08174	0.047	25.641	0	0.29109	0	0		Q5T5U3	0.057	30.3	0	0.26072	0	0		Q04637	0.045	29.272	0	0.24661	0	0
Q08209	0.047	31.766	0	0.21565	0	0		Q5T7P8	0.057	29.804	0	0.24968	0	0		Q04695	0.045	31.561	0	0.21509	0	0
Q08211	0.14	38.015	0.108	0.63409	0	0		Q5U5U6	0.057	29.323	0	0.25213	0	0		Q04759	0.09	31.058	0.002	0.32136	0	0
Q08495	0.047	27.201	0	0.23711	0	0		Q5UGI3	0.057	29.323	0	0.25213	0	0		Q04828	0.045	27.119	0	0.16732	0	0
Q08499	0.234	39.162	0.166	0.93139	0	0		Q5VV41	0.057	30.3	0	0.26072	0	0		Q04837	0.045	31.561	0	0.21509	0	0
Q08881	0.187	36.648	0	0.70605	0	0		Q5W0U4	0.057	30.3	0	0.26072	0	0		Q04900	0.045	31.561	0	0.21509	0	0
Q09019	0.047	25.641	0	0.29109	0	0		Q658W2	0.115	35.78	0	0.41851	0	0		Q04912	0.18	38.131	0.092	0.78122	0	0
Q09472	0.047	27.201	0	0.23711	0	0		Q69YN4	0.057	30.3	0	0.26072	0	0		Q04917	0.135	36.045	0.062	0.63627	0	0
Q09666	0.047	29.454	0	0.2499	0	0		Q69YQ0	0.057	33.519	0	0.23635	0	0		Q05193	0.18	37.89	0.158	0.83975	46	1008
Q0ZGT2	0.047	31.766	0	0.21565	0	0		Q6AWC2	0.057	30.3	0	0.26072	0	0		Q05209	0.135	36.761	0.061	0.55446	0	396
Q10567	0.047	28.581	0	0.23667	0	0		Q6DD88	0.057	30.3	0	0.26072	0	0		Q05397	0.27	36.286	0.039	1.01577	20	1383
Q10588	0.047	27.87	0	0.20233	0	103		Q6DKI1	0.057	29.323	0	0.25213	0	0		Q05469	0.09	29.719	0.001	0.34785	0	0
Q11203	0.047	27.201	0	0.23711	0	0		Q6FI13	0.057	33.519	0	0.23635	0	0		Q05513	0.27	39.105	0.251	1.12953	0	0
Q12772	0.093	29.894	0.001	0.34439	0	0		Q6GTX8	0.057	28.204	0	0.1582	0	576		Q05586	0.09	29.502	0.002	0.37029	0	427
Q12778	0.093	34.79	0.037	0.40694	0	0		Q6IB77	0.057	24.982	0	0.2966	49	1872		Q05639	0.09	30.915	0.064	0.46759	0	0
Q12791	0.047	25.641	0	0.29109	0	0		Q6ICG6	0.057	30.3	0	0.26072	0	0		Q05655	0.315	39.39	0.438	1.30859	0	0
Q12792	0.047	27.201	0	0.23711	0	0		Q6NVY1	0.057	33.519	0	0.23635	0	0		Q05682	0.09	34.704	0.049	0.44733	0	0
Q12796	0.047	31.766	0	0.21565	0	0		Q6P2Q9	0.057	30.657	0	0.19028	0	0		Q05923	0.045	29.13	0	0.18052	0	0
Q12802	0.093	31.893	0	0.46394	0	0		Q6P3W7	0.057	29.323	0	0.25213	0	0		Q05996	0.045	30.591	0	0.15742	0	0
Q12824	0.047	30.784	0	0.15704	0	0		Q6P4A7	0.057	30.657	0	0.19028	0	0		Q06124	0.315	39.993	0.184	1.2794	0	102
Q12846	0.047	27.201	0	0.23711	0	0		Q6P597	0.057	30.3	0	0.26072	0	0		Q06187	0.18	33.961	0.041	0.72507	0	102
Q12860	0.047	29.965	0	0.16854	0	0		Q6P996	0.057	26.127	0	0.26892	47	1400		Q06210	0.045	29.4	0	0.20972	0	0
Q12866	0.047	31.766	0	0.21565	0	0		Q6PIZ9	0.172	36.76	0	0.60879	0	0		Q06418	0.09	31.552	0	0.32535	0	0
Q12879	0.14	34.734	0.026	0.53962	0	0		Q6PKG0	0.057	30.3	0	0.26072	0	0		Q06481	0.045	29.4	0	0.20972	0	0
Q12906	0.047	31.766	0	0.21565	0	0		Q6R327	0.057	29.804	0	0.24968	0	0		Q06830	0.09	36.092	0.058	0.4617	0	0
Q12913	0.187	33.78	0.021	0.64117	0	396		Q6STE5	0.057	33.519	0	0.23635	0	0		Q07001	0.045	31.561	0	0.21509	0	0
Q12923	0.093	36.592	0.062	0.46555	0	0		Q6UB99	0.057	31.624	0	0.18216	0	0		Q07002	0.045	29.272	0	0.24661	0	0
Q12929	0.14	32.503	0.055	0.59016	37	1044		Q6UUV9	0.057	30.3	0	0.26072	0	0		Q07020	0.045	31.561	0	0.21509	0	0
Q12931	0.047	29.454	0	0.2499	0	0		Q6VAB6	0.057	30.045	0	0.23709	0	0		Q07021	0.135	33.872	0.031	0.55757	0	0
Q12933	0.047	27.87	0	0.20233	0	103		Q6WCQ1	0.172	42.099	0.194	0.7492	0	0		Q07065	0.045	28.462	0	0.23224	0	0
Q12947	0.047	29.965	0	0.16854	0	0		Q6Y7W6	0.057	30.3	0	0.26072	0	0		Q07157	0.045	27.133	0	0.23535	0	0
Q12959	0.047	27.201	0	0.23711	0	0		Q71U36	0.057	30.3	0	0.26072	0	0		Q07343	0.045	25.635	0	0.28931	0	0
Q12965	0.047	27.201	0	0.23711	0	0		Q75N03	0.057	30.3	0	0.26072	0	0		Q07352	0.045	27.119	0	0.16732	0	0
Q12967	0.093	29.819	0	0.40331	0	0		Q7KZ85	0.057	30.3	0	0.26072	0	0		Q07617	0.045	29.4	0	0.20972	0	0
Q12972	0.047	27.697	0	0.15349	0	0		Q7KZI7	0.115	30.76	0.39	0.55731	49	1872		Q07666	0.315	38.947	0.107	1.22012	115	313
Q13009	0.187	35.191	0.354	0.82489	0	427		Q7L576	0.057	30.3	0	0.26072	0	0		Q07820	0.045	29.13	0	0.18052	0	0
Q13021	0.047	27.87	0	0.20233	0	103		Q7L591	0.115	31.954	0	0.34848	0	576		Q07866	0.045	29.272	0	0.24661	0	0
Q13023	0.14	34.588	0	0.54123	0	0		Q7L8J4	0.057	30.3	0	0.26072	0	0		Q07869	0.135	33.872	0.031	0.55757	0	0
Q13045	0.093	34.19	0.054	0.45276	0	0		Q7Z3R3	0.057	29.323	0	0.25213	0	0		Q07889	0.27	39.821	0.267	1.16739	0	102
Q13077	0.047	30.784	0	0.15704	0	0		Q7Z401	0.057	30.3	0	0.26072	0	0		Q07890	0.135	34.254	0	0.54044	0	0
Q13085	0.093	28.654	0.075	0.53923	170	183		Q7Z406	0.057	33.519	0	0.23635	0	0		Q07912	0.09	32.729	0	0.38302	0	0
Q13087	0.14	34.588	0	0.54123	0	0		Q7Z408	0.057	30.657	0	0.19028	0	0		Q07954	0.135	31.851	0.063	0.61033	48	1560
Q13094	0.187	36.952	0.009	0.70249	0	0		Q7Z4V5	0.057	29.323	0	0.25213	0	0		Q07960	0.045	30.591	0	0.15742	0	0
Q13111	0.047	29.965	0	0.16854	0	0		Q7Z6B7	0.057	30.3	0	0.26072	0	0		Q08116	0.09	26.099	0.022	0.53111	83	2452
Q13114	0.093	32.361	0.03	0.39415	0	0		Q7Z6Z7	0.057	30.657	0	0.19028	0	0		Q08117	0.045	22.52	0	0.1838	100	212
Q13115	0.093	29.894	0.001	0.34439	0	0		Q86SG6	0.115	34.74	0	0.42662	0	0		Q08174	0.045	25.635	0	0.28931	0	0
Q13123	0.047	31.766	0	0.21565	0	0		Q86SQ0	0.057	30.3	0	0.26072	0	0		Q08209	0.045	31.561	0	0.21509	0	0
Q13129	0.047	25.641	0	0.29109	0	0		Q86U42	0.057	30.3	0	0.26072	0	0		Q08211	0.135	37.437	0.1	0.62963	0	0
Q13153	0.14	36.111	0.096	0.63052	0	0		Q86UE8	0.057	30.3	0	0.26072	0	0		Q08495	0.045	27.133	0	0.23535	0	0
Q13163	0.047	31.766	0	0.21565	0	0		Q86UP2	0.057	29.323	0	0.25213	0	0		Q08499	0.225	38.548	0.151	0.92611	0	0
Q13177	0.327	37.874	0.255	1.2765	47	1008		Q86UR5	0.115	34.74	0	0.42662	0	0		Q08881	0.18	36.186	0	0.70254	0	0
Q13191	0.14	33.952	0.056	0.62158	47	1008		Q86V48	0.057	33.519	0	0.23635	0	0		Q09019	0.045	25.635	0	0.28931	0	0
Q13196	0.047	30.709	0	0.16482	0	0		Q86V81	0.115	35.7	0.075	0.44241	0	0		Q09472	0.045	27.133	0	0.23535	0	0
Q13200	0.093	34.768	0.046	0.41844	0	0		Q86VB7	0.057	29.804	0	0.24968	0	0		Q09666	0.045	29.272	0	0.24661	0	0
Q13224	0.187	34.847	0.052	0.70234	0	427		Q86VP1	0.057	30.045	0	0.23709	0	0		Q0ZGT2	0.045	31.561	0	0.21509	0	0
Q13233	0.187	36.667	0.076	0.79671	0	0		Q86VP6	0.057	30.3	0	0.26072	0	0		Q10567	0.045	28.462	0	0.23224	0	0
Q13239	0.047	30.709	0	0.16482	0	0		Q86W92	0.057	30.3	0	0.26072	0	0		Q10588	0.045	27.767	0	0.19982	0	102
Q13255	0.047	29.43	0	0.21404	0	0		Q86WV1	0.172	36.76	0	0.60879	0	0		Q11203	0.045	27.133	0	0.23535	0	0
Q13263	0.047	29.454	0	0.2499	0	0		Q86X10	0.057	31.624	0	0.18216	0	0		Q12772	0.09	29.719	0.001	0.34785	0	0
Q13268	0.047	28.581	0	0.23667	0	0		Q86X27	0.057	30.3	0	0.26072	0	0		Q12778	0.09	34.376	0.034	0.40403	0	0
Q13283	0.14	34.13	0.043	0.53717	0	396		Q86XP1	0.057	29.323	0	0.25213	0	0		Q12791	0.045	25.635	0	0.28931	0	0
Q13285	0.14	34.51	0.013	0.56194	0	0		Q86Y01	0.057	33.519	0	0.23635	0	0		Q12792	0.045	27.133	0	0.23535	0	0
Q13291	0.047	29.965	0	0.16854	0	0		Q86YQ8	0.057	29.323	0	0.25213	0	0		Q12796	0.045	31.561	0	0.21509	0	0
Q13310	0.047	29.454	0	0.2499	0	0		Q86YZ3	0.057	30.3	0	0.26072	0	0		Q12802	0.09	31.746	0	0.45633	0	0
Q13315	0.047	25.641	0	0.29109	0	0		Q8IUE6	0.057	29.323	0	0.25213	0	0		Q12824	0.045	30.591	0	0.15742	0	0
Q13319	0.047	27.201	0	0.23711	0	0		Q8IUY4	0.057	30.3	0	0.26072	0	0		Q12846	0.045	27.133	0	0.23535	0	0
Q13322	0.234	39.877	0.205	0.96888	0	0		Q8IUY9	0.057	30.3	0	0.26072	0	0		Q12860	0.045	29.659	0	0.16793	0	0
Q13330	0.047	31.766	0	0.21565	0	0		Q8IV61	0.057	29.804	0	0.24968	0	0		Q12866	0.045	31.561	0	0.21509	0	0
Q13347	0.047	28.581	0	0.23667	0	0		Q8IVH8	0.057	33.519	0	0.23635	0	0		Q12879	0.135	34.488	0.024	0.53507	0	0
Q13352	0.047	26.789	0	0.196	0	1044		Q8IVT5	0.115	35.302	0.074	0.49781	0	0		Q12906	0.045	31.561	0	0.21509	0	0
Q13362	0.047	29.277	0	0.17775	0	0		Q8IW41	0.057	30.045	0	0.23709	0	0		Q12913	0.18	33.449	0.02	0.63959	0	396
Q13393	0.187	35.767	0.085	0.81052	0	103		Q8IWN7	0.115	34.74	0	0.42662	0	0		Q12923	0.09	36.092	0.058	0.4617	0	0
Q13402	0.047	27.201	0	0.23711	0	0		Q8IWT3	0.057	31.624	0	0.18216	0	0		Q12929	0.135	32.235	0.052	0.58503	0	987
Q13415	0.047	29.965	0	0.16854	0	0		Q8IWV1	0.057	33.519	0	0.23635	0	0		Q12931	0.045	29.272	0	0.24661	0	0
Q13418	0.093	28.141	0.006	0.39833	37	1147		Q8IX03	0.057	30.3	0	0.26072	0	0		Q12933	0.045	27.767	0	0.19982	0	102
Q13424	0.093	34.19	0.054	0.45276	0	0		Q8IX07	0.057	26.127	0	0.26892	47	1400		Q12947	0.045	29.659	0	0.16793	0	0
Q13428	0.047	28.581	0	0.23667	0	0		Q8IXJ9	0.057	33.519	0	0.23635	0	0		Q12959	0.045	27.133	0	0.23535	0	0
Q13432	0.093	31.448	0.002	0.32203	0	0		Q8IXP7	0.057	30.3	0	0.26072	0	0		Q12965	0.045	27.133	0	0.23535	0	0
Q13435	0.047	28.581	0	0.23667	0	0		Q8IY18	0.057	30.3	0	0.26072	0	0		Q12967	0.09	29.64	0	0.39957	0	0
Q13438	0.047	31.766	0	0.21565	0	0		Q8IY63	0.057	30.3	0	0.26072	0	0		Q12972	0.045	27.39	0	0.15343	0	0
Q13443	0.047	25.458	0	0.23739	47	1008		Q8IYN2	0.057	33.519	0	0.23635	0	0		Q13009	0.18	34.911	0.355	0.81702	0	427
Q13444	0.234	35.947	0.089	0.93211	47	1008		Q8IZ73	0.057	33.519	0	0.23635	0	0		Q13021	0.045	27.767	0	0.19982	0	102
Q13459	0.047	27.201	0	0.23711	0	0		Q8IZD9	0.172	36.76	0	0.60879	0	0		Q13023	0.135	34.254	0	0.54044	0	0
Q13464	0.047	28.581	0	0.23667	0	0		Q8IZL8	0.057	31.624	0	0.18216	0	0		Q13045	0.09	33.857	0.051	0.45044	0	0
Q13469	0.047	29.454	0	0.2499	0	0		Q8N122	0.057	30.3	0	0.26072	0	0		Q13077	0.045	30.591	0	0.15742	0	0
Q13480	0.28	37.568	0.081	1.03911	0	0		Q8N142	0.057	30.3	0	0.26072	0	0		Q13085	0.09	28.531	0.074	0.5348	170	183
Q13485	0.047	29.277	0	0.17775	0	0		Q8N1F7	0.057	26.127	0	0.26892	47	1400		Q13087	0.135	34.254	0	0.54044	0	0
Q13501	0.14	34.109	0.083	0.59429	0	0		Q8N3V7	0.057	33.519	0	0.23635	0	0		Q13094	0.18	36.453	0.008	0.69855	0	0
Q13509	0.047	31.766	0	0.21565	0	0		Q8N4C8	0.057	30.3	0	0.26072	0	0		Q13111	0.045	29.659	0	0.16793	0	0
Q13523	0.047	28.581	0	0.23667	0	0		Q8N4X5	0.115	34.782	0	0.43185	0	0		Q13114	0.09	32.099	0.028	0.39277	0	0
Q13535	0.047	28.581	0	0.23667	0	0		Q8N556	0.057	29.804	0	0.24968	0	0		Q13115	0.09	29.719	0.001	0.34785	0	0
Q13541	0.047	29.277	0	0.17775	0	0		Q8N5H7	0.115	34.155	0.021	0.41926	0	0		Q13123	0.045	31.561	0	0.21509	0	0
Q13557	0.047	31.766	0	0.21565	0	0		Q8N5U6	0.057	33.519	0	0.23635	0	0		Q13129	0.045	25.635	0	0.28931	0	0
Q13561	0.047	23.668	0	0.29533	875	1108		Q8ND90	0.057	30.3	0	0.26072	0	0		Q13144	0.045	23.879	0	0.25703	180	414
Q13574	0.14	36.098	0.08	0.60775	0	0		Q8NFH8	0.057	33.519	0	0.23635	0	0		Q13153	0.135	35.697	0.092	0.63096	0	0
Q13588	0.047	29.965	0	0.16854	0	0		Q8NFP9	0.057	30.657	0	0.19028	0	0		Q13163	0.045	31.561	0	0.21509	0	0
Q13625	0.047	29.454	0	0.2499	0	0		Q8NFW9	0.057	33.519	0	0.23635	0	0		Q13177	0.315	37.38	0.243	1.27672	46	1008
Q13642	0.047	29.277	0	0.17775	0	0		Q8NHH9	0.057	30.3	0	0.26072	0	0		Q13191	0.135	33.652	0.052	0.61802	46	1008
Q13643	0.093	31.719	0.042	0.41487	0	0		Q8NHL6	0.057	28.204	0	0.1582	0	576		Q13196	0.045	30.469	0	0.1621	0	0
Q13671	0.047	29.454	0	0.2499	0	0		Q8NI35	0.057	29.804	0	0.24968	0	0		Q13200	0.09	34.355	0.042	0.41454	0	0
Q13702	0.047	31.766	0	0.21565	0	0		Q8TAQ2	0.057	33.519	0	0.23635	0	0		Q13224	0.18	34.596	0.047	0.69564	0	427
Q13748	0.047	28.581	0	0.23667	0	0		Q8TB24	0.172	36.76	0	0.60879	0	0		Q13233	0.225	38.934	0.205	1.04179	0	0
Q13769	0.047	29.43	0	0.21404	0	0		Q8TBB1	0.057	31.624	0	0.18216	0	0		Q13239	0.045	30.469	0	0.1621	0	0
Q13796	0.14	34.588	0	0.54123	0	0		Q8TBC3	0.057	33.519	0	0.23635	0	0		Q13255	0.09	29.731	0.07	0.48422	50	1728
Q13813	0.28	42.666	0.496	1.31041	0	0		Q8TBK5	0.057	29.323	0	0.25213	0	0		Q13263	0.045	29.272	0	0.24661	0	0
Q13838	0.047	31.766	0	0.21565	0	0		Q8TD08	0.115	32.653	0	0.34037	0	576		Q13268	0.045	28.462	0	0.23224	0	0
Q13873	0.14	34.633	0.017	0.57341	0	103		Q8TD57	0.057	29.323	0	0.25213	0	0		Q13283	0.135	33.79	0.037	0.52982	0	396
Q13885	0.047	28.581	0	0.23667	0	0		Q8TE04	0.057	30.3	0	0.26072	0	0		Q13285	0.135	34.201	0.013	0.56354	0	0
Q13887	0.047	29.43	0	0.21404	0	0		Q8TE77	0.057	30.3	0	0.26072	0	0		Q13291	0.045	29.659	0	0.16793	0	0
Q13905	0.14	34.588	0	0.54123	0	0		Q8TEW0	0.115	33.049	0.03	0.41892	0	576		Q13310	0.045	29.272	0	0.24661	0	0
Q13939	0.047	27.201	0	0.23711	0	0		Q8TEW6	0.115	32.925	0	0.37244	0	0		Q13315	0.045	25.635	0	0.28931	0	0
Q13976	0.047	29.43	0	0.21404	0	0		Q8WU20	0.172	37.951	0.021	0.6556	0	0		Q13319	0.045	27.133	0	0.23535	0	0
Q14008	0.14	34.588	0	0.54123	0	0		Q8WUI4	0.057	30.3	0	0.26072	0	0		Q13322	0.225	39.23	0.192	0.96757	0	0
Q14019	0.047	27.201	0	0.23711	0	0		Q8WUM4	0.057	31.624	0	0.18216	0	0		Q13330	0.045	31.561	0	0.21509	0	0
Q14103	0.047	29.454	0	0.2499	0	0		Q8WV28	0.057	33.519	0	0.23635	0	0		Q13347	0.045	28.462	0	0.23224	0	0
Q14118	0.234	35.971	0.029	0.87552	0	499		Q8WV44	0.057	29.804	0	0.24968	0	0		Q13352	0.045	26.622	0	0.19226	0	987
Q14134	0.047	29.43	0	0.21404	0	0		Q8WW59	0.057	33.519	0	0.23635	0	0		Q13362	0.045	29.13	0	0.18052	0	0
Q14137	0.047	28.581	0	0.23667	0	0		Q8WWG9	0.057	29.804	0	0.24968	0	0		Q13393	0.18	35.48	0.08	0.80231	0	102
Q14151	0.047	31.766	0	0.21565	0	0		Q8WWI1	0.115	40.497	0.105	0.49707	0	0		Q13402	0.045	27.133	0	0.23535	0	0
Q14152	0.047	29.454	0	0.2499	0	0		Q8WWQ8	0.057	30.045	0	0.23709	0	0		Q13415	0.045	29.659	0	0.16793	0	0
Q14160	0.047	27.697	0	0.15349	0	0		Q8WWW8	0.115	35.78	0	0.41851	0	0		Q13418	0.09	28.027	0.006	0.39208	0	1089
Q14164	0.047	31.766	0	0.21565	0	0		Q8WX92	0.115	34.74	0	0.42662	0	0		Q13424	0.09	33.857	0.051	0.45044	0	0
Q14185	0.14	34.588	0	0.54123	0	0		Q8WXR4	0.057	33.519	0	0.23635	0	0		Q13428	0.045	28.462	0	0.23224	0	0
Q14192	0.093	30.899	0.003	0.30972	0	396		Q8WYL5	0.057	30.3	0	0.26072	0	0		Q13432	0.09	31.058	0.002	0.32136	0	0
Q14203	0.047	31.766	0	0.21565	0	0		Q8WZ42	0.057	29.323	0	0.25213	0	0		Q13435	0.045	28.462	0	0.23224	0	0
Q14204	0.047	29.454	0	0.2499	0	0		Q92499	0.115	37.35	0.079	0.451	0	0		Q13438	0.045	31.561	0	0.21509	0	0
Q14210	0.047	31.766	0	0.21565	0	0		Q92522	0.057	29.323	0	0.25213	0	0		Q13443	0.045	25.447	0	0.23501	46	1008
Q14247	0.187	39.335	0.235	0.84647	0	0		Q92529	0.057	33.519	0	0.23635	0	0		Q13444	0.225	35.543	0.083	0.92887	46	1008
Q14254	0.093	31.183	0	0.37087	0	103		Q92541	0.057	29.323	0	0.25213	0	0		Q13459	0.045	27.133	0	0.23535	0	0
Q14289	0.28	37.941	0.042	1.05554	37	1044		Q92552	0.057	30.3	0	0.26072	0	0		Q13464	0.045	28.462	0	0.23224	0	0
Q14315	0.14	36.99	0.084	0.59823	0	0		Q92558	0.115	34.74	0	0.42662	0	0		Q13469	0.045	29.272	0	0.24661	0	0
Q14324	0.047	31.766	0	0.21565	0	0		Q92574	0.057	30.3	0	0.26072	0	0		Q13480	0.27	37.093	0.081	1.04171	0	0
Q14344	0.047	29.43	0	0.21404	0	0		Q92598	0.057	30.3	0	0.26072	0	0		Q13485	0.045	29.13	0	0.18052	0	0
Q14432	0.047	29.454	0	0.2499	0	0		Q92616	0.115	37.35	0.079	0.451	0	0		Q13501	0.135	33.733	0.076	0.59446	0	0
Q14451	0.14	37.575	0.144	0.66788	0	103		Q92664	0.057	30.657	0	0.19028	0	0		Q13509	0.045	31.561	0	0.21509	0	0
Q14469	0.047	29.43	0	0.21404	0	0		Q92686	0.057	29.804	0	0.24968	0	0		Q13523	0.045	28.462	0	0.23224	0	0
Q14511	0.093	31.448	0.002	0.32203	0	0		Q92731	0.057	31.624	0	0.18216	0	0		Q13535	0.045	28.462	0	0.23224	0	0
Q14524	0.093	32.008	0.066	0.45591	0	0		Q92734	0.115	34.075	0.315	0.53294	49	1872		Q13541	0.045	29.13	0	0.18052	0	0
Q14558	0.047	29.965	0	0.16854	0	0		Q92738	0.057	33.519	0	0.23635	0	0		Q13557	0.045	31.561	0	0.21509	0	0
Q14573	0.047	31.766	0	0.21565	0	0		Q92743	0.057	33.519	0	0.23635	0	0		Q13561	0.045	23.741	0	0.27803	35	984
Q14624	0.047	31.766	0	0.21565	0	0		Q92747	0.057	33.519	0	0.23635	0	0		Q13574	0.135	35.789	0.071	0.59938	0	0
Q14642	0.047	29.454	0	0.2499	0	0		Q92777	0.057	30.3	0	0.26072	0	0		Q13588	0.045	29.659	0	0.16793	0	0
Q14643	0.093	31.448	0.002	0.32203	0	0		Q92793	0.115	28.351	0.023	0.42861	189	953		Q13625	0.045	29.272	0	0.24661	0	0
Q14721	0.047	30.784	0	0.15704	0	0		Q92835	0.057	33.519	0	0.23635	0	0		Q13641	0.045	25.688	0	0.25309	48	1458
Q14749	0.047	28.581	0	0.23667	0	0		Q92845	0.057	31.624	0	0.18216	0	0		Q13642	0.045	29.13	0	0.18052	0	0
Q14764	0.047	29.454	0	0.2499	0	0		Q92874	0.057	30.657	0	0.19028	0	0		Q13643	0.09	31.498	0.041	0.41587	0	0
Q14767	0.047	29.965	0	0.16854	0	0		Q92888	0.057	29.804	0	0.24968	0	0		Q13671	0.045	29.272	0	0.24661	0	0
Q14790	0.14	32.602	0.028	0.51293	0	0		Q92900	0.057	30.3	0	0.26072	0	0		Q13702	0.045	31.561	0	0.21509	0	0
Q14825	0.047	30.709	0	0.16482	0	0		Q92918	0.172	36.76	0	0.60879	0	0		Q13748	0.09	33.479	0.037	0.40017	0	0
Q14831	0.047	29.43	0	0.21404	0	0		Q92922	0.057	33.519	0	0.23635	0	0		Q13769	0.045	29.4	0	0.20972	0	0
Q14847	0.047	27.201	0	0.23711	0	0		Q92925	0.057	33.519	0	0.23635	0	0		Q13796	0.135	34.254	0	0.54044	0	0
Q14934	0.047	29.454	0	0.2499	0	0		Q92927	0.057	33.519	0	0.23635	0	0		Q13813	0.27	41.998	0.458	1.29643	0	0
Q14940	0.047	28.581	0	0.23667	0	0		Q92928	0.057	33.519	0	0.23635	0	0		Q13838	0.045	31.561	0	0.21509	0	0
Q14974	0.093	34.768	0.046	0.41844	0	0		Q92930	0.057	33.519	0	0.23635	0	0		Q13873	0.09	33.383	0	0.36714	0	0
Q14978	0.093	31.101	0	0.48657	0	0		Q92932	0.057	33.519	0	0.23635	0	0		Q13885	0.045	28.462	0	0.23224	0	0
Q14980	0.047	29.454	0	0.2499	0	0		Q92934	0.115	40.497	0.105	0.49707	0	0		Q13887	0.045	29.4	0	0.20972	0	0
Q14C86	0.093	33.532	0	0.41472	0	0		Q92935	0.057	33.519	0	0.23635	0	0		Q13905	0.135	34.254	0	0.54044	0	0
Q15007	0.047	29.454	0	0.2499	0	0		Q92942	0.057	33.519	0	0.23635	0	0		Q13939	0.045	27.133	0	0.23535	0	0
Q15025	0.047	29.277	0	0.17775	0	0		Q92945	0.057	33.519	0	0.23635	0	0		Q13976	0.045	29.4	0	0.20972	0	0
Q15027	0.093	33.877	0	0.37269	0	0		Q92947	0.057	33.519	0	0.23635	0	0		Q14008	0.135	34.254	0	0.54044	0	0
Q15036	0.14	34.588	0	0.54123	0	0		Q92949	0.057	33.519	0	0.23635	0	0		Q14019	0.045	27.133	0	0.23535	0	0
Q15041	0.047	29.454	0	0.2499	0	0		Q92952	0.057	33.519	0	0.23635	0	0		Q14103	0.045	29.272	0	0.24661	0	0
Q15109	0.047	31.766	0	0.21565	0	0		Q92953	0.057	33.519	0	0.23635	0	0		Q14114	0.045	25.688	0	0.25309	48	1458
Q15121	0.14	34.071	0.033	0.55843	0	0		Q92954	0.057	33.519	0	0.23635	0	0		Q14118	0.225	35.56	0.027	0.8699	0	498
Q15139	0.093	34.79	0.037	0.40694	0	0		Q92956	0.057	33.519	0	0.23635	0	0		Q14134	0.045	29.4	0	0.20972	0	0
Q15149	0.093	34.19	0.054	0.45276	0	0		Q92959	0.057	33.519	0	0.23635	0	0		Q14137	0.045	28.462	0	0.23224	0	0
Q15154	0.047	29.454	0	0.2499	0	0		Q92963	0.057	33.519	0	0.23635	0	0		Q14151	0.045	31.561	0	0.21509	0	0
Q15208	0.093	31.101	0	0.48657	0	0		Q92966	0.057	33.519	0	0.23635	0	0		Q14152	0.045	29.272	0	0.24661	0	0
Q15233	0.047	31.766	0	0.21565	0	0		Q92967	0.057	33.519	0	0.23635	0	0		Q14160	0.045	27.39	0	0.15343	0	0
Q15256	0.093	29.894	0.001	0.34439	0	0		Q92968	0.057	33.519	0	0.23635	0	0		Q14164	0.045	31.561	0	0.21509	0	0
Q15257	0.047	30.784	0	0.15704	0	0		Q92970	0.057	33.519	0	0.23635	0	0		Q14185	0.135	34.254	0	0.54044	0	0
Q15262	0.187	36.73	0.035	0.67906	0	396		Q92973	0.115	40.497	0.105	0.49707	0	0		Q14192	0.09	30.731	0.003	0.31017	0	396
Q15287	0.047	29.454	0	0.2499	0	0		Q92974	0.057	30.3	0	0.26072	0	0		Q14203	0.045	31.561	0	0.21509	0	0
Q15303	0.047	31.766	0	0.21565	0	0		Q92988	0.172	36.76	0	0.60879	0	0		Q14204	0.045	29.272	0	0.24661	0	0
Q15311	0.047	29.43	0	0.21404	0	0		Q93038	0.057	30.045	0	0.23709	0	0		Q14210	0.045	31.561	0	0.21509	0	0
Q15349	0.14	34.071	0.033	0.55843	0	0		Q93045	0.057	24.982	0	0.2966	49	1872		Q14232	0.766	31.365	0.744	8.00174	228	1411
Q15365	0.047	29.454	0	0.2499	0	0		Q93079	0.057	33.519	0	0.23635	0	0		Q14244	0.045	24.78	0	0.2745	50	1728
Q15393	0.047	29.454	0	0.2499	0	0		Q969G3	0.057	31.624	0	0.18216	0	0		Q14247	0.18	38.71	0.221	0.8401	0	0
Q15417	0.047	29.965	0	0.16854	0	0		Q96A00	0.057	29.804	0	0.24968	0	0		Q14254	0.09	30.958	0	0.36775	0	102
Q15418	0.093	29.894	0.001	0.34439	0	0		Q96AQ6	0.057	33.519	0	0.23635	0	0		Q14289	0.27	37.405	0.039	1.04822	20	987
Q15427	0.093	32.984	0	0.38419	0	0		Q96AV8	0.057	30.657	0	0.19028	0	0		Q14315	0.135	36.664	0.076	0.59274	0	0
Q15464	0.14	38.246	0.099	0.62259	0	0		Q96B36	0.057	30.3	0	0.26072	0	0		Q14324	0.045	31.561	0	0.21509	0	0
Q15560	0.047	25.458	0	0.23739	47	1008		Q96B97	0.172	36.76	0	0.60879	0	0		Q14344	0.045	29.4	0	0.20972	0	0
Q15583	0.093	29.894	0.001	0.34439	0	0		Q96C32	0.057	33.519	0	0.23635	0	0		Q14432	0.045	29.272	0	0.24661	0	0
Q15628	0.047	27.87	0	0.20233	0	103		Q96CW1	0.057	33.519	0	0.23635	0	0		Q14451	0.135	37.006	0.133	0.66152	0	102
Q15642	0.093	32.06	0	0.31053	0	0		Q96D71	0.057	33.519	0	0.23635	0	0		Q14469	0.045	29.4	0	0.20972	0	0
Q15650	0.047	30.784	0	0.15704	0	0		Q96DG6	0.057	29.323	0	0.25213	0	0		Q14511	0.09	31.058	0.002	0.32136	0	0
Q15651	0.047	31.766	0	0.21565	0	0		Q96EY1	0.057	33.519	0	0.23635	0	0		Q14524	0.09	31.746	0.061	0.45141	0	0
Q15654	0.093	30.863	0.101	0.4596	170	183		Q96F07	0.057	30.3	0	0.26072	0	0		Q14558	0.045	29.659	0	0.16793	0	0
Q15714	0.047	25.641	0	0.29109	0	0		Q96F86	0.057	30.3	0	0.26072	0	0		Q14573	0.045	31.561	0	0.21509	0	0
Q15746	0.234	39.996	0.228	0.99048	0	0		Q96G74	0.057	33.519	0	0.23635	0	0		Q14624	0.045	31.561	0	0.21509	0	0
Q15758	0.047	25.641	0	0.29109	0	0		Q96GC6	0.057	33.519	0	0.23635	0	0		Q14642	0.045	29.272	0	0.24661	0	0
Q15762	0.047	29.965	0	0.16854	0	0		Q96GM5	0.057	33.519	0	0.23635	0	0		Q14643	0.09	31.058	0.002	0.32136	0	0
Q15788	0.047	29.277	0	0.17775	0	0		Q96GP6	0.115	34.74	0	0.42662	0	0		Q14721	0.045	30.591	0	0.15742	0	0
Q15796	0.187	33.521	0.121	0.78384	0	103		Q96GQ7	0.057	29.323	0	0.25213	0	0		Q14749	0.045	28.462	0	0.23224	0	0
Q15811	0.047	30.709	0	0.16482	0	0		Q96HC4	0.057	29.804	0	0.24968	0	0		Q14764	0.045	29.272	0	0.24661	0	0
Q15831	0.047	23.361	0	0.30256	170	183		Q96HR9	0.057	30.3	0	0.26072	0	0		Q14767	0.045	29.659	0	0.16793	0	0
Q15835	0.047	27.87	0	0.20233	0	103		Q96I24	0.057	33.519	0	0.23635	0	0		Q14790	0.135	32.329	0.027	0.51578	0	0
Q15843	0.047	27.87	0	0.20233	0	103		Q96IZ0	0.057	33.519	0	0.23635	0	0		Q14825	0.045	30.469	0	0.1621	0	0
Q15942	0.047	28.581	0	0.23667	0	0		Q96J02	0.057	29.323	0	0.25213	0	0		Q14831	0.045	29.4	0	0.20972	0	0
Q16204	0.047	27.27	0	0.16664	0	0		Q96KB5	0.057	24.982	0	0.2966	49	1872		Q14847	0.045	27.133	0	0.23535	0	0
Q16281	0.047	28.581	0	0.23667	0	0		Q96KQ7	0.057	33.519	0	0.23635	0	0		Q14934	0.045	29.272	0	0.24661	0	0
Q16288	0.093	29.894	0.001	0.34439	0	0		Q96L34	0.057	30.3	0	0.26072	0	0		Q14940	0.045	28.462	0	0.23224	0	0
Q16352	0.047	28.581	0	0.23667	0	0		Q96MU7	0.172	33.989	0	0.53064	0	576		Q14974	0.09	34.355	0.042	0.41454	0	0
Q16531	0.093	30.709	0.401	0.54099	0	0		Q96MX0	0.057	30.045	0	0.23709	0	0		Q14978	0.09	30.85	0	0.47886	0	0
Q16539	0.187	36.667	0.076	0.79671	0	0		Q96N67	0.057	30.3	0	0.26072	0	0		Q14980	0.045	29.272	0	0.24661	0	0
Q16543	0.093	31.78	0	0.32558	0	0		Q96NS5	0.172	36.76	0	0.60879	0	0		Q14C86	0.09	33.174	0	0.40871	0	0
Q16548	0.047	31.766	0	0.21565	0	0		Q96NZ9	0.057	33.519	0	0.23635	0	0		Q15007	0.045	29.272	0	0.24661	0	0
Q16559	0.093	33.674	0.022	0.38228	0	0		Q96PU5	0.057	30.3	0	0.26072	0	0		Q15025	0.045	29.13	0	0.18052	0	0
Q16570	0.14	23.186	0	0.50493	378	705		Q96Q35	0.057	31.624	0	0.18216	0	0		Q15027	0.09	33.57	0	0.37251	0	0
Q16576	0.047	31.766	0	0.21565	0	0		Q96RD6	0.057	33.519	0	0.23635	0	0		Q15036	0.135	34.254	0	0.54044	0	0
Q16613	0.047	29.454	0	0.2499	0	0		Q96RI1	0.057	33.519	0	0.23635	0	0		Q15041	0.045	29.272	0	0.24661	0	0
Q16620	0.047	29.965	0	0.16854	0	0		Q96RK0	0.057	30.3	0	0.26072	0	0		Q15109	0.045	31.561	0	0.21509	0	0
Q16625	0.14	30.678	0.015	0.61387	0	427		Q96RL7	0.115	34.74	0	0.42662	0	0		Q15121	0.135	33.872	0.031	0.55757	0	0
Q16627	0.047	28.581	0	0.23667	0	0		Q96RW7	0.057	33.519	0	0.23635	0	0		Q15139	0.09	34.376	0.034	0.40403	0	0
Q16643	0.047	31.766	0	0.21565	0	0		Q96S59	0.057	29.323	0	0.25213	0	0		Q15149	0.09	33.857	0.051	0.45044	0	0
Q16658	0.187	39.714	0.228	0.9167	0	0		Q96SB3	0.115	35.576	0	0.47344	0	0		Q15154	0.045	29.272	0	0.24661	0	0
Q16659	0.047	29.43	0	0.21404	0	0		Q96T58	0.057	33.519	0	0.23635	0	0		Q15172	0.045	24.78	0	0.2745	50	1728
Q16665	0.047	27.27	0	0.16664	0	0		Q96T60	0.057	30.3	0	0.26072	0	0		Q15208	0.09	30.85	0	0.47886	0	0
Q16690	0.093	29.894	0.001	0.34439	0	0		Q96T76	0.057	26.127	0	0.26892	47	1400		Q15233	0.045	31.561	0	0.21509	0	0
Q16760	0.047	29.43	0	0.21404	0	0		Q99062	0.057	33.519	0	0.23635	0	0		Q15256	0.09	29.719	0.001	0.34785	0	0
Q16825	0.047	30.784	0	0.15704	0	0		Q99259	0.115	34.74	0	0.42662	0	0		Q15257	0.045	30.591	0	0.15742	0	0
Q16827	0.187	34.695	0.075	0.70053	0	396		Q99418	0.115	37.951	0.088	0.48848	0	0		Q15262	0.18	36.233	0.034	0.67416	0	396
Q16828	0.093	29.894	0.001	0.34439	0	0		Q99459	0.057	30.3	0	0.26072	0	0		Q15287	0.045	29.272	0	0.24661	0	0
Q16829	0.047	29.277	0	0.17775	0	0		Q99460	0.057	30.3	0	0.26072	0	0		Q15303	0.045	31.561	0	0.21509	0	0
Q16832	0.047	30.784	0	0.15704	0	0		Q99558	0.057	29.323	0	0.25213	0	0		Q15311	0.045	29.4	0	0.20972	0	0
Q16851	0.047	31.766	0	0.21565	0	0		Q99572	0.057	33.519	0	0.23635	0	0		Q15349	0.135	33.872	0.031	0.55757	0	0
Q16875	0.047	28.581	0	0.23667	0	0		Q99578	0.057	33.519	0	0.23635	0	0		Q15365	0.045	29.272	0	0.24661	0	0
Q16890	0.047	29.454	0	0.2499	0	0		Q99586	0.115	35.78	0	0.41851	0	0		Q15393	0.045	29.272	0	0.24661	0	0
Q2NL82	0.047	29.454	0	0.2499	0	0		Q99626	0.057	30.045	0	0.23709	0	0		Q15417	0.045	29.659	0	0.16793	0	0
Q2TAY7	0.047	31.766	0	0.21565	0	0		Q99661	0.057	29.323	0	0.25213	0	0		Q15418	0.09	29.719	0.001	0.34785	0	0
Q32MK0	0.047	25.641	0	0.29109	0	0		Q99683	0.057	30.3	0	0.26072	0	0		Q15427	0.09	32.729	0	0.38302	0	0
Q3B7B7	0.047	27.27	0	0.16664	0	0		Q99698	0.057	30.3	0	0.26072	0	0		Q15464	0.135	37.665	0.092	0.61912	0	0
Q3MIH3	0.047	28.581	0	0.23667	0	0		Q99704	0.172	33.989	0	0.53064	0	576		Q15560	0.045	25.447	0	0.23501	46	1008
Q3MJD5	0.047	29.454	0	0.2499	0	0		Q99759	0.057	30.3	0	0.26072	0	0		Q15583	0.09	29.719	0.001	0.34785	0	0
Q3ZCQ8	0.047	29.454	0	0.2499	0	0		Q99829	0.057	30.3	0	0.26072	0	0		Q15628	0.045	27.767	0	0.19982	0	102
Q4G0D9	0.047	28.581	0	0.23667	0	0		Q99832	0.115	37.35	0.079	0.451	0	0		Q15642	0.09	31.81	0	0.31085	0	0
Q53EZ4	0.047	29.277	0	0.17775	0	0		Q99877	0.057	30.657	0	0.19028	0	0		Q15650	0.045	30.591	0	0.15742	0	0
Q53H76	0.047	28.581	0	0.23667	0	0		Q99952	0.115	32.653	0	0.34037	0	576		Q15651	0.045	31.561	0	0.21509	0	0
Q53XJ8	0.047	30.709	0	0.16482	0	0		Q99956	0.057	30.045	0	0.23709	0	0		Q15654	0.09	30.667	0.095	0.45998	170	183
Q562F6	0.047	25.641	0	0.29109	0	0		Q99959	0.057	30.3	0	0.26072	0	0		Q15714	0.045	25.635	0	0.28931	0	0
Q562R1	0.047	28.581	0	0.23667	0	0		Q99973	0.057	29.804	0	0.24968	0	0		Q15746	0.225	39.502	0.214	0.9849	0	0
Q567R6	0.047	29.454	0	0.2499	0	0		Q9BQ67	0.057	33.519	0	0.23635	0	0		Q15758	0.045	25.635	0	0.28931	0	0
Q59EB3	0.047	30.709	0	0.16482	0	0		Q9BQ89	0.115	34.74	0	0.42662	0	0		Q15762	0.045	29.659	0	0.16793	0	0
Q59F60	0.047	25.848	0	0.18105	82	244		Q9BQA1	0.115	32.297	0	0.51285	0	0		Q15788	0.045	29.13	0	0.18052	0	0
Q59H18	0.047	27.201	0	0.23711	0	0		Q9BQE3	0.057	29.323	0	0.25213	0	0		Q15796	0.18	33.214	0.115	0.78302	0	102
Q59H80	0.047	27.27	0	0.16664	0	0		Q9BQG0	0.057	30.657	0	0.19028	0	0		Q15811	0.045	30.469	0	0.1621	0	0
Q5CAQ5	0.047	29.454	0	0.2499	0	0		Q9BR76	0.115	38.217	0.106	0.48603	0	0		Q15831	0.045	23.144	0	0.30256	170	183
Q5H9R7	0.047	31.766	0	0.21565	0	0		Q9BRR0	0.057	33.519	0	0.23635	0	0		Q15835	0.045	27.767	0	0.19982	0	102
Q5HY57	0.047	25.458	0	0.23739	47	1008		Q9BSJ8	0.057	30.3	0	0.26072	0	0		Q15843	0.045	27.767	0	0.19982	0	102
Q5JNZ3	0.047	31.766	0	0.21565	0	0		Q9BT78	0.057	30.3	0	0.26072	0	0		Q15942	0.045	28.462	0	0.23224	0	0
Q5JU97	0.047	28.581	0	0.23667	0	0		Q9BTC8	0.057	33.519	0	0.23635	0	0		Q16204	0.045	27.119	0	0.16732	0	0
Q5JVS0	0.093	29.535	0.002	0.37676	0	427		Q9BTY7	0.057	24.982	0	0.2966	49	1872		Q16281	0.045	28.462	0	0.23224	0	0
Q5M775	0.047	31.766	0	0.21565	0	0		Q9BUB5	0.057	30.045	0	0.23709	0	0		Q16288	0.09	29.719	0.001	0.34785	0	0
Q5PRF9	0.047	29.454	0	0.2499	0	0		Q9BUZ4	0.057	24.982	0	0.2966	49	1872		Q16352	0.045	28.462	0	0.23224	0	0
Q5PY61	0.047	31.766	0	0.21565	0	0		Q9BWF2	0.115	34.74	0	0.42662	0	0		Q16531	0.09	30.469	0.367	0.53592	0	0
Q5QNW6	0.047	29.454	0	0.2499	0	0		Q9BWW9	0.172	36.76	0	0.60879	0	0		Q16539	0.18	36.227	0.073	0.79518	0	0
Q5RKT7	0.047	28.581	0	0.23667	0	0		Q9BXF6	0.057	29.323	0	0.25213	0	0		Q16543	0.09	31.552	0	0.32535	0	0
Q5SW79	0.047	29.454	0	0.2499	0	0		Q9BXL7	0.057	29.804	0	0.24968	0	0		Q16548	0.045	31.561	0	0.21509	0	0
Q5T200	0.047	29.454	0	0.2499	0	0		Q9BXM0	0.057	30.657	0	0.19028	0	0		Q16559	0.09	33.373	0.022	0.38241	0	0
Q5T442	0.047	25.641	0	0.29109	0	0		Q9BXT4	0.057	30.657	0	0.19028	0	0		Q16570	0.135	22.828	0	0.49865	373	629
Q5T5C0	0.047	28.581	0	0.23667	0	0		Q9BY84	0.057	30.045	0	0.23709	0	0		Q16576	0.045	31.561	0	0.21509	0	0
Q5T5U3	0.047	29.454	0	0.2499	0	0		Q9BYB0	0.172	36.76	0	0.60879	0	0		Q16586	0.045	31.561	0	0.21509	0	0
Q5T7P8	0.047	29.43	0	0.21404	0	0		Q9BYD3	0.057	24.314	0	0.27041	180	377		Q16613	0.045	29.272	0	0.24661	0	0
Q5T9C2	0.047	25.458	0	0.23739	47	1008		Q9BYG4	0.057	30.3	0	0.26072	0	0		Q16620	0.09	30.829	0.132	0.42102	48	1458
Q5U5U6	0.093	30.908	0.031	0.39016	0	0		Q9BYG5	0.057	30.3	0	0.26072	0	0		Q16625	0.135	30.6	0.015	0.60564	0	427
Q5UGI3	0.047	28.581	0	0.23667	0	0		Q9BYV9	0.057	29.323	0	0.25213	0	0		Q16627	0.045	28.462	0	0.23224	0	0
Q5VV41	0.047	29.454	0	0.2499	0	0		Q9BYX7	0.057	29.323	0	0.25213	0	0		Q16643	0.045	31.561	0	0.21509	0	0
Q5W0U4	0.047	29.454	0	0.2499	0	0		Q9BZ23	0.057	30.3	0	0.26072	0	0		Q16658	0.18	39.216	0.211	0.90677	0	0
Q5Y7C6	0.047	25.458	0	0.23739	47	1008		Q9BZF9	0.057	33.519	0	0.23635	0	0		Q16659	0.045	29.4	0	0.20972	0	0
Q63HR2	0.047	26.789	0	0.196	0	1044		Q9BZJ6	0.057	30.657	0	0.19028	0	0		Q16665	0.045	27.119	0	0.16732	0	0
Q63ZY6	0.047	25.458	0	0.23739	47	1008		Q9BZM3	0.057	33.519	0	0.23635	0	0		Q16690	0.09	29.719	0.001	0.34785	0	0
Q658W2	0.093	33.877	0	0.37269	0	0		Q9C005	0.057	29.323	0	0.25213	0	0		Q16760	0.045	29.4	0	0.20972	0	0
Q68DD2	0.047	25.641	0	0.29109	0	0		Q9C0C4	0.057	26.127	0	0.26892	47	1400		Q16825	0.045	30.591	0	0.15742	0	0
Q69YN4	0.047	29.454	0	0.2499	0	0		Q9C0E4	0.057	33.519	0	0.23635	0	0		Q16827	0.18	34.212	0.07	0.69442	0	396
Q69YQ0	0.047	31.766	0	0.21565	0	0		Q9C0H9	0.115	32.653	0	0.34037	0	576		Q16828	0.09	29.719	0.001	0.34785	0	0
Q6AWC2	0.047	29.454	0	0.2499	0	0		Q9C0K7	0.057	33.519	0	0.23635	0	0		Q16829	0.045	29.13	0	0.18052	0	0
Q6DD88	0.047	29.454	0	0.2499	0	0		Q9GZS1	0.057	29.323	0	0.25213	0	0		Q16832	0.045	30.591	0	0.15742	0	0
Q6DJT9	0.047	25.641	0	0.29109	0	0		Q9GZS3	0.057	30.3	0	0.26072	0	0		Q16851	0.045	31.561	0	0.21509	0	0
Q6DKI1	0.047	28.581	0	0.23667	0	0		Q9GZY6	0.057	33.519	0	0.23635	0	0		Q16875	0.045	28.462	0	0.23224	0	0
Q6EEV6	0.047	27.201	0	0.23711	0	0		Q9H0B6	0.057	30.3	0	0.26072	0	0		Q16890	0.045	29.272	0	0.24661	0	0
Q6FI13	0.047	31.766	0	0.21565	0	0		Q9H0H5	0.057	33.519	0	0.23635	0	0		Q2NL82	0.045	29.272	0	0.24661	0	0
Q6GTX8	0.047	28.093	0	0.13196	0	396		Q9H1D0	0.057	29.804	0	0.24968	0	0		Q2TAY7	0.045	31.561	0	0.21509	0	0
Q6ICG6	0.047	29.454	0	0.2499	0	0		Q9H1H9	0.057	33.519	0	0.23635	0	0		Q32MK0	0.045	25.635	0	0.28931	0	0
Q6LBI8	0.047	27.27	0	0.16664	0	0		Q9H1R2	0.172	36.76	0	0.60879	0	0		Q3B7B7	0.045	27.119	0	0.16732	0	0
Q6LC06	0.047	27.27	0	0.16664	0	0		Q9H204	0.172	36.76	0	0.60879	0	0		Q3KQU3	0.045	24.78	0	0.2745	50	1728
Q6NVY1	0.047	31.766	0	0.21565	0	0		Q9H2K2	0.057	30.045	0	0.23709	0	0		Q3MIH3	0.045	28.462	0	0.23224	0	0
Q6P2Q9	0.047	29.965	0	0.16854	0	0		Q9H2X0	0.057	33.519	0	0.23635	0	0		Q3MJD5	0.045	29.272	0	0.24661	0	0
Q6P3W7	0.047	28.581	0	0.23667	0	0		Q9H307	0.057	30.3	0	0.26072	0	0		Q3ZCQ8	0.045	29.272	0	0.24661	0	0
Q6P4A7	0.047	29.965	0	0.16854	0	0		Q9H3D4	0.057	33.519	0	0.23635	0	0		Q4G0D9	0.045	28.462	0	0.23224	0	0
Q6P597	0.047	29.454	0	0.2499	0	0		Q9H400	0.057	33.519	0	0.23635	0	0		Q53EZ4	0.045	29.13	0	0.18052	0	0
Q6PIZ9	0.187	35.671	0.009	0.69472	0	0		Q9H427	0.057	30.3	0	0.26072	0	0		Q53H76	0.045	28.462	0	0.23224	0	0
Q6PKG0	0.047	29.454	0	0.2499	0	0		Q9H4B4	0.057	30.045	0	0.23709	0	0		Q53XJ8	0.045	30.469	0	0.1621	0	0
Q6R327	0.047	29.43	0	0.21404	0	0		Q9H4B7	0.057	30.3	0	0.26072	0	0		Q562F6	0.045	25.635	0	0.28931	0	0
Q6STE5	0.047	31.766	0	0.21565	0	0		Q9H4G0	0.057	30.3	0	0.26072	0	0		Q562R1	0.045	28.462	0	0.23224	0	0
Q6TDP4	0.047	27.201	0	0.23711	0	0		Q9H5I1	0.115	34.74	0	0.42662	0	0		Q567R6	0.045	29.272	0	0.24661	0	0
Q6UB99	0.047	30.784	0	0.15704	0	0		Q9H5V8	0.057	31.624	0	0.18216	0	0		Q59EB3	0.045	30.469	0	0.1621	0	0
Q6UUV9	0.047	29.454	0	0.2499	0	0		Q9H657	0.057	24.982	0	0.2966	49	1872		Q59F60	0.045	25.647	0	0.18363	115	313
Q6VAB6	0.093	29.894	0.001	0.34439	0	0		Q9H7E9	0.057	24.982	0	0.2966	49	1872		Q59H18	0.045	27.133	0	0.23535	0	0
Q6W6M6	0.047	27.27	0	0.16664	0	0		Q9H8E8	0.057	24.982	0	0.2966	49	1872		Q59H80	0.045	27.119	0	0.16732	0	0
Q6WCQ1	0.14	37.874	0.115	0.70221	0	0		Q9H8V3	0.057	33.519	0	0.23635	0	0		Q5CAQ5	0.045	29.272	0	0.24661	0	0
Q6XZF7	0.047	27.201	0	0.23711	0	0		Q9H8Y8	0.057	30.045	0	0.23709	0	0		Q5H9R7	0.045	31.561	0	0.21509	0	0
Q6Y7W6	0.047	29.454	0	0.2499	0	0		Q9H9D4	0.057	26.127	0	0.26892	47	1400		Q5HY57	0.045	25.447	0	0.23501	46	1008
Q6ZMN7	0.047	25.641	0	0.29109	0	0		Q9H9L3	0.172	36.76	0	0.60879	0	0		Q5JNZ3	0.045	31.561	0	0.21509	0	0
Q71U36	0.047	29.454	0	0.2499	0	0		Q9H9Y6	0.057	33.519	0	0.23635	0	0		Q5JS13	0.045	31.561	0	0.21509	0	0
Q71UH4	0.047	27.27	0	0.16664	0	0		Q9HBA0	0.115	32.925	0	0.37244	0	0		Q5JU97	0.045	28.462	0	0.23224	0	0
Q75N03	0.047	29.454	0	0.2499	0	0		Q9HBH9	0.057	30.045	0	0.23709	0	0		Q5JVS0	0.09	29.502	0.002	0.37029	0	427
Q76I76	0.047	27.201	0	0.23711	0	0		Q9HC77	0.057	30.3	0	0.26072	0	0		Q5JY77	2.162	32.938	2.912	24.8544	183	4319
Q7KZ85	0.047	29.454	0	0.2499	0	0		Q9HCM9	0.115	34.74	0	0.42662	0	0		Q5M775	0.045	31.561	0	0.21509	0	0
Q7KZI7	0.047	29.454	0	0.2499	0	0		Q9HCN6	0.057	30.657	0	0.19028	0	0		Q5PRF9	0.045	29.272	0	0.24661	0	0
Q7L576	0.047	29.454	0	0.2499	0	0		Q9HCQ7	0.057	30.657	0	0.19028	0	0		Q5PY61	0.045	31.561	0	0.21509	0	0
Q7L591	0.14	32.278	0.002	0.45399	0	396		Q9HCU4	0.057	31.624	0	0.18216	0	0		Q5QNW6	0.045	29.272	0	0.24661	0	0
Q7L8J4	0.047	29.454	0	0.2499	0	0		Q9HCX4	0.057	29.804	0	0.24968	0	0		Q5RKT7	0.045	28.462	0	0.23224	0	0
Q7LFX5	0.047	27.697	0	0.15349	0	0		Q9NP31	0.057	31.624	0	0.18216	0	0		Q5SW79	0.045	29.272	0	0.24661	0	0
Q7Z333	0.047	25.641	0	0.29109	0	0		Q9NPB6	0.057	30.3	0	0.26072	0	0		Q5T200	0.045	29.272	0	0.24661	0	0
Q7Z392	0.047	25.641	0	0.29109	0	0		Q9NPC2	0.057	30.3	0	0.26072	0	0		Q5T442	0.045	25.635	0	0.28931	0	0
Q7Z3R3	0.047	28.581	0	0.23667	0	0		Q9NPE3	0.057	29.323	0	0.25213	0	0		Q5T5C0	0.045	28.462	0	0.23224	0	0
Q7Z401	0.047	29.454	0	0.2499	0	0		Q9NPG1	0.057	26.127	0	0.26892	47	1400		Q5T5U3	0.045	29.272	0	0.24661	0	0
Q7Z406	0.047	31.766	0	0.21565	0	0		Q9NPI6	0.057	30.3	0	0.26072	0	0		Q5T7P8	0.045	29.4	0	0.20972	0	0
Q7Z408	0.047	29.965	0	0.16854	0	0		Q9NPR2	0.057	26.127	0	0.26892	47	1400		Q5T9C2	0.045	25.447	0	0.23501	46	1008
Q7Z4V5	0.047	28.581	0	0.23667	0	0		Q9NQ66	0.115	34.893	0.039	0.48677	0	0		Q5TCZ1	0.045	30.591	0	0.15742	0	0
Q7Z6B7	0.047	29.454	0	0.2499	0	0		Q9NQ76	0.172	36.76	0	0.60879	0	0		Q5U5U6	0.09	30.705	0.029	0.38567	0	0
Q7Z6G8	0.047	26.789	0	0.196	0	1044		Q9NQC3	0.115	32.925	0	0.37244	0	0		Q5UGI3	0.045	28.462	0	0.23224	0	0
Q7Z6Z7	0.047	29.965	0	0.16854	0	0		Q9NR09	0.057	30.657	0	0.19028	0	0		Q5VV41	0.045	29.272	0	0.24661	0	0
Q86SG6	0.093	32.984	0	0.38419	0	0		Q9NR12	0.115	38.217	0.106	0.48603	0	0		Q5W0U4	0.045	29.272	0	0.24661	0	0
Q86SQ0	0.047	29.454	0	0.2499	0	0		Q9NR50	0.057	24.314	0	0.27041	180	377		Q5Y7C6	0.045	25.447	0	0.23501	46	1008
Q86SR6	0.047	27.27	0	0.16664	0	0		Q9NR82	0.057	31.624	0	0.18216	0	0		Q63HR2	0.045	26.622	0	0.19226	0	987
Q86T82	0.047	25.641	0	0.29109	0	0		Q9NR96	0.057	33.519	0	0.23635	0	0		Q63ZY6	0.045	25.447	0	0.23501	46	1008
Q86U42	0.047	29.454	0	0.2499	0	0		Q9NRA0	0.057	30.657	0	0.19028	0	0		Q658W2	0.09	33.57	0	0.37251	0	0
Q86UE8	0.047	29.454	0	0.2499	0	0		Q9NRD5	0.057	29.804	0	0.24968	0	0		Q68DD2	0.045	25.635	0	0.28931	0	0
Q86UP2	0.047	28.581	0	0.23667	0	0		Q9NRF2	0.057	33.519	0	0.23635	0	0		Q69YN4	0.045	29.272	0	0.24661	0	0
Q86UR1	0.047	24.936	0	0.16272	0	427		Q9NRI5	0.057	30.3	0	0.26072	0	0		Q69YQ0	0.045	31.561	0	0.21509	0	0
Q86UR5	0.093	32.984	0	0.38419	0	0		Q9NRJ4	0.115	32.925	0	0.37244	0	0		Q6AWC2	0.045	29.272	0	0.24661	0	0
Q86V48	0.047	31.766	0	0.21565	0	0		Q9NRR4	0.057	33.519	0	0.23635	0	0		Q6DD88	0.045	29.272	0	0.24661	0	0
Q86V81	0.093	33.802	0.043	0.40521	0	0		Q9NRW1	0.057	33.519	0	0.23635	0	0		Q6DJT9	0.045	25.635	0	0.28931	0	0
Q86VB7	0.047	29.43	0	0.21404	0	0		Q9NRY4	0.115	35.78	0	0.41851	0	0		Q6DKI1	0.045	28.462	0	0.23224	0	0
Q86VF7	0.047	27.201	0	0.23711	0	0		Q9NS40	0.057	33.519	0	0.23635	0	0		Q6EEV6	0.045	27.133	0	0.23535	0	0
Q86VL0	0.047	25.458	0	0.23739	47	1008		Q9NSE2	0.057	29.804	0	0.24968	0	0		Q6FI13	0.045	31.561	0	0.21509	0	0
Q86VP1	0.047	29.277	0	0.17775	0	0		Q9NSK0	0.057	30.3	0	0.26072	0	0		Q6GTX8	0.045	28.002	0	0.12965	0	396
Q86VP6	0.047	29.454	0	0.2499	0	0		Q9NUG4	0.057	33.519	0	0.23635	0	0		Q6IB77	0.045	24.78	0	0.2745	50	1728
Q86W92	0.047	29.454	0	0.2499	0	0		Q9NVI7	0.115	34.74	0	0.42662	0	0		Q6ICG6	0.045	29.272	0	0.24661	0	0
Q86WV1	0.187	35.671	0.009	0.69472	0	0		Q9NWQ8	0.172	35.972	0.011	0.58483	0	576		Q6LBI8	0.045	27.119	0	0.16732	0	0
Q86X10	0.047	30.784	0	0.15704	0	0		Q9NXR1	0.115	35.302	0.074	0.49781	0	0		Q6LC06	0.045	27.119	0	0.16732	0	0
Q86X27	0.047	29.454	0	0.2499	0	0		Q9NXV2	0.057	30.657	0	0.19028	0	0		Q6NVY1	0.045	31.561	0	0.21509	0	0
Q86XP1	0.047	28.581	0	0.23667	0	0		Q9NYA1	0.057	30.657	0	0.19028	0	0		Q6P2Q9	0.045	29.659	0	0.16793	0	0
Q86Y01	0.047	31.766	0	0.21565	0	0		Q9NYF8	0.115	37.951	0.088	0.48848	0	0		Q6P3W7	0.045	28.462	0	0.23224	0	0
Q86YC2	0.047	25.641	0	0.29109	0	0		Q9NYK6	0.057	33.519	0	0.23635	0	0		Q6P4A7	0.045	29.659	0	0.16793	0	0
Q86YQ8	0.047	28.581	0	0.23667	0	0		Q9NYL9	0.115	37.951	0.088	0.48848	0	0		Q6P597	0.045	29.272	0	0.24661	0	0
Q86YZ3	0.047	29.454	0	0.2499	0	0		Q9NYQ7	0.115	34.74	0	0.42662	0	0		Q6P996	0.045	25.688	0	0.25309	48	1458
Q8IUE6	0.047	28.581	0	0.23667	0	0		Q9NZC7	0.057	31.624	0	0.18216	0	0		Q6PIZ9	0.18	35.283	0.008	0.69387	0	0
Q8IUG5	0.047	27.201	0	0.23711	0	0		Q9NZM1	0.057	30.3	0	0.26072	0	0		Q6PKG0	0.045	29.272	0	0.24661	0	0
Q8IUX8	0.047	25.458	0	0.23739	47	1008		Q9NZM4	0.115	35.78	0	0.41851	0	0		Q6R327	0.045	29.4	0	0.20972	0	0
Q8IUY4	0.047	29.454	0	0.2499	0	0		Q9NZQ3	0.115	34.74	0	0.42662	0	0		Q6STE5	0.045	31.561	0	0.21509	0	0
Q8IUY9	0.047	29.454	0	0.2499	0	0		Q9NZR2	0.057	29.323	0	0.25213	0	0		Q6TDP4	0.045	27.133	0	0.23535	0	0
Q8IV61	0.047	29.43	0	0.21404	0	0		Q9NZV5	0.172	36.76	0	0.60879	0	0		Q6UB99	0.045	30.591	0	0.15742	0	0
Q8IVH8	0.093	32.682	0.031	0.45304	47	1008		Q9P0K1	0.057	30.3	0	0.26072	0	0		Q6UUV9	0.045	29.272	0	0.24661	0	0
Q8IVT5	0.093	33.349	0.038	0.42765	0	0		Q9P0K7	0.115	40.497	0.105	0.49707	0	0		Q6VAB6	0.09	29.719	0.001	0.34785	0	0
Q8IW41	0.047	29.277	0	0.17775	0	0		Q9P0L2	0.057	30.3	0	0.26072	0	0		Q6W6M6	0.045	27.119	0	0.16732	0	0
Q8IWB4	0.047	25.641	0	0.29109	0	0		Q9P0V3	0.115	30.711	0.125	0.52963	47	1400		Q6WCQ1	0.135	37.298	0.107	0.69394	0	0
Q8IWN7	0.093	32.984	0	0.38419	0	0		Q9P1A6	0.172	36.76	0	0.60879	0	0		Q6XZF7	0.045	27.133	0	0.23535	0	0
Q8IWT3	0.047	30.784	0	0.15704	0	0		Q9P258	0.057	33.519	0	0.23635	0	0		Q6Y7W6	0.045	29.272	0	0.24661	0	0
Q8IWV1	0.047	31.766	0	0.21565	0	0		Q9P270	0.057	30.3	0	0.26072	0	0		Q6ZMN7	0.045	25.635	0	0.28931	0	0
Q8IX03	0.047	29.454	0	0.2499	0	0		Q9P2H0	0.057	30.3	0	0.26072	0	0		Q71U36	0.045	29.272	0	0.24661	0	0
Q8IXJ9	0.047	31.766	0	0.21565	0	0		Q9P2J5	0.057	30.3	0	0.26072	0	0		Q71UH4	0.045	27.119	0	0.16732	0	0
Q8IXP7	0.047	29.454	0	0.2499	0	0		Q9P2M7	0.057	30.3	0	0.26072	0	0		Q75N03	0.045	29.272	0	0.24661	0	0
Q8IY18	0.047	29.454	0	0.2499	0	0		Q9UBC5	0.057	33.519	0	0.23635	0	0		Q76I76	0.045	27.133	0	0.23535	0	0
Q8IY63	0.047	29.454	0	0.2499	0	0		Q9UBN7	0.057	30.657	0	0.19028	0	0		Q7KZ85	0.045	29.272	0	0.24661	0	0
Q8IY92	0.047	25.641	0	0.29109	0	0		Q9UBS0	0.057	31.624	0	0.18216	0	0		Q7KZI7	0.09	29.608	0.208	0.52111	50	1728
Q8IYN2	0.047	31.766	0	0.21565	0	0		Q9UBS4	0.057	33.519	0	0.23635	0	0		Q7L576	0.045	29.272	0	0.24661	0	0
Q8IZ73	0.047	31.766	0	0.21565	0	0		Q9UBS5	0.172	42.028	0.184	0.68734	0	0		Q7L591	0.135	32.025	0.002	0.45101	0	396
Q8IZD9	0.14	34.588	0	0.54123	0	0		Q9UBY0	0.057	31.624	0	0.18216	0	0		Q7L8J4	0.045	29.272	0	0.24661	0	0
Q8IZL8	0.047	30.784	0	0.15704	0	0		Q9UDV6	0.057	28.204	0	0.1582	0	576		Q7LFX5	0.045	27.39	0	0.15343	0	0
Q8N0Z2	0.047	27.201	0	0.23711	0	0		Q9UDY2	0.057	30.3	0	0.26072	0	0		Q7Z333	0.045	25.635	0	0.28931	0	0
Q8N122	0.047	29.454	0	0.2499	0	0		Q9UEY8	0.057	29.804	0	0.24968	0	0		Q7Z392	0.045	25.635	0	0.28931	0	0
Q8N142	0.047	29.454	0	0.2499	0	0		Q9UGK3	0.057	31.624	0	0.18216	0	0		Q7Z3R3	0.045	28.462	0	0.23224	0	0
Q8N355	0.047	25.641	0	0.29109	0	0		Q9UGP4	0.057	33.519	0	0.23635	0	0		Q7Z401	0.045	29.272	0	0.24661	0	0
Q8N3V7	0.047	31.766	0	0.21565	0	0		Q9UHA4	0.057	30.045	0	0.23709	0	0		Q7Z406	0.045	31.561	0	0.21509	0	0
Q8N4C8	0.093	31.402	0.053	0.48701	0	0		Q9UHB6	0.172	42.099	0.194	0.7492	0	0		Q7Z408	0.045	29.659	0	0.16793	0	0
Q8N4X5	0.187	34.779	0.052	0.77091	0	427		Q9UHF0	0.057	24.982	0	0.2966	49	1872		Q7Z4V5	0.045	28.462	0	0.23224	0	0
Q8N556	0.093	29.535	0.002	0.37676	0	427		Q9UHI7	0.057	33.519	0	0.23635	0	0		Q7Z6B7	0.045	29.272	0	0.24661	0	0
Q8N5H7	0.093	32.647	0.009	0.33479	0	0		Q9UHK0	0.057	30.3	0	0.26072	0	0		Q7Z6G8	0.045	26.622	0	0.19226	0	987
Q8N5U6	0.047	31.766	0	0.21565	0	0		Q9UI08	0.115	32.925	0	0.37244	0	0		Q7Z6Z7	0.045	29.659	0	0.16793	0	0
Q8ND90	0.093	29.72	0.015	0.41262	0	427		Q9UIF9	0.115	34.74	0	0.42662	0	0		Q86SG6	0.09	32.729	0	0.38302	0	0
Q8ND99	0.047	25.641	0	0.29109	0	0		Q9UJT2	0.115	34.74	0	0.42662	0	0		Q86SQ0	0.045	29.272	0	0.24661	0	0
Q8NDB2	0.047	27.697	0	0.15349	0	0		Q9UJV9	0.057	30.657	0	0.19028	0	0		Q86SR6	0.045	27.119	0	0.16732	0	0
Q8NDX5	0.047	25.641	0	0.29109	0	0		Q9UJY1	0.057	29.804	0	0.24968	0	0		Q86T82	0.045	25.635	0	0.28931	0	0
Q8NF91	0.047	27.201	0	0.23711	0	0		Q9UK53	0.057	30.3	0	0.26072	0	0		Q86U42	0.045	29.272	0	0.24661	0	0
Q8NFH8	0.093	32.682	0.031	0.45304	47	1008		Q9UK85	0.057	30.657	0	0.19028	0	0		Q86UE8	0.045	29.272	0	0.24661	0	0
Q8NFP9	0.047	29.965	0	0.16854	0	0		Q9UKE5	0.057	30.045	0	0.23709	0	0		Q86UP2	0.045	28.462	0	0.23224	0	0
Q8NFW9	0.047	31.766	0	0.21565	0	0		Q9UKS6	0.057	30.045	0	0.23709	0	0		Q86UR1	0.045	24.827	0	0.16057	0	427
Q8NHC8	0.047	25.641	0	0.29109	0	0		Q9UKW4	0.057	33.519	0	0.23635	0	0		Q86UR5	0.09	32.729	0	0.38302	0	0
Q8NHH9	0.047	29.454	0	0.2499	0	0		Q9UL42	0.115	40.497	0.105	0.49707	0	0		Q86V48	0.045	31.561	0	0.21509	0	0
Q8NHL6	0.047	28.093	0	0.13196	0	396		Q9UL51	0.172	36.76	0	0.60879	0	0		Q86V81	0.09	33.479	0.037	0.40017	0	0
Q8NHM4	0.047	25.641	0	0.29109	0	0		Q9UL54	0.057	33.519	0	0.23635	0	0		Q86VB7	0.045	29.4	0	0.20972	0	0
Q8NI35	0.047	29.43	0	0.21404	0	0		Q9ULD4	0.115	34.74	0	0.42662	0	0		Q86VF7	0.045	27.133	0	0.23535	0	0
Q8TAG9	0.047	25.641	0	0.29109	0	0		Q9ULH1	0.172	36.76	0	0.60879	0	0		Q86VL0	0.045	25.447	0	0.23501	46	1008
Q8TAQ2	0.047	31.766	0	0.21565	0	0		Q9ULI4	0.115	37.951	0.088	0.48848	0	0		Q86VP1	0.045	29.13	0	0.18052	0	0
Q8TAR1	0.047	27.27	0	0.16664	0	0		Q9ULU4	0.057	29.804	0	0.24968	0	0		Q86VP6	0.045	29.272	0	0.24661	0	0
Q8TAV4	0.047	27.87	0	0.20233	0	103		Q9ULV4	0.057	33.519	0	0.23635	0	0		Q86W92	0.045	29.272	0	0.24661	0	0
Q8TB24	0.14	34.588	0	0.54123	0	0		Q9ULV5	0.057	30.045	0	0.23709	0	0		Q86WV1	0.18	35.283	0.008	0.69387	0	0
Q8TBB1	0.047	30.784	0	0.15704	0	0		Q9ULV8	0.115	35.78	0	0.41851	0	0		Q86X10	0.045	30.591	0	0.15742	0	0
Q8TBC3	0.047	31.766	0	0.21565	0	0		Q9ULW0	0.057	33.519	0	0.23635	0	0		Q86X27	0.045	29.272	0	0.24661	0	0
Q8TBK5	0.047	28.581	0	0.23667	0	0		Q9UM54	0.115	34.914	0.113	0.50526	47	1400		Q86XP1	0.045	28.462	0	0.23224	0	0
Q8TD08	0.093	31.541	0	0.289	0	396		Q9UM73	0.115	35.576	0	0.47344	0	0		Q86Y01	0.045	31.561	0	0.21509	0	0
Q8TD31	0.047	24.936	0	0.16272	0	427		Q9UMN6	0.115	34.74	0	0.42662	0	0		Q86YC2	0.045	25.635	0	0.28931	0	0
Q8TD57	0.047	28.581	0	0.23667	0	0		Q9UMY4	0.115	34.74	0	0.42662	0	0		Q86YQ8	0.045	28.462	0	0.23224	0	0
Q8TDN4	0.047	25.641	0	0.29109	0	0		Q9UN19	0.057	31.624	0	0.18216	0	0		Q86YZ3	0.045	29.272	0	0.24661	0	0
Q8TDY8	0.047	25.641	0	0.29109	0	0		Q9UNH6	0.057	33.519	0	0.23635	0	0		Q8IUE6	0.045	28.462	0	0.23224	0	0
Q8TE04	0.047	29.454	0	0.2499	0	0		Q9UPR5	0.057	30.3	0	0.26072	0	0		Q8IUG5	0.045	27.133	0	0.23535	0	0
Q8TE77	0.093	31.402	0.053	0.48701	0	0		Q9UPU5	0.057	29.323	0	0.25213	0	0		Q8IUX8	0.045	25.447	0	0.23501	46	1008
Q8TEW0	0.14	32.123	0.03	0.54458	0	823		Q9UPX8	0.115	35.78	0	0.41851	0	0		Q8IUY4	0.045	29.272	0	0.24661	0	0
Q8TEW6	0.093	31.78	0	0.32558	0	0		Q9UQ16	0.057	30.657	0	0.19028	0	0		Q8IUY9	0.045	29.272	0	0.24661	0	0
Q8TF42	0.047	30.709	0	0.16482	0	0		Q9UQ26	0.115	34.74	0	0.42662	0	0		Q8IV61	0.045	29.4	0	0.20972	0	0
Q8WTY5	0.047	27.27	0	0.16664	0	0		Q9UQ35	0.172	32.795	0.479	0.80944	49	1872		Q8IVH8	0.09	32.437	0.029	0.45009	46	1008
Q8WU20	0.187	37.489	0.017	0.71526	0	0		Q9UQ49	0.057	33.519	0	0.23635	0	0		Q8IVT5	0.09	33.016	0.036	0.42714	0	0
Q8WUI4	0.047	29.454	0	0.2499	0	0		Q9UQ80	0.057	29.804	0	0.24968	0	0		Q8IW41	0.045	29.13	0	0.18052	0	0
Q8WUM4	0.093	31.62	0.017	0.39443	47	1008		Q9UQB3	0.057	30.657	0	0.19028	0	0		Q8IWB4	0.045	25.635	0	0.28931	0	0
Q8WV28	0.047	31.766	0	0.21565	0	0		Q9UQC2	0.172	37.951	0.021	0.6556	0	0		Q8IWN7	0.09	32.729	0	0.38302	0	0
Q8WV44	0.047	29.43	0	0.21404	0	0		Q9UQL6	0.057	30.3	0	0.26072	0	0		Q8IWT3	0.045	30.591	0	0.15742	0	0
Q8WW59	0.047	31.766	0	0.21565	0	0		Q9UQQ2	0.057	33.519	0	0.23635	0	0		Q8IWV1	0.045	31.561	0	0.21509	0	0
Q8WWG9	0.047	29.43	0	0.21404	0	0		Q9Y210	0.115	32.925	0	0.37244	0	0		Q8IX03	0.045	29.272	0	0.24661	0	0
Q8WWI1	0.093	36.592	0.062	0.46555	0	0		Q9Y224	0.057	30.3	0	0.26072	0	0		Q8IX07	0.045	25.688	0	0.25309	48	1458
Q8WWQ8	0.093	29.894	0.001	0.34439	0	0		Q9Y230	0.115	40.497	0.105	0.49707	0	0		Q8IXJ9	0.045	31.561	0	0.21509	0	0
Q8WWW8	0.14	35.029	0.007	0.52617	0	0		Q9Y244	0.057	33.519	0	0.23635	0	0		Q8IXP7	0.045	29.272	0	0.24661	0	0
Q8WX92	0.093	32.984	0	0.38419	0	0		Q9Y265	0.115	40.497	0.105	0.49707	0	0		Q8IY18	0.045	29.272	0	0.24661	0	0
Q8WXH0	0.047	27.201	0	0.23711	0	0		Q9Y281	0.057	33.519	0	0.23635	0	0		Q8IY63	0.045	29.272	0	0.24661	0	0
Q8WXR4	0.047	31.766	0	0.21565	0	0		Q9Y286	0.057	33.519	0	0.23635	0	0		Q8IY92	0.045	25.635	0	0.28931	0	0
Q8WYL5	0.093	31.402	0.053	0.48701	0	0		Q9Y2A7	0.057	30.3	0	0.26072	0	0		Q8IYN2	0.045	31.561	0	0.21509	0	0
Q8WZ42	0.14	32.498	0.415	0.76488	0	0		Q9Y2D5	0.115	35.78	0	0.41851	0	0		Q8IZ73	0.045	31.561	0	0.21509	0	0
Q92482	0.047	27.87	0	0.20233	0	103		Q9Y2H0	0.172	36.76	0	0.60879	0	0		Q8IZD9	0.135	34.254	0	0.54044	0	0
Q92499	0.093	34.768	0.046	0.41844	0	0		Q9Y2H1	0.057	29.323	0	0.25213	0	0		Q8IZL8	0.045	30.591	0	0.15742	0	0
Q92522	0.047	28.581	0	0.23667	0	0		Q9Y2J2	0.172	38.683	0.144	0.63316	0	0		Q8N0Z2	0.045	27.133	0	0.23535	0	0
Q92529	0.047	31.766	0	0.21565	0	0		Q9Y2K2	0.057	30.3	0	0.26072	0	0		Q8N142	0.045	29.272	0	0.24661	0	0
Q92541	0.047	28.581	0	0.23667	0	0		Q9Y2Q3	0.057	33.519	0	0.23635	0	0		Q8N1F7	0.045	25.688	0	0.25309	48	1458
Q92552	0.047	29.454	0	0.2499	0	0		Q9Y2R2	0.115	34.823	0.011	0.39455	0	576		Q8N355	0.045	25.635	0	0.28931	0	0
Q92558	0.14	35.529	0.101	0.62131	0	0		Q9Y2S0	0.057	33.519	0	0.23635	0	0		Q8N3V7	0.045	31.561	0	0.21509	0	0
Q92574	0.093	31.402	0.053	0.48701	0	0		Q9Y2U5	0.057	30.3	0	0.26072	0	0		Q8N3X1	0.045	29.659	0	0.16793	0	0
Q92597	0.047	27.201	0	0.23711	0	0		Q9Y2W1	0.115	37.951	0.088	0.48848	0	0		Q8N4C8	0.09	31.132	0.049	0.48196	0	0
Q92598	0.047	29.454	0	0.2499	0	0		Q9Y2W2	0.057	31.624	0	0.18216	0	0		Q8N4X5	0.18	34.52	0.049	0.76306	0	427
Q92616	0.14	36.418	0.617	0.70953	0	0		Q9Y2X7	0.057	31.624	0	0.18216	0	0		Q8N556	0.135	33.489	0.007	0.52771	0	427
Q92628	0.047	25.641	0	0.29109	0	0		Q9Y383	0.057	33.519	0	0.23635	0	0		Q8N5H7	0.09	32.399	0.009	0.33794	0	0
Q92664	0.047	29.965	0	0.16854	0	0		Q9Y3I0	0.057	30.3	0	0.26072	0	0		Q8N5U6	0.045	31.561	0	0.21509	0	0
Q92667	0.047	27.87	0	0.20233	0	103		Q9Y3L3	0.057	31.624	0	0.18216	0	0		Q8ND90	0.09	29.525	0.014	0.40719	0	427
Q92686	0.093	29.535	0.002	0.37676	0	427		Q9Y3P8	0.172	35.972	0.011	0.58483	0	576		Q8ND99	0.045	25.635	0	0.28931	0	0
Q92729	0.047	23.668	0	0.29533	875	1108		Q9Y3Q4	0.057	30.657	0	0.19028	0	0		Q8NDB2	0.045	27.39	0	0.15343	0	0
Q92731	0.047	30.784	0	0.15704	0	0		Q9Y3S1	0.057	30.657	0	0.19028	0	0		Q8NDX5	0.045	25.635	0	0.28931	0	0
Q92734	0.047	31.766	0	0.21565	0	0		Q9Y3T9	0.057	26.127	0	0.26892	47	1400		Q8NF91	0.045	27.133	0	0.23535	0	0
Q92736	0.047	25.641	0	0.29109	0	0		Q9Y3U8	0.057	33.519	0	0.23635	0	0		Q8NFH8	0.09	32.437	0.029	0.45009	46	1008
Q92738	0.093	34.19	0.054	0.45276	0	0		Q9Y446	0.057	30.3	0	0.26072	0	0		Q8NFP9	0.045	29.659	0	0.16793	0	0
Q92743	0.047	31.766	0	0.21565	0	0		Q9Y463	0.057	30.045	0	0.23709	0	0		Q8NFW9	0.045	31.561	0	0.21509	0	0
Q92747	0.047	31.766	0	0.21565	0	0		Q9Y478	0.115	33.642	0.301	0.55713	165	171		Q8NHC8	0.045	25.635	0	0.28931	0	0
Q92772	0.047	30.709	0	0.16482	0	0		Q9Y483	0.057	24.982	0	0.2966	49	1872		Q8NHH9	0.045	29.272	0	0.24661	0	0
Q92777	0.047	29.454	0	0.2499	0	0		Q9Y490	0.057	30.3	0	0.26072	0	0		Q8NHL6	0.045	28.002	0	0.12965	0	396
Q92793	0.093	30.227	0.008	0.36908	0	396		Q9Y496	0.057	29.323	0	0.25213	0	0		Q8NHM4	0.045	25.635	0	0.28931	0	0
Q92833	0.047	25.641	0	0.29109	0	0		Q9Y4G8	0.115	40.497	0.105	0.49707	0	0		Q8NI35	0.045	29.4	0	0.20972	0	0
Q92835	0.093	33.076	0.007	0.36913	0	0		Q9Y4H2	0.115	40.497	0.105	0.49707	0	0		Q8TAG9	0.045	25.635	0	0.28931	0	0
Q92845	0.047	30.784	0	0.15704	0	0		Q9Y4K3	0.115	36.384	0.052	0.43429	0	0		Q8TAQ2	0.045	31.561	0	0.21509	0	0
Q92874	0.047	29.965	0	0.16854	0	0		Q9Y4K4	0.115	34.74	0	0.42662	0	0		Q8TAR1	0.045	27.119	0	0.16732	0	0
Q92882	0.047	30.709	0	0.16482	0	0		Q9Y587	0.057	33.519	0	0.23635	0	0		Q8TAV4	0.045	27.767	0	0.19982	0	102
Q92888	0.047	29.43	0	0.21404	0	0		Q9Y597	0.115	37.951	0.088	0.48848	0	0		Q8TB24	0.135	34.254	0	0.54044	0	0
Q92900	0.047	29.454	0	0.2499	0	0		Q9Y5K6	0.172	36.76	0	0.60879	0	0		Q8TBB1	0.045	30.591	0	0.15742	0	0
Q92918	0.187	35.671	0.009	0.69472	0	0		Q9Y5X2	0.115	34.74	0	0.42662	0	0		Q8TBC3	0.045	31.561	0	0.21509	0	0
Q92922	0.047	31.766	0	0.21565	0	0		Q9Y5Y3	0.115	34.74	0	0.42662	0	0		Q8TBK5	0.045	28.462	0	0.23224	0	0
Q92925	0.047	31.766	0	0.21565	0	0		Q9Y608	0.057	33.519	0	0.23635	0	0		Q8TD08	0.09	31.312	0	0.28707	0	396
Q92927	0.047	31.766	0	0.21565	0	0		Q9Y613	0.057	33.519	0	0.23635	0	0		Q8TD31	0.045	24.827	0	0.16057	0	427
Q92928	0.047	31.766	0	0.21565	0	0		Q9Y624	0.057	29.804	0	0.24968	0	0		Q8TD57	0.045	28.462	0	0.23224	0	0
Q92930	0.047	31.766	0	0.21565	0	0		Q9Y657	0.057	29.323	0	0.25213	0	0		Q8TDN4	0.045	25.635	0	0.28931	0	0
Q92932	0.047	31.766	0	0.21565	0	0		Q9Y696	0.057	30.3	0	0.26072	0	0		Q8TDY8	0.045	25.635	0	0.28931	0	0
Q92934	0.093	36.592	0.062	0.46555	0	0		Q9Y697	0.115	34.74	0	0.42662	0	0		Q8TE04	0.045	29.272	0	0.24661	0	0
Q92935	0.047	31.766	0	0.21565	0	0		Q9Y6C5	0.057	29.323	0	0.25213	0	0		Q8TE77	0.09	31.132	0.049	0.48196	0	0
Q92942	0.047	31.766	0	0.21565	0	0		Q9Y6K9	0.115	37.08	0.065	0.44288	0	0		Q8TEW0	0.135	31.814	0.028	0.53683	0	823
Q92945	0.047	31.766	0	0.21565	0	0		Q9Y6M1	0.057	29.323	0	0.25213	0	0		Q8TEW6	0.09	31.552	0	0.32535	0	0
Q92947	0.047	31.766	0	0.21565	0	0		Q9Y6Q6	0.057	31.624	0	0.18216	0	0		Q8TF42	0.045	30.469	0	0.1621	0	0
Q92949	0.047	31.766	0	0.21565	0	0		Q9Y6Q9	0.057	30.045	0	0.23709	0	0		Q8WTY5	0.045	27.119	0	0.16732	0	0
Q92952	0.047	31.766	0	0.21565	0	0		Q9Y6U3	0.057	33.519	0	0.23635	0	0		Q8WU20	0.18	36.994	0.017	0.71513	0	0
Q92953	0.047	31.766	0	0.21565	0	0		Q9Y6W5	0.115	34.74	0	0.42662	0	0		Q8WUI4	0.045	29.272	0	0.24661	0	0
Q92954	0.047	31.766	0	0.21565	0	0		Q9Y6X7	0.057	33.519	0	0.23635	0	0		Q8WUM4	0.09	31.391	0.016	0.39242	46	1008
Q92956	0.047	31.766	0	0.21565	0	0										Q8WV28	0.045	31.561	0	0.21509	0	0
Q92959	0.047	31.766	0	0.21565	0	0										Q8WV44	0.045	29.4	0	0.20972	0	0
Q92963	0.047	31.766	0	0.21565	0	0										Q8WW59	0.045	31.561	0	0.21509	0	0
Q92966	0.047	31.766	0	0.21565	0	0										Q8WWG9	0.045	29.4	0	0.20972	0	0
Q92967	0.047	31.766	0	0.21565	0	0										Q8WWI1	0.09	36.092	0.058	0.4617	0	0
Q92968	0.047	31.766	0	0.21565	0	0										Q8WWQ8	0.09	29.719	0.001	0.34785	0	0
Q92970	0.047	31.766	0	0.21565	0	0										Q8WWW8	0.18	35.283	0.008	0.69387	0	0
Q92973	0.093	36.592	0.062	0.46555	0	0										Q8WX92	0.09	32.729	0	0.38302	0	0
Q92974	0.047	29.454	0	0.2499	0	0										Q8WXH0	0.045	27.133	0	0.23535	0	0
Q92988	0.14	34.588	0	0.54123	0	0										Q8WXR4	0.045	31.561	0	0.21509	0	0
Q93038	0.047	29.277	0	0.17775	0	0										Q8WYL5	0.09	31.132	0.049	0.48196	0	0
Q93045	0.047	27.27	0	0.16664	0	0										Q8WZ42	0.135	32.188	0.387	0.7569	0	0
Q93079	0.047	31.766	0	0.21565	0	0										Q92482	0.045	27.767	0	0.19982	0	102
Q969G3	0.047	30.784	0	0.15704	0	0										Q92499	0.09	34.355	0.042	0.41454	0	0
Q96A00	0.093	29.535	0.002	0.37676	0	427										Q92522	0.045	28.462	0	0.23224	0	0
Q96A23	0.047	27.201	0	0.23711	0	0										Q92529	0.045	31.561	0	0.21509	0	0
Q96AQ6	0.047	31.766	0	0.21565	0	0										Q92541	0.045	28.462	0	0.23224	0	0
Q96AV8	0.047	29.965	0	0.16854	0	0										Q92552	0.045	29.272	0	0.24661	0	0
Q96AX9	0.047	27.201	0	0.23711	0	0										Q92558	0.135	35.132	0.095	0.61837	0	0
Q96B36	0.047	29.454	0	0.2499	0	0										Q92574	0.09	31.132	0.049	0.48196	0	0
Q96B97	0.234	37.515	0.072	0.94344	47	1022										Q92597	0.045	27.133	0	0.23535	0	0
Q96C32	0.093	33.076	0.007	0.36913	0	0										Q92598	0.045	29.272	0	0.24661	0	0
Q96CW1	0.047	31.766	0	0.21565	0	0										Q92616	0.135	35.911	0.568	0.70385	0	0
Q96D71	0.047	31.766	0	0.21565	0	0										Q92628	0.045	25.635	0	0.28931	0	0
Q96DG6	0.047	28.581	0	0.23667	0	0										Q92664	0.045	29.659	0	0.16793	0	0
Q96EY1	0.047	31.766	0	0.21565	0	0										Q92667	0.045	27.767	0	0.19982	0	102
Q96F07	0.047	29.454	0	0.2499	0	0										Q92686	0.09	29.502	0.002	0.37029	0	427
Q96F86	0.047	29.454	0	0.2499	0	0										Q92729	0.045	23.741	0	0.27803	35	984
Q96FN4	0.047	27.201	0	0.23711	0	0										Q92731	0.045	30.591	0	0.15742	0	0
Q96G74	0.047	31.766	0	0.21565	0	0										Q92734	0.09	31.952	0.168	0.48959	50	1728
Q96GC6	0.047	31.766	0	0.21565	0	0										Q92736	0.045	25.635	0	0.28931	0	0
Q96GM5	0.047	31.766	0	0.21565	0	0										Q92738	0.09	33.857	0.051	0.45044	0	0
Q96GP6	0.093	32.984	0	0.38419	0	0										Q92743	0.045	31.561	0	0.21509	0	0
Q96GQ7	0.047	28.581	0	0.23667	0	0										Q92747	0.045	31.561	0	0.21509	0	0
Q96HC4	0.14	30.678	0.015	0.61387	0	427										Q92772	0.045	30.469	0	0.1621	0	0
Q96HM7	0.047	25.641	0	0.29109	0	0										Q92777	0.045	29.272	0	0.24661	0	0
Q96HR9	0.047	29.454	0	0.2499	0	0										Q92793	0.135	30.163	0.096	0.62203	180	810
Q96I24	0.047	31.766	0	0.21565	0	0										Q92832	0.045	25.688	0	0.25309	48	1458
Q96IZ0	0.047	31.766	0	0.21565	0	0										Q92833	0.045	25.635	0	0.28931	0	0
Q96J02	0.14	33.963	0.057	0.63888	47	1022										Q92835	0.09	32.811	0.007	0.36852	0	0
Q96JH8	0.047	27.87	0	0.20233	0	103										Q92845	0.045	30.591	0	0.15742	0	0
Q96JT8	0.047	27.27	0	0.16664	0	0										Q92874	0.045	29.659	0	0.16793	0	0
Q96KG9	0.047	25.458	0	0.23739	47	1008										Q92882	0.045	30.469	0	0.1621	0	0
Q96KQ7	0.047	31.766	0	0.21565	0	0										Q92888	0.045	29.4	0	0.20972	0	0
Q96KX2	0.047	27.201	0	0.23711	0	0										Q92900	0.045	29.272	0	0.24661	0	0
Q96L34	0.093	29.72	0.015	0.41262	0	427										Q92918	0.18	35.283	0.008	0.69387	0	0
Q96M96	0.047	27.201	0	0.23711	0	0										Q92922	0.045	31.561	0	0.21509	0	0
Q96MU7	0.14	32.548	0	0.45755	0	396										Q92925	0.045	31.561	0	0.21509	0	0
Q96MX0	0.047	29.277	0	0.17775	0	0										Q92927	0.045	31.561	0	0.21509	0	0
Q96N67	0.047	29.454	0	0.2499	0	0										Q92928	0.045	31.561	0	0.21509	0	0
Q96NS5	0.14	34.588	0	0.54123	0	0										Q92930	0.045	31.561	0	0.21509	0	0
Q96NZ9	0.047	31.766	0	0.21565	0	0										Q92932	0.045	31.561	0	0.21509	0	0
Q96PK2	0.047	27.201	0	0.23711	0	0										Q92934	0.09	36.092	0.058	0.4617	0	0
Q96PU5	0.047	29.454	0	0.2499	0	0										Q92935	0.045	31.561	0	0.21509	0	0
Q96Q35	0.047	30.784	0	0.15704	0	0										Q92942	0.045	31.561	0	0.21509	0	0
Q96QH2	0.047	27.697	0	0.15349	0	0										Q92945	0.045	31.561	0	0.21509	0	0
Q96QU8	0.047	27.201	0	0.23711	0	0										Q92947	0.045	31.561	0	0.21509	0	0
Q96RD6	0.047	31.766	0	0.21565	0	0										Q92949	0.045	31.561	0	0.21509	0	0
Q96RI1	0.047	31.766	0	0.21565	0	0										Q92952	0.045	31.561	0	0.21509	0	0
Q96RK0	0.047	29.454	0	0.2499	0	0										Q92953	0.045	31.561	0	0.21509	0	0
Q96RL1	0.047	25.641	0	0.29109	0	0										Q92954	0.045	31.561	0	0.21509	0	0
Q96RL7	0.093	32.984	0	0.38419	0	0										Q92956	0.045	31.561	0	0.21509	0	0
Q96RW7	0.093	32.682	0.031	0.45304	47	1008										Q92959	0.045	31.561	0	0.21509	0	0
Q96S59	0.047	28.581	0	0.23667	0	0										Q92963	0.045	31.561	0	0.21509	0	0
Q96SB3	0.093	33.5	0	0.3934	0	0										Q92966	0.045	31.561	0	0.21509	0	0
Q96SM3	0.047	27.27	0	0.16664	0	0										Q92967	0.045	31.561	0	0.21509	0	0
Q96T58	0.047	31.766	0	0.21565	0	0										Q92968	0.045	31.561	0	0.21509	0	0
Q96T60	0.047	29.454	0	0.2499	0	0										Q92970	0.045	31.561	0	0.21509	0	0
Q99062	0.093	33.076	0.007	0.36913	0	0										Q92973	0.09	36.092	0.058	0.4617	0	0
Q99259	0.093	32.984	0	0.38419	0	0										Q92974	0.045	29.272	0	0.24661	0	0
Q99418	0.093	35.081	0.053	0.45232	0	0										Q92988	0.135	34.254	0	0.54044	0	0
Q99439	0.047	27.201	0	0.23711	0	0										Q93038	0.045	29.13	0	0.18052	0	0
Q99459	0.047	29.454	0	0.2499	0	0										Q93045	0.09	27.445	0.067	0.44183	50	1728
Q99460	0.047	29.454	0	0.2499	0	0										Q93079	0.045	31.561	0	0.21509	0	0
Q99558	0.093	29.819	0	0.40331	0	0										Q969G3	0.045	30.591	0	0.15742	0	0
Q99572	0.093	34.19	0.054	0.45276	0	0										Q96A00	0.09	29.502	0.002	0.37029	0	427
Q99578	0.047	31.766	0	0.21565	0	0										Q96A23	0.045	27.133	0	0.23535	0	0
Q99586	0.093	33.877	0	0.37269	0	0										Q96AQ6	0.045	31.561	0	0.21509	0	0
Q99616	0.467	24.466	0.11	2.41908	456	845										Q96AV8	0.045	29.659	0	0.16793	0	0
Q99626	0.047	29.277	0	0.17775	0	0										Q96AX9	0.045	27.133	0	0.23535	0	0
Q99661	0.047	28.581	0	0.23667	0	0										Q96B36	0.045	29.272	0	0.24661	0	0
Q99683	0.047	29.454	0	0.2499	0	0										Q96B97	0.225	37.006	0.068	0.93754	46	1022
Q99689	0.047	22.762	0	0.18702	100	209										Q96C32	0.09	32.811	0.007	0.36852	0	0
Q99698	0.047	29.454	0	0.2499	0	0										Q96CW1	0.045	31.561	0	0.21509	0	0
Q99700	0.047	25.458	0	0.23739	47	1008										Q96D71	0.045	31.561	0	0.21509	0	0
Q99704	0.234	33.957	0.005	0.80703	37	1440										Q96DG6	0.045	28.462	0	0.23224	0	0
Q99729	0.047	27.201	0	0.23711	0	0										Q96EY1	0.045	31.561	0	0.21509	0	0
Q99759	0.093	32.133	0.037	0.40339	0	0										Q96F07	0.045	29.272	0	0.24661	0	0
Q99828	0.047	26.789	0	0.196	0	1044										Q96F86	0.045	29.272	0	0.24661	0	0
Q99829	0.093	31.402	0.053	0.48701	0	0										Q96FN4	0.045	27.133	0	0.23535	0	0
Q99832	0.093	34.768	0.046	0.41844	0	0										Q96G74	0.045	31.561	0	0.21509	0	0
Q99877	0.047	29.965	0	0.16854	0	0										Q96GC6	0.045	31.561	0	0.21509	0	0
Q99952	0.093	31.541	0	0.289	0	396										Q96GM5	0.045	31.561	0	0.21509	0	0
Q99956	0.093	29.894	0.001	0.34439	0	0										Q96GP6	0.09	32.729	0	0.38302	0	0
Q99959	0.047	29.454	0	0.2499	0	0										Q96GQ7	0.045	28.462	0	0.23224	0	0
Q99961	0.047	25.458	0	0.23739	47	1008										Q96HC4	0.135	30.6	0.015	0.60564	0	427
Q99962	2.008	34.147	2.081	18.3248	281	1730										Q96HM7	0.045	25.635	0	0.28931	0	0
Q99963	0.093	31.407	0	0.40221	47	1022										Q96HR9	0.045	29.272	0	0.24661	0	0
Q99972	0.047	27.201	0	0.23711	0	0										Q96I24	0.045	31.561	0	0.21509	0	0
Q99973	0.047	29.43	0	0.21404	0	0										Q96IZ0	0.045	31.561	0	0.21509	0	0
Q9BQ67	0.047	31.766	0	0.21565	0	0										Q96J02	0.135	33.611	0.053	0.62935	46	1022
Q9BQ89	0.093	32.984	0	0.38419	0	0										Q96JH8	0.045	27.767	0	0.19982	0	102
Q9BQA1	0.093	31.101	0	0.48657	0	0										Q96JT8	0.045	27.119	0	0.16732	0	0
Q9BQE3	0.047	28.581	0	0.23667	0	0										Q96KB5	0.045	24.78	0	0.2745	50	1728
Q9BQG0	0.047	29.965	0	0.16854	0	0										Q96KG9	0.045	25.447	0	0.23501	46	1008
Q9BR76	0.093	35.583	0.059	0.42969	0	0										Q96KQ7	0.045	31.561	0	0.21509	0	0
Q9BRR0	0.047	31.766	0	0.21565	0	0										Q96KX2	0.045	27.133	0	0.23535	0	0
Q9BSJ8	0.047	29.454	0	0.2499	0	0										Q96L34	0.09	29.525	0.014	0.40719	0	427
Q9BT78	0.047	29.454	0	0.2499	0	0										Q96M96	0.045	27.133	0	0.23535	0	0
Q9BTB0	0.047	30.709	0	0.16482	0	0										Q96MU7	0.135	32.282	0	0.455	0	396
Q9BTC8	0.047	31.766	0	0.21565	0	0										Q96MX0	0.045	29.13	0	0.18052	0	0
Q9BTX7	0.047	25.641	0	0.29109	0	0										Q96N67	0.045	29.272	0	0.24661	0	0
Q9BUB5	0.093	29.894	0.001	0.34439	0	0										Q96NS5	0.135	34.254	0	0.54044	0	0
Q9BUN8	0.047	25.641	0	0.29109	0	0										Q96NZ9	0.045	31.561	0	0.21509	0	0
Q9BVH8	0.047	25.458	0	0.23739	47	1008										Q96PK2	0.045	27.133	0	0.23535	0	0
Q9BWF2	0.093	32.984	0	0.38419	0	0										Q96PU5	0.045	29.272	0	0.24661	0	0
Q9BWW9	0.14	34.588	0	0.54123	0	0										Q96Q35	0.045	30.591	0	0.15742	0	0
Q9BX66	0.093	32.171	0.018	0.40193	0	0										Q96QH2	0.045	27.39	0	0.15343	0	0
Q9BXF6	0.047	28.581	0	0.23667	0	0										Q96QU8	0.045	27.133	0	0.23535	0	0
Q9BXH1	0.047	25.641	0	0.29109	0	0										Q96RD6	0.045	31.561	0	0.21509	0	0
Q9BXL7	0.047	29.43	0	0.21404	0	0										Q96RI1	0.045	31.561	0	0.21509	0	0
Q9BXM0	0.047	29.965	0	0.16854	0	0										Q96RK0	0.045	29.272	0	0.24661	0	0
Q9BXS5	0.047	25.641	0	0.29109	0	0										Q96RL1	0.045	25.635	0	0.28931	0	0
Q9BXT4	0.047	29.965	0	0.16854	0	0										Q96RL7	0.09	32.729	0	0.38302	0	0
Q9BY84	0.047	29.277	0	0.17775	0	0										Q96RW7	0.09	32.437	0.029	0.45009	46	1008
Q9BYB0	0.14	34.588	0	0.54123	0	0										Q96S59	0.045	28.462	0	0.23224	0	0
Q9BYG4	0.047	29.454	0	0.2499	0	0										Q96SB3	0.09	33.234	0	0.39561	0	0
Q9BYG5	0.093	29.72	0.015	0.41262	0	427										Q96SM3	0.045	27.119	0	0.16732	0	0
Q9BYV9	0.047	28.581	0	0.23667	0	0										Q96T58	0.045	31.561	0	0.21509	0	0
Q9BYX7	0.047	28.581	0	0.23667	0	0										Q96T60	0.045	29.272	0	0.24661	0	0
Q9BZ23	0.047	29.454	0	0.2499	0	0										Q96T76	0.045	25.688	0	0.25309	48	1458
Q9BZF9	0.047	31.766	0	0.21565	0	0										Q99062	0.09	32.811	0.007	0.36852	0	0
Q9BZI1	0.047	27.27	0	0.16664	0	0										Q99259	0.09	32.729	0	0.38302	0	0
Q9BZJ6	0.047	29.965	0	0.16854	0	0										Q99418	0.09	34.704	0.049	0.44733	0	0
Q9BZM3	0.047	31.766	0	0.21565	0	0										Q99439	0.045	27.133	0	0.23535	0	0
Q9C004	0.047	30.709	0	0.16482	0	0										Q99459	0.045	29.272	0	0.24661	0	0
Q9C005	0.047	28.581	0	0.23667	0	0										Q99460	0.045	29.272	0	0.24661	0	0
Q9C0D0	0.047	27.201	0	0.23711	0	0										Q99558	0.09	29.64	0	0.39957	0	0
Q9C0E4	0.047	31.766	0	0.21565	0	0										Q99572	0.09	33.857	0.051	0.45044	0	0
Q9C0F1	0.047	25.641	0	0.29109	0	0										Q99578	0.045	31.561	0	0.21509	0	0
Q9C0H2	0.047	27.27	0	0.16664	0	0										Q99586	0.09	33.57	0	0.37251	0	0
Q9C0H9	0.093	31.541	0	0.289	0	396										Q99616	0.45	24.321	0.11	2.38021	438	804
Q9C0K7	0.047	31.766	0	0.21565	0	0										Q99626	0.045	29.13	0	0.18052	0	0
Q9GZM6	0.047	25.641	0	0.29109	0	0										Q99661	0.045	28.462	0	0.23224	0	0
Q9GZS1	0.047	28.581	0	0.23667	0	0										Q99683	0.045	29.272	0	0.24661	0	0
Q9GZS3	0.047	29.454	0	0.2499	0	0										Q99689	0.045	22.52	0	0.1838	100	212
Q9GZU2	0.047	25.641	0	0.29109	0	0										Q99698	0.045	29.272	0	0.24661	0	0
Q9GZY6	0.047	31.766	0	0.21565	0	0										Q99700	0.045	25.447	0	0.23501	46	1008
Q9H013	0.093	27.218	0.01	0.41844	137	1252										Q99704	0.225	33.621	0.005	0.80069	20	1383
Q9H0B6	0.047	29.454	0	0.2499	0	0										Q99729	0.045	27.133	0	0.23535	0	0
Q9H0H5	0.047	31.766	0	0.21565	0	0										Q99759	0.09	31.828	0.034	0.40004	0	0
Q9H1D0	0.047	29.43	0	0.21404	0	0										Q99828	0.045	26.622	0	0.19226	0	987
Q9H1H9	0.047	31.766	0	0.21565	0	0										Q99829	0.09	31.132	0.049	0.48196	0	0
Q9H1Q7	0.047	27.87	0	0.20233	0	103										Q99832	0.09	34.355	0.042	0.41454	0	0
Q9H1R2	0.14	34.588	0	0.54123	0	0										Q99877	0.045	29.659	0	0.16793	0	0
Q9H204	0.14	34.588	0	0.54123	0	0										Q99952	0.09	31.312	0	0.28707	0	396
Q9H228	0.047	23.668	0	0.29533	875	1108										Q99956	0.09	29.719	0.001	0.34785	0	0
Q9H2K2	0.047	29.277	0	0.17775	0	0										Q99959	0.045	29.272	0	0.24661	0	0
Q9H2X0	0.047	31.766	0	0.21565	0	0										Q99961	0.045	25.447	0	0.23501	46	1008
Q9H307	0.047	29.454	0	0.2499	0	0										Q99962	1.937	34.128	2.008	18.2956	261	1759
Q9H3D4	0.047	31.766	0	0.21565	0	0										Q99963	0.09	31.136	0	0.39711	46	1022
Q9H3N8	0.047	23.668	0	0.29533	875	1108										Q99972	0.045	27.133	0	0.23535	0	0
Q9H400	0.093	33.076	0.007	0.36913	0	0										Q99973	0.045	29.4	0	0.20972	0	0
Q9H427	0.047	29.454	0	0.2499	0	0										Q9BQ67	0.045	31.561	0	0.21509	0	0
Q9H4B4	0.047	29.277	0	0.17775	0	0										Q9BQ89	0.09	32.729	0	0.38302	0	0
Q9H4B7	0.047	29.454	0	0.2499	0	0										Q9BQA1	0.09	30.85	0	0.47886	0	0
Q9H4G0	0.047	29.454	0	0.2499	0	0										Q9BQE3	0.045	28.462	0	0.23224	0	0
Q9H5I1	0.093	32.984	0	0.38419	0	0										Q9BQG0	0.045	29.659	0	0.16793	0	0
Q9H5V8	0.093	32.051	0.139	0.44813	0	0										Q9BR76	0.09	35.322	0.053	0.42481	0	0
Q9H6Q3	0.093	32.008	0.066	0.45591	0	0										Q9BRR0	0.045	31.561	0	0.21509	0	0
Q9H6Z4	0.047	25.641	0	0.29109	0	0										Q9BSJ8	0.045	29.272	0	0.24661	0	0
Q9H7N4	0.047	25.641	0	0.29109	0	0										Q9BT78	0.045	29.272	0	0.24661	0	0
Q9H8V3	0.047	31.766	0	0.21565	0	0										Q9BTB0	0.045	30.469	0	0.1621	0	0
Q9H8Y8	0.047	29.277	0	0.17775	0	0										Q9BTC8	0.045	31.561	0	0.21509	0	0
Q9H974	0.047	25.641	0	0.29109	0	0										Q9BTX7	0.045	25.635	0	0.28931	0	0
Q9H9L3	0.14	34.588	0	0.54123	0	0										Q9BTY7	0.045	24.78	0	0.2745	50	1728
Q9H9Y6	0.047	31.766	0	0.21565	0	0										Q9BUB5	0.09	29.719	0.001	0.34785	0	0
Q9HBA0	0.14	32.994	0.002	0.47907	0	0										Q9BUN8	0.045	25.635	0	0.28931	0	0
Q9HBH9	0.047	29.277	0	0.17775	0	0										Q9BUZ4	0.045	24.78	0	0.2745	50	1728
Q9HBL0	0.047	26.789	0	0.196	0	1044										Q9BVH8	0.045	25.447	0	0.23501	46	1008
Q9HC77	0.047	29.454	0	0.2499	0	0										Q9BWF2	0.09	32.729	0	0.38302	0	0
Q9HCM1	0.047	25.641	0	0.29109	0	0										Q9BWW9	0.135	34.254	0	0.54044	0	0
Q9HCM9	0.093	32.984	0	0.38419	0	0										Q9BX66	0.09	31.906	0.017	0.39745	0	0
Q9HCN6	0.093	31.448	0.002	0.32203	0	0										Q9BXF6	0.045	28.462	0	0.23224	0	0
Q9HCQ7	0.047	29.965	0	0.16854	0	0										Q9BXH1	0.045	25.635	0	0.28931	0	0
Q9HCU4	0.047	30.784	0	0.15704	0	0										Q9BXL7	0.045	29.4	0	0.20972	0	0
Q9HCX4	0.047	29.43	0	0.21404	0	0										Q9BXM0	0.045	29.659	0	0.16793	0	0
Q9HD67	0.093	29.019	0.025	0.43312	37	1044										Q9BXS5	0.045	25.635	0	0.28931	0	0
Q9NNW5	0.047	23.399	0	0.29913	197	253										Q9BXT4	0.045	29.659	0	0.16793	0	0
Q9NP31	0.047	30.784	0	0.15704	0	0										Q9BY84	0.045	29.13	0	0.18052	0	0
Q9NPB6	0.093	29.72	0.015	0.41262	0	427										Q9BYB0	0.135	34.254	0	0.54044	0	0
Q9NPB9	0.187	23.191	0.001	0.67032	405	720										Q9BYD3	0.045	23.879	0	0.25703	180	414
Q9NPC2	0.047	29.454	0	0.2499	0	0										Q9BYG4	0.045	29.272	0	0.24661	0	0
Q9NPE3	0.047	28.581	0	0.23667	0	0										Q9BYG5	0.09	29.525	0.014	0.40719	0	427
Q9NPG2	0.047	23.668	0	0.29533	875	1108										Q9BYV9	0.045	28.462	0	0.23224	0	0
Q9NPI6	0.047	29.454	0	0.2499	0	0										Q9BYX7	0.045	28.462	0	0.23224	0	0
Q9NPP4	0.047	25.641	0	0.29109	0	0										Q9BZ23	0.045	29.272	0	0.24661	0	0
Q9NPQ8	0.047	23.668	0	0.29533	875	1108										Q9BZF9	0.045	31.561	0	0.21509	0	0
Q9NQ66	0.14	34.071	0.033	0.55843	0	0										Q9BZI1	0.045	27.119	0	0.16732	0	0
Q9NQ76	0.14	34.588	0	0.54123	0	0										Q9BZJ6	0.045	29.659	0	0.16793	0	0
Q9NQC3	0.093	31.78	0	0.32558	0	0										Q9BZM3	0.045	31.561	0	0.21509	0	0
Q9NQP4	0.047	27.201	0	0.23711	0	0										Q9C004	0.045	30.469	0	0.1621	0	0
Q9NR09	0.047	29.965	0	0.16854	0	0										Q9C005	0.045	28.462	0	0.23224	0	0
Q9NR12	0.093	35.583	0.059	0.42969	0	0										Q9C0C4	0.045	25.688	0	0.25309	48	1458
Q9NR82	0.047	30.784	0	0.15704	0	0										Q9C0D0	0.045	27.133	0	0.23535	0	0
Q9NR96	0.047	31.766	0	0.21565	0	0										Q9C0E4	0.045	31.561	0	0.21509	0	0
Q9NRA0	0.093	31.448	0.002	0.32203	0	0										Q9C0F1	0.045	25.635	0	0.28931	0	0
Q9NRA2	0.047	25.458	0	0.23739	47	1008										Q9C0H2	0.045	27.119	0	0.16732	0	0
Q9NRD5	0.093	29.535	0.002	0.37676	0	427										Q9C0H9	0.09	31.312	0	0.28707	0	396
Q9NRF2	0.047	31.766	0	0.21565	0	0										Q9C0K7	0.045	31.561	0	0.21509	0	0
Q9NRI5	0.047	29.454	0	0.2499	0	0										Q9GZM6	0.045	25.635	0	0.28931	0	0
Q9NRJ4	0.093	31.78	0	0.32558	0	0										Q9GZS1	0.045	28.462	0	0.23224	0	0
Q9NRL3	0.047	27.87	0	0.20233	0	103										Q9GZS3	0.045	29.272	0	0.24661	0	0
Q9NRR4	0.047	31.766	0	0.21565	0	0										Q9GZU2	0.045	25.635	0	0.28931	0	0
Q9NRW1	0.047	31.766	0	0.21565	0	0										Q9GZY6	0.045	31.561	0	0.21509	0	0
Q9NRY4	0.093	33.877	0	0.37269	0	0										Q9H013	0.09	27.159	0.01	0.41863	169	1321
Q9NS40	0.047	31.766	0	0.21565	0	0										Q9H0B6	0.045	29.272	0	0.24661	0	0
Q9NSE2	0.047	29.43	0	0.21404	0	0										Q9H0H5	0.045	31.561	0	0.21509	0	0
Q9NSK0	0.047	29.454	0	0.2499	0	0										Q9H1D0	0.045	29.4	0	0.20972	0	0
Q9NUG4	0.047	31.766	0	0.21565	0	0										Q9H1H9	0.045	31.561	0	0.21509	0	0
Q9NV56	0.047	27.201	0	0.23711	0	0										Q9H1Q7	0.045	27.767	0	0.19982	0	102
Q9NVD7	0.047	27.201	0	0.23711	0	0										Q9H1R2	0.135	34.254	0	0.54044	0	0
Q9NVI7	0.093	32.984	0	0.38419	0	0										Q9H204	0.135	34.254	0	0.54044	0	0
Q9NWQ8	0.187	35.07	0.013	0.66964	0	396										Q9H228	0.045	23.741	0	0.27803	35	984
Q9NXR1	0.093	33.349	0.038	0.42765	0	0										Q9H2K2	0.045	29.13	0	0.18052	0	0
Q9NXV2	0.047	29.965	0	0.16854	0	0										Q9H2X0	0.045	31.561	0	0.21509	0	0
Q9NYA1	0.093	31.448	0.002	0.32203	0	0										Q9H307	0.045	29.272	0	0.24661	0	0
Q9NYF8	0.093	35.081	0.053	0.45232	0	0										Q9H3D4	0.045	31.561	0	0.21509	0	0
Q9NYK6	0.047	31.766	0	0.21565	0	0										Q9H3N8	0.045	23.741	0	0.27803	35	984
Q9NYL9	0.093	35.081	0.053	0.45232	0	0										Q9H400	0.09	32.811	0.007	0.36852	0	0
Q9NYQ7	0.093	32.984	0	0.38419	0	0										Q9H427	0.045	29.272	0	0.24661	0	0
Q9NZ32	0.047	27.201	0	0.23711	0	0										Q9H4B4	0.045	29.13	0	0.18052	0	0
Q9NZA1	0.047	27.201	0	0.23711	0	0										Q9H4B7	0.045	29.272	0	0.24661	0	0
Q9NZC7	0.047	30.784	0	0.15704	0	0										Q9H4G0	0.045	29.272	0	0.24661	0	0
Q9NZJ4	0.047	25.641	0	0.29109	0	0										Q9H5I1	0.09	32.729	0	0.38302	0	0
Q9NZM1	0.047	29.454	0	0.2499	0	0										Q9H5V8	0.09	31.801	0.131	0.44673	0	0
Q9NZM4	0.093	33.877	0	0.37269	0	0										Q9H657	0.045	24.78	0	0.2745	50	1728
Q9NZQ3	0.14	34.706	0.036	0.55083	0	0										Q9H6Q3	0.09	31.746	0.061	0.45141	0	0
Q9NZR2	0.047	28.581	0	0.23667	0	0										Q9H6Z4	0.045	25.635	0	0.28931	0	0
Q9NZV5	0.14	34.588	0	0.54123	0	0										Q9H7E9	0.045	24.78	0	0.2745	50	1728
Q9P0K1	0.047	29.454	0	0.2499	0	0										Q9H7N4	0.045	25.635	0	0.28931	0	0
Q9P0K7	0.093	36.592	0.062	0.46555	0	0										Q9H8E8	0.045	24.78	0	0.2745	50	1728
Q9P0L2	0.047	29.454	0	0.2499	0	0										Q9H8V3	0.045	31.561	0	0.21509	0	0
Q9P0V3	0.047	29.454	0	0.2499	0	0										Q9H8Y8	0.045	29.13	0	0.18052	0	0
Q9P0X4	0.047	25.641	0	0.29109	0	0										Q9H974	0.045	25.635	0	0.28931	0	0
Q9P1A6	0.14	34.588	0	0.54123	0	0										Q9H9D4	0.045	25.688	0	0.25309	48	1458
Q9P258	0.047	31.766	0	0.21565	0	0										Q9H9L3	0.135	34.254	0	0.54044	0	0
Q9P270	0.047	29.454	0	0.2499	0	0										Q9H9Y6	0.045	31.561	0	0.21509	0	0
Q9P2H0	0.047	29.454	0	0.2499	0	0										Q9HBA0	0.135	32.71	0.002	0.47878	0	0
Q9P2J5	0.047	29.454	0	0.2499	0	0										Q9HBH9	0.045	29.13	0	0.18052	0	0
Q9P2M7	0.047	29.454	0	0.2499	0	0										Q9HBL0	0.045	26.622	0	0.19226	0	987
Q9UBC5	0.093	34.19	0.054	0.45276	0	0										Q9HC77	0.045	29.272	0	0.24661	0	0
Q9UBN7	0.047	29.965	0	0.16854	0	0										Q9HCM1	0.045	25.635	0	0.28931	0	0
[truncated: 222 more rows]
