# Supplementary material for: Inferring pleiotropy by network analysis: linked diseases in the human PPI network
Source: BMC Syst Biol. 2011 Oct 31;5:179. doi: 10.1186/1752-0509-5-179 (PMC3231966; doi:10.1186/1752-0509-5-179)
Supplement: Additional file 2 — The GO terms and p-values studied in this paper. The extracted GO terms and their statistics of proteins ranked by different structural indices for the HD network, the HO network and the total network. [file 1752-0509-5-179-S2.XLSX]

## Sheet: Sheet1
HD	nD	HD	nCC	HD	nBC	HD	TI3	HD	TO30.01	HD	TO30.005		HO	nD	HO	nCC	HO	nBC	HO	TI3	HO	TO30.01	HO	TO30.005		total	nD	total	nCC	total	nBC	total	TI3	total	TO30.01	total	TO30.005
P62993	31.107	P62993	46.543	P62993	37.39	P62993	277.529	P62993	8066	P12931	20642		P62993	38.166	P62993	50.404	P62993	47.088	P62993	307.091	P62993	6637	P62993	14457		P62993	30.225	P62993	46.106	P62993	36.844	P62993	278.832	P62993	8381	P62993	23017
P63104	19.804	P12931	44.465	P63104	26.058	P63104	204.079	P63104	7107	P62993	19760		P63104	24.298	P12931	46.237	P63104	32.227	P63104	215.629	P63104	6333	P63104	14457		P63104	19.099	P12931	44.065	P63104	25.101	P63104	201.372	P12931	6791	P63104	22032
P06241	16.207	P22681	44.309	P12931	13.574	P06241	117.738	P12931	6893	P06241	19595		P06241	19.885	P21333	45.681	P17252	17.01	P06241	134.442	P12931	5744	P49407	14244		P06241	15.811	P22681	43.813	P12931	13.336	P06241	118.703	P63104	6489	P12931	21112
P12931	14.666	P00533	43.756	P17252	13.519	P12931	100.726	P06241	5541	P63104	18434		P12931	17.994	P07355	45.609	P12931	16.908	P12931	117.552	P06241	5056	P17252	12792		P12931	14.279	P00533	43.04	P17252	13.073	P12931	101.689	P06241	5322	P49407	19777
P17252	10.322	P06241	42.777	P49407	13.328	P49407	100.052	P17252	4025	P49407	16818		P17252	12.665	Q13813	45.609	P49407	16.705	P49407	108.091	P17252	3089	P12931	12396		P49407	10	P06241	42.157	P49407	12.988	P49407	98.7648	P17252	2966	P06241	19449
P49407	10.322	Q13813	42.666	P06241	12.966	P62736	95.4672	P28482	2338	P62736	16177		P49407	12.665	P22681	45.419	P06241	16.116	P17252	106.484	P28482	2667	P06241	10742		P17252	9.955	Q13813	41.998	P06241	12.503	P62736	95.2939	P28482	2240	P17252	19070
P62736	9.809	P00519	42.005	P62736	11.69	P17252	90.1338	P07948	2104	P17252	15588		P28482	11.003	P00533	45.395	P28482	13.753	P28482	88.3999	P49407	1797	P28482	10633		P62736	9.505	P17252	41.635	P62736	11.359	P17252	88.2592	P07948	2084	P62736	17788
P28482	8.968	P21333	41.751	P02768	10.937	P02768	86.6888	P62736	1875	P28482	13598		P41240	3.438	P61978	44.963	Q5JY77	4.04	Q5JY77	26.5938	P41240	1035	P41240	4498		P28482	8.784	P63104	41.379	P02768	10.528	P02768	86.1198	P62736	1818	P22681	13383
P27361	7.426	P63104	41.743	P28482	9.296	P28482	66.6139	P27361	1800	P22681	13337		Q5JY77	2.693	Q07889	44.561	O14908	3.317	O14908	22.7	P07550	244	O14908	3414		P27361	7.027	P00519	41.195	P28482	9.326	P28482	68.5593	P49407	1784	P28482	13267
P02768	7.193	P17252	41.694	P22681	5.711	P27361	52.4344	P49407	1661	P07948	12088		O14908	2.579	Q13322	44.561	P41240	2.029	P41240	19.4754	Q14232	242	Q5JY77	3363		P02768	6.937	P21333	41.119	P22681	5.487	P27361	51.7194	P27361	1734	P07948	12041
P22681	5.418	P07355	41.476	P27361	5.347	Q03135	36.931	P22681	1634	P27361	9436		Q14232	0.974	P06241	44.2	P07550	1.506	Q14232	8.44256	P08913	215	P04629	3281		P22681	5.27	P28482	41.096	P27361	5.112	P22681	36.8747	P22681	1628	P27361	8970
P07948	5.371	P61978	41.452	Q03135	4.673	P22681	36.8647	P51681	1280	Q03135	9271		P54646	0.573	P11142	44.155	Q14232	0.943	P54646	5.41433	P14866	215	P08588	3281		P07948	5.18	P07355	40.876	Q03135	4.51	Q03135	36.2662	P05129	944	Q03135	8488
Q03135	4.577	P28482	41.388	P07948	3.382	P07948	35.0957	P05129	955	P41240	7227		P00533	0.344	P07900	44.01	P08588	0.73	P07550	1.39585	P18089	215	P98164	3281		Q03135	4.369	P61978	40.674	P07948	3.223	P07948	35.117	P41240	677	P41240	7515
P41240	2.802	Q02156	40.82	P09471	2.251	Q99962	18.3248	P09471	925	P05129	3574		P07550	0.344	P62988	43.999	P54646	0.69	P07900	1.37206	P18825	215	P07550	2835		P41240	2.703	Q02156	40.276	Q5JY77	2.912	Q5JY77	24.8544	P13500	559	P09471	4708
P05129	2.429	P29353	40.765	Q99962	2.081	P05106	18.3187	O15303	875	P05106	3532		P07900	0.344	P63104	43.462	P21333	0.593	P00533	1.32421	P81605	215	P08069	1976		P05129	2.342	P29353	40.261	O14908	2.601	O14908	22.1629	Q03135	552	O14908	4366
P05106	2.382	P07900	40.703	P05106	2.02	P09471	18.0193	O15492	875	P98082	1867		P22681	0.344	P29353	43.376	P07900	0.573	P61978	1.27984	O14908	208	O00222	1872		P05106	2.297	O14939	40.123	P09471	2.15	Q99962	18.2956	P08254	525	Q5JY77	4319
Q99962	2.008	P62988	40.68	P41240	1.439	P05129	17.4244	O15539	875	P51681	1828		P29353	0.344	P35568	43.322	P07355	0.508	P22681	1.27739	Q92793	189	O15534	1872		Q5JY77	2.162	P62988	40.123	Q99962	2.008	P05106	18.153	P03956	511	P08588	4194
P09471	1.541	O14939	40.642	P00533	0.969	P41240	15.678	O15552	875	Q99962	1730		P61978	0.344	P00519	43.29	Q13813	0.508	P29353	1.25376	P23508	186	O43193	1872		O14908	2.117	P43405	40	P05106	1.907	P09471	18.1132	P05106	497	P05129	3488
P13500	1.028	P43405	40.519	Q9UBS5	0.894	P48745	6.64359	O43566	875	P18031	1574		O14939	0.287	P56945	43.29	P61978	0.506	P21333	1.18915	P05198	185	O43504	1872		Q99962	1.937	Q06124	39.993	P41240	1.445	P05129	17.1578	P80075	444	P05106	3468
O14788	0.794	Q06124	40.511	P18545	0.841	P13500	6.10908	O43665	875	P00533	1521		P04049	0.287	P28482	42.938	Q9UQ35	0.479	P07355	1.18104	P13667	180	O60518	1872		P09471	1.577	O43707	39.914	P00533	0.897	P41240	15.6299	P80098	444	P04629	3288
P80098	0.794	Q07889	40.511	P13500	0.839	P80098	5.16454	O76081	875	O15492	1504		P06213	0.287	O43707	42.738	P00533	0.473	Q13813	1.18104	P20042	180	O60925	1872		P13500	0.901	P07900	39.856	P07550	0.885	Q14232	8.00174	Q99616	438	P98164	3193
P48745	0.607	P06396	40.29	P05129	0.824	P54646	5.07611	P04899	875	P04004	1471		P07355	0.287	P11274	42.738	O43707	0.464	P04049	1.11993	P49703	180	O75665	1872		O14788	0.856	Q07889	39.821	Q9UBS5	0.825	P48745	6.63256	P51681	435	P41143	2733
P00533	0.514	P56945	40.275	P06396	0.804	O14788	4.81038	P08913	875	P49757	1471		P21333	0.287	P02545	42.468	P11274	0.464	Q02156	1.11993	P49770	180	O95295	1872		P80098	0.766	P49407	39.778	P05129	0.798	O14788	5.7521	O14788	412	P35372	2721
P80075	0.514	P06213	40.191	P48745	0.76	P80075	2.53054	P16473	875	P16284	1440		P49023	0.287	P05783	42.468	P22681	0.458	Q05513	1.11993	P52565	180	P08173	1872		Q14232	0.766	P06213	39.707	P18545	0.755	P13500	5.57324	O00590	400	P07550	2551
P54646	0.467	O43707	40.161	P80098	0.692	Q99616	2.41908	P18545	875	P29353	1440		P98082	0.287	Q16658	42.468	P04629	0.456	Q07889	1.1066	Q13144	180	P08912	1872		P48745	0.586	P56945	39.579	P06396	0.747	P80098	5.24874	P39900	400	P49795	2464
Q99616	0.467	Q05655	40.064	P61981	0.69	P00533	2.14148	P18825	875	Q05397	1440		Q02156	0.287	P17252	42.447	P23458	0.409	Q13322	1.1066	Q9BYD3	180	P11229	1872		P00533	0.495	P06396	39.572	Q14232	0.744	P54646	5.06772	P41597	400	P08648	2456
P29353	0.42	P49407	40.011	P11532	0.674	P29353	1.57929	P30542	875	Q99704	1440		Q05513	0.287	P23458	42.447	P11142	0.39	P06213	1.06349	Q9NR50	180	P20309	1872		P80075	0.495	Q15746	39.502	P48745	0.732	P80075	2.48188	P51677	400	Q08116	2452
P06213	0.374	Q15746	39.996	O14788	0.644	P17302	1.51161	P32302	875	P31751	1308		Q07889	0.287	P04049	42.406	Q7KZI7	0.39	P08588	1.05399	Q5JY77	168	P21452	1872		P54646	0.45	Q05655	39.39	O14788	0.728	Q99616	2.38021	Q9NPB9	400	P41594	2155
P17302	0.374	P23528	39.929	Q92616	0.617	P43405	1.43621	P34998	875	P02751	1297		Q13322	0.287	Q02156	42.406	P30556	0.387	P49023	1.02845	O00418	165	P25025	1872		Q99616	0.45	P11142	39.306	P13500	0.713	P00533	2.12472	P32246	373	P08069	1854

## Sheet: Sheet2
HD	nD	HD	nCC	HD	nBC	HD	TI3	HD	TO30.01	HD	TO30.005		HO	nD	HO	nCC	HO	nBC	HO	TI3	HO	TO30.01	HO	TO30.005		total	nD	total	nCC	total	nBC	total	TI3	total	TO30.01	total	TO30.005
P62993	31.107	P62993	46.543	P62993	37.39	P62993	277.529	P62993	8066	P12931	20642		P62993	38.166	P62993	50.404	P62993	47.088	P62993	307.091	P62993	6637	P62993	14457		P62993	30.225	P62993	46.106	P62993	36.844	P62993	278.832	P62993	8381	P62993	23017
P63104	19.804	P12931	44.465	P63104	26.058	P63104	204.079	P63104	7107	P62993	19760		P63104	24.298	P12931	46.237	P63104	32.227	P63104	215.629	P63104	6333	P63104	14457		P63104	19.099	P12931	44.065	P63104	25.101	P63104	201.372	P12931	6791	P63104	22032
P06241	16.207	P22681	44.309	P12931	13.574	P06241	117.738	P12931	6893	P06241	19595		P06241	19.885	P21333	45.681	P17252	17.01	P06241	134.442	P12931	5744	P49407	14244		P06241	15.811	P22681	43.813	P12931	13.336	P06241	118.703	P63104	6489	P12931	21112
P12931	14.666	P00533	43.756	P17252	13.519	P12931	100.726	P06241	5541	P63104	18434		P12931	17.994	P07355	45.609	P12931	16.908	P12931	117.552	P06241	5056	P17252	12792		P12931	14.279	P00533	43.04	P17252	13.073	P12931	101.689	P06241	5322	P49407	19777
P17252	10.322	P06241	42.777	P49407	13.328	P49407	100.052	P17252	4025	P49407	16818		P17252	12.665	Q13813	45.609	P49407	16.705	P49407	108.091	P17252	3089	P12931	12396		P49407	10	P06241	42.157	P49407	12.988	P49407	98.7648	P17252	2966	P06241	19449
P49407	10.322	Q13813	42.666	P06241	12.966	P62736	95.4672	P28482	2338	P62736	16177		P49407	12.665	P22681	45.419	P06241	16.116	P17252	106.484	P28482	2667	P06241	10742		P17252	9.955	Q13813	41.998	P06241	12.503	P62736	95.2939	P28482	2240	P17252	19070
P62736	9.809	P00519	42.005	P62736	11.69	P17252	90.1338	P07948	2104	P17252	15588		P28482	11.003	P00533	45.395	P28482	13.753	P28482	88.3999	P49407	1797	P28482	10633		P62736	9.505	P17252	41.635	P62736	11.359	P17252	88.2592	P07948	2084	P62736	17788
P28482	8.968	P21333	41.751	P02768	10.937	P02768	86.6888	P62736	1875	P28482	13598		P41240	3.438	P61978	44.963	Q5JY77	4.04	Q5JY77	26.5938	P41240	1035	P41240	4498		P28482	8.784	P63104	41.379	P02768	10.528	P02768	86.1198	P62736	1818	P22681	13383
P27361	7.426	P63104	41.743	P28482	9.296	P28482	66.6139	P27361	1800	P22681	13337		Q5JY77	2.693	Q07889	44.561	O14908	3.317	O14908	22.7	P07550	244	O14908	3414		P27361	7.027	P00519	41.195	P28482	9.326	P28482	68.5593	P49407	1784	P28482	13267
P02768	7.193	P17252	41.694	P22681	5.711	P27361	52.4344	P49407	1661	P07948	12088		O14908	2.579	Q13322	44.561	P41240	2.029	P41240	19.4754	Q14232	242	Q5JY77	3363		P02768	6.937	P21333	41.119	P22681	5.487	P27361	51.7194	P27361	1734	P07948	12041
P22681	5.418	P07355	41.476	P27361	5.347	Q03135	36.931	P22681	1634	P27361	9436		Q14232	0.974	P06241	44.2	P07550	1.506	Q14232	8.44256	P08913	215	P04629	3281		P22681	5.27	P28482	41.096	P27361	5.112	P22681	36.8747	P22681	1628	P27361	8970
P07948	5.371	P61978	41.452	Q03135	4.673	P22681	36.8647	P51681	1280	Q03135	9271		P54646	0.573	P11142	44.155	Q14232	0.943	P54646	5.41433	P14866	215	P08588	3281		P07948	5.18	P07355	40.876	Q03135	4.51	Q03135	36.2662	P05129	944	Q03135	8488
Q03135	4.577	P28482	41.388	P07948	3.382	P07948	35.0957	P05129	955	P41240	7227		P00533	0.344	P07900	44.01	P08588	0.73	P07550	1.39585	P18089	215	P98164	3281		Q03135	4.369	P61978	40.674	P07948	3.223	P07948	35.117	P41240	677	P41240	7515
P41240	2.802	Q02156	40.82	P09471	2.251	Q99962	18.3248	P09471	925	P05129	3574		P07550	0.344	P62988	43.999	P54646	0.69	P07900	1.37206	P18825	215	P07550	2835		P41240	2.703	Q02156	40.276	Q5JY77	2.912	Q5JY77	24.8544	P13500	559	P09471	4708
P05129	2.429	P29353	40.765	Q99962	2.081	P05106	18.3187	O15303	875	P05106	3532		P07900	0.344	P63104	43.462	P21333	0.593	P00533	1.32421	P81605	215	P08069	1976		P05129	2.342	P29353	40.261	O14908	2.601	O14908	22.1629	Q03135	552	O14908	4366
P05106	2.382	P07900	40.703	P05106	2.02	P09471	18.0193	O15492	875	P98082	1867		P22681	0.344	P29353	43.376	P07900	0.573	P61978	1.27984	O14908	208	O00222	1872		P05106	2.297	O14939	40.123	P09471	2.15	Q99962	18.2956	P08254	525	Q5JY77	4319
Q99962	2.008	P62988	40.68	P41240	1.439	P05129	17.4244	O15539	875	P51681	1828		P29353	0.344	P35568	43.322	P07355	0.508	P22681	1.27739	Q92793	189	O15534	1872		Q5JY77	2.162	P62988	40.123	Q99962	2.008	P05106	18.153	P03956	511	P08588	4194
P09471	1.541	O14939	40.642	P00533	0.969	P41240	15.678	O15552	875	Q99962	1730		P61978	0.344	P00519	43.29	Q13813	0.508	P29353	1.25376	P23508	186	O43193	1872		O14908	2.117	P43405	40	P05106	1.907	P09471	18.1132	P05106	497	P05129	3488
P13500	1.028	P43405	40.519	Q9UBS5	0.894	P48745	6.64359	O43566	875	P18031	1574		O14939	0.287	P56945	43.29	P61978	0.506	P21333	1.18915	P05198	185	O43504	1872		Q99962	1.937	Q06124	39.993	P41240	1.445	P05129	17.1578	P80075	444	P05106	3468
O14788	0.794	Q06124	40.511	P18545	0.841	P13500	6.10908	O43665	875	P00533	1521		P04049	0.287	P28482	42.938	Q9UQ35	0.479	P07355	1.18104	P13667	180	O60518	1872		P09471	1.577	O43707	39.914	P00533	0.897	P41240	15.6299	P80098	444	P04629	3288
P80098	0.794	Q07889	40.511	P13500	0.839	P80098	5.16454	O76081	875	O15492	1504		P06213	0.287	O43707	42.738	P00533	0.473	Q13813	1.18104	P20042	180	O60925	1872		P13500	0.901	P07900	39.856	P07550	0.885	Q14232	8.00174	Q99616	438	P98164	3193
P48745	0.607	P06396	40.29	P05129	0.824	P54646	5.07611	P04899	875	P04004	1471		P07355	0.287	P11274	42.738	O43707	0.464	P04049	1.11993	P49703	180	O75665	1872		O14788	0.856	Q07889	39.821	Q9UBS5	0.825	P48745	6.63256	P51681	435	P41143	2733
P00533	0.514	P56945	40.275	P06396	0.804	O14788	4.81038	P08913	875	P49757	1471		P21333	0.287	P02545	42.468	P11274	0.464	Q02156	1.11993	P49770	180	O95295	1872		P80098	0.766	P49407	39.778	P05129	0.798	O14788	5.7521	O14788	412	P35372	2721
P80075	0.514	P06213	40.191	P48745	0.76	P80075	2.53054	P16473	875	P16284	1440		P49023	0.287	P05783	42.468	P22681	0.458	Q05513	1.11993	P52565	180	P08173	1872		Q14232	0.766	P06213	39.707	P18545	0.755	P13500	5.57324	O00590	400	P07550	2551
P54646	0.467	O43707	40.161	P80098	0.692	Q99616	2.41908	P18545	875	P29353	1440		P98082	0.287	Q16658	42.468	P04629	0.456	Q07889	1.1066	Q13144	180	P08912	1872		P48745	0.586	P56945	39.579	P06396	0.747	P80098	5.24874	P39900	400	P49795	2464

## Sheet: HD-D
Category	Term	Count	%	PValue	Genes	List Total	Pop Hits	Pop Total	Fold Enrichment	Bonferroni	Benjamini	FDR
GOTERM_BP_FAT	GO:0006468~protein amino acid phosphorylation	11	44	8.30432e-08	P12931, P54646, P13500, P17252, P05129, P28482, P41240, P06241, P27361, P00533, P07948	25	667	13528	8.92402	6.3277e-05	6.3277e-05	0.000126656
GOTERM_BP_FAT	GO:0016310~phosphorylation	11	44	4.5396e-07	P12931, P54646, P13500, P17252, P05129, P28482, P41240, P06241, P27361, P00533, P07948	25	800	13528	7.4404	0.000345858	0.000172944	0.000692372
GOTERM_BP_FAT	GO:0010033~response to organic substance	10	40	2.09329e-06	P62993, P12931, P09471, P13500, P17252, P28482, P06241, P00533, Q03135, P07948	25	721	13528	7.50513	0.00159382	0.000531556	0.00319262
GOTERM_BP_FAT	GO:0009628~response to abiotic stimulus	8	32	2.41646e-06	P13500, P17252, O14788, P06241, P00533, P49407, Q03135, P07948	25	368	13528	11.7635	0.00183965	0.00046023	0.00368549
GOTERM_BP_FAT	GO:0007243~protein kinase cascade	8	32	2.50507e-06	P62993, P12931, P13500, P17252, P28482, P06241, P00533, Q03135	25	370	13528	11.6999	0.00190704	0.0003817	0.00382063
GOTERM_BP_FAT	GO:0006793~phosphorus metabolic process	11	44	2.7352e-06	P12931, P54646, P13500, P17252, P05129, P28482, P41240, P06241, P27361, P00533, P07948	25	973	13528	6.11749	0.00208205	0.00034731	0.00417161
GOTERM_BP_FAT	GO:0006796~phosphate metabolic process	11	44	2.7352e-06	P12931, P54646, P13500, P17252, P05129, P28482, P41240, P06241, P27361, P00533, P07948	25	973	13528	6.11749	0.00208205	0.00034731	0.00417161
GOTERM_BP_FAT	GO:0007242~intracellular signaling cascade	12	48	3.38192e-06	P62993, P12931, P13500, P17252, P05129, P28482, P41240, P06241, P27361, P00533, Q03135, P07948	25	1256	13528	5.16994	0.00257371	0.000368079	0.00515794
GOTERM_BP_FAT	GO:0009719~response to endogenous stimulus	8	32	4.55732e-06	P62993, P12931, P09471, P13500, P17252, P28482, Q03135, P07948	25	405	13528	10.6888	0.00346666	0.000433991	0.00695054
GOTERM_BP_FAT	GO:0007610~behavior	8	32	1.19292e-05	P80075, P09471, P13500, P17252, P05129, P28482, P06241, P80098	25	469	13528	9.23019	0.00904893	0.0010095	0.0181928
GOTERM_BP_FAT	GO:0007173~epidermal growth factor receptor signaling pathway	4	16	1.56118e-05	P62993, P12931, P22681, P00533	25	28	13528	77.3029	0.0118258	0.00118892	0.0238083
GOTERM_BP_FAT	GO:0009725~response to hormone stimulus	7	28	3.40394e-05	P62993, P12931, P13500, P17252, P28482, Q03135, P07948	25	367	13528	10.3211	0.025605	0.00235527	0.0519039
GOTERM_BP_FAT	GO:0048584~positive regulation of response to stimulus	6	24	5.01995e-05	P12931, P17252, P05129, P28482, P06241, P07948	25	236	13528	13.7573	0.0375306	0.00318268	0.0765363
GOTERM_BP_FAT	GO:0007626~locomotory behavior	6	24	0.00010186	P80075, P09471, P13500, P17252, P28482, P80098	25	274	13528	11.8493	0.0746852	0.00595308	0.155243
GOTERM_BP_FAT	GO:0009612~response to mechanical stimulus	4	16	0.000127863	P13500, P17252, P06241, Q03135	25	56	13528	38.6514	0.0928411	0.00693567	0.194837
GOTERM_BP_FAT	GO:0032268~regulation of cellular protein metabolic process	7	28	0.000140855	P17252, P05129, P28482, P00533, P05106, Q03135, P07948	25	474	13528	7.99122	0.101779	0.00713041	0.214615
GOTERM_BP_FAT	GO:0006935~chemotaxis	5	20	0.000166507	P80075, P13500, P17252, P28482, P80098	25	160	13528	16.91	0.119168	0.00789917	0.253653
GOTERM_BP_FAT	GO:0042330~taxis	5	20	0.000166507	P80075, P13500, P17252, P28482, P80098	25	160	13528	16.91	0.119168	0.00789917	0.253653
GOTERM_BP_FAT	GO:0050730~regulation of peptidyl-tyrosine phosphorylation	4	16	0.000227962	P17252, P00533, Q03135, P07948	25	68	13528	31.8306	0.159473	0.0101672	0.34712
GOTERM_BP_FAT	GO:0000165~MAPKKK cascade	5	20	0.000284457	P62993, P17252, P28482, P00533, Q03135	25	184	13528	14.7043	0.194898	0.0119715	0.432971
GOTERM_BP_FAT	GO:0048545~response to steroid hormone stimulus	5	20	0.000334523	P12931, P13500, P17252, P28482, Q03135	25	192	13528	14.0917	0.225044	0.0133288	0.508996
GOTERM_BP_FAT	GO:0009314~response to radiation	5	20	0.000390634	P13500, O14788, P00533, P49407, Q03135	25	200	13528	13.528	0.257492	0.0147758	0.594134
GOTERM_BP_FAT	GO:0016192~vesicle-mediated transport	7	28	0.000405025	P80075, P12931, Q99962, P49407, Q03135, P63104, P07948	25	576	13528	6.57611	0.265593	0.0145921	0.61596
GOTERM_BP_FAT	GO:0031960~response to corticosteroid stimulus	4	16	0.000440474	P12931, P13500, P17252, Q03135	25	85	13528	25.4645	0.285173	0.0151439	0.669701
GOTERM_BP_FAT	GO:0007267~cell-cell signaling	7	28	0.000503662	P80075, P62993, P17252, P28482, P80098, P63104, P07948	25	600	13528	6.31307	0.318792	0.0165522	0.765428
GOTERM_BP_FAT	GO:0042493~response to drug	5	20	0.000522635	P09471, P13500, Q03135, P63104, P07948	25	216	13528	12.5259	0.328574	0.016461	0.794154
GOTERM_BP_FAT	GO:0007169~transmembrane receptor protein tyrosine kinase signaling pathway	5	20	0.000599362	P62993, P12931, P22681, P13500, P00533	25	224	13528	12.0786	0.366725	0.0181081	0.910245
GOTERM_BP_FAT	GO:0042327~positive regulation of phosphorylation	4	16	0.000648409	P17252, P00533, Q03135, P07948	25	97	13528	22.3142	0.38997	0.01883	0.984389
GOTERM_BP_FAT	GO:0045937~positive regulation of phosphate metabolic process	4	16	0.000708645	P17252, P00533, Q03135, P07948	25	100	13528	21.6448	0.417356	0.0198078	1.07538
GOTERM_BP_FAT	GO:0010562~positive regulation of phosphorus metabolic process	4	16	0.000708645	P17252, P00533, Q03135, P07948	25	100	13528	21.6448	0.417356	0.0198078	1.07538
GOTERM_BP_FAT	GO:0001101~response to acid	3	12	0.000812935	P12931, P13500, P07948	25	24	13528	67.64	0.461899	0.0218893	1.23272
GOTERM_BP_FAT	GO:0007265~Ras protein signal transduction	4	16	0.000816774	P62993, P12931, P28482, P27361	25	105	13528	20.6141	0.463472	0.0212414	1.23851
GOTERM_BP_FAT	GO:0050851~antigen receptor-mediated signaling pathway	3	12	0.0015401	P28482, P06241, P07948	25	33	13528	49.1927	0.691015	0.0383923	2.32334
GOTERM_BP_FAT	GO:0031399~regulation of protein modification process	5	20	0.00166809	P17252, P05129, P00533, Q03135, P07948	25	295	13528	9.17153	0.719771	0.0402064	2.51414
GOTERM_BP_FAT	GO:0044057~regulation of system process	5	20	0.00197675	P09471, P13500, P17252, P00533, Q03135	25	309	13528	8.75599	0.778598	0.0460252	2.97282
GOTERM_BP_FAT	GO:0042127~regulation of cell proliferation	7	28	0.00207245	P13500, P17252, P28482, P41240, P00533, Q03135, P07948	25	787	13528	4.81301	0.794199	0.0467751	3.11462
GOTERM_BP_FAT	GO:0009611~response to wounding	6	24	0.0020734	P80075, P13500, P05106, P80098, P63104, P07948	25	530	13528	6.12589	0.794349	0.0454515	3.11603
GOTERM_BP_FAT	GO:0002429~immune response-activating cell surface receptor signaling pathway	3	12	0.00214741	P28482, P06241, P07948	25	39	13528	41.6246	0.805648	0.045724	3.22555
GOTERM_BP_FAT	GO:0042981~regulation of apoptosis	7	28	0.00231028	P12931, P02768, P13500, P17252, P28482, P00533, P63104	25	804	13528	4.71124	0.828379	0.0477783	3.46618
GOTERM_BP_FAT	GO:0006954~inflammatory response	5	20	0.00237587	P80075, P13500, P80098, P63104, P07948	25	325	13528	8.32492	0.836765	0.0478076	3.56293
GOTERM_BP_FAT	GO:0043067~regulation of programmed cell death	7	28	0.00242916	P12931, P02768, P13500, P17252, P28482, P00533, P63104	25	812	13528	4.66483	0.843276	0.0476001	3.64147
GOTERM_BP_FAT	GO:0010941~regulation of cell death	7	28	0.00247492	P12931, P02768, P13500, P17252, P28482, P00533, P63104	25	815	13528	4.64766	0.84866	0.0472627	3.70887
GOTERM_BP_FAT	GO:0010647~positive regulation of cell communication	5	20	0.00248375	P12931, P13500, P00533, Q03135, P07948	25	329	13528	8.22371	0.849677	0.0462696	3.72187
GOTERM_BP_FAT	GO:0002768~immune response-regulating cell surface receptor signaling pathway	3	12	0.00248708	P28482, P06241, P07948	25	42	13528	38.6514	0.850059	0.0452263	3.72677
GOTERM_BP_FAT	GO:0007167~enzyme linked receptor protein signaling pathway	5	20	0.00285778	P62993, P12931, P22681, P13500, P00533	25	342	13528	7.91111	0.887043	0.0505976	4.27101
GOTERM_BP_FAT	GO:0018108~peptidyl-tyrosine phosphorylation	3	12	0.00297679	P12931, P06241, P07948	25	46	13528	35.2904	0.896863	0.051459	4.44512
GOTERM_BP_FAT	GO:0007166~cell surface receptor linked signal transduction	10	40	0.00316261	P62993, P12931, P22681, P09471, P13500, P28482, P06241, P00533, P05106, P07948	25	1856	13528	2.91552	0.910519	0.0533799	4.71637
GOTERM_BP_FAT	GO:0018212~peptidyl-tyrosine modification	3	12	0.00323727	P12931, P06241, P07948	25	48	13528	33.82	0.915483	0.0534265	4.82515
GOTERM_BP_FAT	GO:0001932~regulation of protein amino acid phosphorylation	4	16	0.00341429	P17252, P00533, Q03135, P07948	25	173	13528	12.5114	0.926181	0.0550803	5.08263
GOTERM_BP_FAT	GO:0051259~protein oligomerization	4	16	0.00347016	P62993, P54646, O14788, Q03135	25	174	13528	12.4395	0.929268	0.0548	5.16376
GOTERM_BP_FAT	GO:0002553~histamine secretion by mast cell	2	8	0.00354518	P63104, P07948	25	2	13528	541.12	0.933212	0.0548198	5.27258
GOTERM_BP_FAT	GO:0001821~histamine secretion	2	8	0.00354518	P63104, P07948	25	2	13528	541.12	0.933212	0.0548198	5.27258
GOTERM_BP_FAT	GO:0002441~histamine secretion during acute inflammatory response	2	8	0.00354518	P63104, P07948	25	2	13528	541.12	0.933212	0.0548198	5.27258
GOTERM_BP_FAT	GO:0002349~histamine production during acute inflammatory response	2	8	0.00354518	P63104, P07948	25	2	13528	541.12	0.933212	0.0548198	5.27258
GOTERM_BP_FAT	GO:0002757~immune response-activating signal transduction	3	12	0.0037891	P28482, P06241, P07948	25	52	13528	31.2185	0.944578	0.0573274	5.62563
GOTERM_BP_FAT	GO:0032269~negative regulation of cellular protein metabolic process	4	16	0.00381722	P17252, P05129, P05106, Q03135	25	180	13528	12.0249	0.945757	0.0566196	5.66625
GOTERM_BP_FAT	GO:0006874~cellular calcium ion homeostasis	4	16	0.00399844	P13500, P17252, P80098, Q03135	25	183	13528	11.8278	0.952779	0.0581046	5.92764
GOTERM_BP_FAT	GO:0051248~negative regulation of protein metabolic process	4	16	0.00424814	P17252, P05129, P05106, Q03135	25	187	13528	11.5748	0.960992	0.0604782	6.28671
GOTERM_BP_FAT	GO:0055074~calcium ion homeostasis	4	16	0.00431203	P13500, P17252, P80098, Q03135	25	188	13528	11.5132	0.962853	0.0602389	6.37837
GOTERM_BP_FAT	GO:0002764~immune response-regulating signal transduction	3	12	0.00438163	P28482, P06241, P07948	25	56	13528	28.9886	0.96478	0.0600848	6.47814
GOTERM_BP_FAT	GO:0040012~regulation of locomotion	4	16	0.00457342	P17252, P28482, P00533, P05106	25	192	13528	11.2733	0.969589	0.0615334	6.75253
GOTERM_BP_FAT	GO:0051270~regulation of cell motion	4	16	0.00464025	P28482, P00533, P05106, P07948	25	193	13528	11.2149	0.971105	0.0613264	6.84796
GOTERM_BP_FAT	GO:0006875~cellular metal ion homeostasis	4	16	0.00484429	P13500, P17252, P80098, Q03135	25	196	13528	11.0433	0.975284	0.0628556	7.13878
GOTERM_BP_FAT	GO:0030100~regulation of endocytosis	3	12	0.00517871	P22681, P17252, Q03135	25	61	13528	26.6125	0.980869	0.0659397	7.61359
GOTERM_BP_FAT	GO:0051608~histamine transport	2	8	0.00531325	P63104, P07948	25	3	13528	360.747	0.982742	0.0664912	7.80397
GOTERM_BP_FAT	GO:0010035~response to inorganic substance	4	16	0.00548887	P09471, P17252, P00533, Q03135	25	205	13528	10.5584	0.984915	0.0675136	8.05193
GOTERM_BP_FAT	GO:0055065~metal ion homeostasis	4	16	0.00548887	P13500, P17252, P80098, Q03135	25	205	13528	10.5584	0.984915	0.0675136	8.05193
GOTERM_BP_FAT	GO:0010243~response to organic nitrogen	3	12	0.00551486	P09471, P13500, P07948	25	63	13528	25.7676	0.985212	0.0667492	8.08857
GOTERM_BP_FAT	GO:0008284~positive regulation of cell proliferation	5	20	0.00565107	P13500, P17252, P28482, P00533, P07948	25	414	13528	6.53527	0.986678	0.0672802	8.28038
GOTERM_BP_FAT	GO:0045471~response to ethanol	3	12	0.00568662	P13500, P17252, P06241	25	64	13528	25.365	0.987036	0.0666522	8.33038
GOTERM_BP_FAT	GO:0031668~cellular response to extracellular stimulus	3	12	0.00568662	P02768, Q03135, P07948	25	64	13528	25.365	0.987036	0.0666522	8.33038
GOTERM_BP_FAT	GO:0006955~immune response	6	24	0.00643829	P80075, P13500, O14788, P80098, P63104, P07948	25	690	13528	4.70539	0.992714	0.0740209	9.38165
GOTERM_BP_FAT	GO:0051924~regulation of calcium ion transport	3	12	0.00658185	P09471, Q03135, P07948	25	69	13528	23.527	0.993474	0.074494	9.58115
GOTERM_BP_FAT	GO:0009991~response to extracellular stimulus	4	16	0.00667377	P02768, P13500, Q03135, P07948	25	220	13528	9.83855	0.993918	0.0743972	9.70867
GOTERM_BP_FAT	GO:0030005~cellular di-, tri-valent inorganic cation homeostasis	4	16	0.00727513	P13500, P17252, P80098, Q03135	25	227	13528	9.53515	0.996166	0.0796888	10.5388
GOTERM_BP_FAT	GO:0032270~positive regulation of cellular protein metabolic process	4	16	0.00781554	P17252, P28482, Q03135, P07948	25	233	13528	9.28961	0.997468	0.0841696	11.2787
GOTERM_BP_FAT	GO:0051384~response to glucocorticoid stimulus	3	12	0.00834372	P13500, P17252, Q03135	25	78	13528	20.8123	0.998313	0.0883784	11.9963
GOTERM_BP_FAT	GO:0055066~di-, tri-valent inorganic cation homeostasis	4	16	0.00837927	P13500, P17252, P80098, Q03135	25	239	13528	9.0564	0.998358	0.0875287	12.0444
GOTERM_BP_FAT	GO:0034097~response to cytokine stimulus	3	12	0.00855122	P12931, P09471, P17252	25	79	13528	20.5489	0.998561	0.0880496	12.2767
GOTERM_BP_FAT	GO:0051247~positive regulation of protein metabolic process	4	16	0.00876816	P17252, P28482, Q03135, P07948	25	243	13528	8.90733	0.998782	0.0889938	12.569
GOTERM_BP_FAT	GO:0043303~mast cell degranulation	2	8	0.00884037	P63104, P07948	25	5	13528	216.448	0.998848	0.0885233	12.6661
GOTERM_BP_FAT	GO:0002448~mast cell mediated immunity	2	8	0.00884037	P63104, P07948	25	5	13528	216.448	0.998848	0.0885233	12.6661
GOTERM_BP_FAT	GO:0051240~positive regulation of multicellular organismal process	4	16	0.00886703	P13500, O14788, P00533, Q03135	25	244	13528	8.87082	0.998871	0.0876337	12.7019
GOTERM_BP_FAT	GO:0010959~regulation of metal ion transport	3	12	0.00897315	P09471, Q03135, P07948	25	81	13528	20.0415	0.99896	0.0875105	12.8444
GOTERM_BP_FAT	GO:0042592~homeostatic process	6	24	0.00915463	P13500, P17252, O14788, P80098, Q03135, P07948	25	751	13528	4.3232	0.999095	0.0880863	13.0875
GOTERM_BP_FAT	GO:0030003~cellular cation homeostasis	4	16	0.00989213	P13500, P17252, P80098, Q03135	25	254	13528	8.52157	0.999487	0.0936964	14.0689
GOTERM_BP_FAT	GO:0001934~positive regulation of protein amino acid phosphorylation	3	12	0.0107522	P17252, Q03135, P07948	25	89	13528	18.24	0.999735	0.100224	15.2004
GOTERM_BP_FAT	GO:0070271~protein complex biogenesis	5	20	0.011259	P62993, P12931, P54646, O14788, Q03135	25	505	13528	5.35762	0.999821	0.103462	15.8605
GOTERM_BP_FAT	GO:0006461~protein complex assembly	5	20	0.011259	P62993, P12931, P54646, O14788, Q03135	25	505	13528	5.35762	0.999821	0.103462	15.8605
GOTERM_BP_FAT	GO:0002253~activation of immune response	3	12	0.0119371	P28482, P06241, P07948	25	94	13528	17.2698	0.999894	0.108085	16.7364
GOTERM_BP_FAT	GO:0002532~production of molecular mediator of acute inflammatory response	2	8	0.0123555	P63104, P07948	25	7	13528	154.606	0.999923	0.110377	17.2725
GOTERM_BP_FAT	GO:0016477~cell migration	4	16	0.0123841	P12931, P13500, P17252, P06241	25	276	13528	7.84232	0.999925	0.109346	17.309
GOTERM_BP_FAT	GO:0060627~regulation of vesicle-mediated transport	3	12	0.0124265	P22681, P17252, Q03135	25	96	13528	16.91	0.999927	0.108454	17.3631
GOTERM_BP_FAT	GO:0040017~positive regulation of locomotion	3	12	0.0129246	P17252, P28482, P00533	25	98	13528	16.5649	0.99995	0.111311	17.9965
GOTERM_BP_FAT	GO:0051272~positive regulation of cell motion	3	12	0.0129246	P28482, P00533, P07948	25	98	13528	16.5649	0.99995	0.111311	17.9965
GOTERM_BP_FAT	GO:0043269~regulation of ion transport	3	12	0.0131769	P09471, Q03135, P07948	25	99	13528	16.3976	0.999959	0.112114	18.3156
GOTERM_BP_FAT	GO:0055080~cation homeostasis	4	16	0.0136261	P13500, P17252, P80098, Q03135	25	286	13528	7.56811	0.999971	0.114466	18.881
GOTERM_BP_FAT	GO:0001775~cell activation	4	16	0.0137542	P06241, P00533, P63104, P07948	25	287	13528	7.54174	0.999974	0.114235	19.0414
GOTERM_BP_FAT	GO:0045576~mast cell activation	2	8	0.0141086	P63104, P07948	25	8	13528	135.28	0.99998	0.11577	19.4841
GOTERM_BP_FAT	GO:0043627~response to estrogen stimulus	3	12	0.0147357	P17252, P28482, Q03135	25	105	13528	15.4606	0.999988	0.119357	20.2616
GOTERM_BP_FAT	GO:0050853~B cell receptor signaling pathway	2	8	0.0158587	P28482, P07948	25	9	13528	120.249	0.999995	0.126587	21.6366
GOTERM_BP_FAT	GO:0007568~aging	3	12	0.0160928	P62993, P09471, P17252	25	110	13528	14.7578	0.999996	0.127027	21.9204
GOTERM_BP_FAT	GO:0007264~small GTPase mediated signal transduction	4	16	0.0161775	P62993, P12931, P28482, P27361	25	305	13528	7.09666	0.999996	0.126361	22.0229
GOTERM_BP_FAT	GO:0007611~learning or memory	3	12	0.0163704	P17252, P05129, P06241	25	111	13528	14.6249	0.999997	0.126495	22.2558
GOTERM_BP_FAT	GO:0048870~cell motility	4	16	0.0164608	P12931, P13500, P17252, P06241	25	307	13528	7.05042	0.999997	0.125889	22.3647
GOTERM_BP_FAT	GO:0051674~localization of cell	4	16	0.0164608	P12931, P13500, P17252, P06241	25	307	13528	7.05042	0.999997	0.125889	22.3647
GOTERM_BP_FAT	GO:0032844~regulation of homeostatic process	3	12	0.0172158	O14788, Q03135, P07948	25	114	13528	14.24	0.999998	0.130025	23.2686
GOTERM_BP_FAT	GO:0006887~exocytosis	3	12	0.0175017	P80075, P63104, P07948	25	115	13528	14.1162	0.999999	0.130772	23.6084
GOTERM_BP_FAT	GO:0031400~negative regulation of protein modification process	3	12	0.0186655	P17252, P05129, Q03135	25	119	13528	13.6417	0.999999	0.137582	24.9769
GOTERM_BP_FAT	GO:0014070~response to organic cyclic substance	3	12	0.0192595	P09471, P17252, P07948	25	121	13528	13.4162	1	0.140335	25.6665
GOTERM_BP_FAT	GO:0043299~leukocyte degranulation	2	8	0.0210912	P63104, P07948	25	12	13528	90.1867	1	0.151321	27.756
GOTERM_BP_FAT	GO:0006952~defense response	5	20	0.0217782	P80075, P13500, P80098, P63104, P07948	25	615	13528	4.39935	1	0.154463	28.5254
GOTERM_BP_FAT	GO:0051051~negative regulation of transport	3	12	0.0236368	P09471, P17252, P05106	25	135	13528	12.0249	1	0.165123	30.5689
GOTERM_BP_FAT	GO:0043066~negative regulation of apoptosis	4	16	0.0239343	P02768, P13500, P00533, P63104	25	354	13528	6.11435	1	0.165546	30.8908
GOTERM_BP_FAT	GO:0043069~negative regulation of programmed cell death	4	16	0.0248221	P02768, P13500, P00533, P63104	25	359	13528	6.02919	1	0.169687	31.8434
GOTERM_BP_FAT	GO:0060548~negative regulation of cell death	4	16	0.0250018	P02768, P13500, P00533, P63104	25	360	13528	6.01244	1	0.169324	32.0347
GOTERM_BP_FAT	GO:0043405~regulation of MAP kinase activity	3	12	0.0256273	P17252, P00533, Q03135	25	141	13528	11.5132	1	0.171721	32.6967
GOTERM_BP_FAT	GO:0006816~calcium ion transport	3	12	0.0259656	P80075, P06241, Q03135	25	142	13528	11.4321	1	0.172316	33.0521
GOTERM_BP_FAT	GO:0002444~myeloid leukocyte mediated immunity	2	8	0.026297	P63104, P07948	25	15	13528	72.1493	1	0.172859	33.3987
GOTERM_BP_FAT	GO:0050778~positive regulation of immune response	3	12	0.0269913	P28482, P06241, P07948	25	145	13528	11.1956	1	0.175564	34.1194
GOTERM_BP_FAT	GO:0006873~cellular ion homeostasis	4	16	0.0275928	P13500, P17252, P80098, Q03135	25	374	13528	5.78738	1	0.177665	34.7378
GOTERM_BP_FAT	GO:0022612~gland morphogenesis	2	8	0.0280263	P00533, Q03135	25	16	13528	67.64	1	0.178742	35.1802
GOTERM_BP_FAT	GO:0048259~regulation of receptor-mediated endocytosis	2	8	0.0280263	P22681, P17252	25	16	13528	67.64	1	0.178742	35.1802
GOTERM_BP_FAT	GO:0065003~macromolecular complex assembly	5	20	0.0280764	P62993, P12931, P54646, O14788, Q03135	25	665	13528	4.06857	1	0.177575	35.2311
GOTERM_BP_FAT	GO:0055082~cellular chemical homeostasis	4	16	0.0287462	P13500, P17252, P80098, Q03135	25	380	13528	5.696	1	0.179993	35.9085
GOTERM_BP_FAT	GO:0016044~membrane organization	4	16	0.0289409	Q99962, P00533, P49407, Q03135	25	381	13528	5.68105	1	0.179662	36.1042
GOTERM_BP_FAT	GO:0030900~forebrain development	3	12	0.0294481	P12931, P09471, P06241	25	152	13528	10.68	1	0.1811	36.6113
GOTERM_BP_FAT	GO:0043200~response to amino acid stimulus	2	8	0.0297527	P13500, P07948	25	17	13528	63.6612	1	0.181381	36.9141
GOTERM_BP_FAT	GO:0042310~vasoconstriction	2	8	0.0297527	P62736, Q03135	25	17	13528	63.6612	1	0.181381	36.9141
GOTERM_BP_FAT	GO:0070555~response to interleukin-1	2	8	0.0297527	P12931, P17252	25	17	13528	63.6612	1	0.181381	36.9141
GOTERM_BP_FAT	GO:0043434~response to peptide hormone stimulus	3	12	0.030166	P62993, P17252, P07948	25	154	13528	10.5413	1	0.182259	37.3227
GOTERM_BP_FAT	GO:0030593~neutrophil chemotaxis	2	8	0.0314762	P13500, P17252	25	18	13528	60.1244	1	0.188032	38.6018
GOTERM_BP_FAT	GO:0045055~regulated secretory pathway	2	8	0.0314762	P63104, P07948	25	18	13528	60.1244	1	0.188032	38.6018
GOTERM_BP_FAT	GO:0002275~myeloid cell activation during immune response	2	8	0.0314762	P63104, P07948	25	18	13528	60.1244	1	0.188032	38.6018
GOTERM_BP_FAT	GO:0046626~regulation of insulin receptor signaling pathway	2	8	0.0331968	P12931, P17252	25	19	13528	56.96	1	0.195884	40.2444
GOTERM_BP_FAT	GO:0006979~response to oxidative stress	3	12	0.0338601	P09471, P17252, P00533	25	164	13528	9.89854	1	0.197942	40.8667
GOTERM_BP_FAT	GO:0043933~macromolecular complex subunit organization	5	20	0.0346046	P62993, P12931, P54646, O14788, Q03135	25	710	13528	3.8107	1	0.20039	41.5579
GOTERM_BP_FAT	GO:0050801~ion homeostasis	4	16	0.0346831	P13500, P17252, P80098, Q03135	25	409	13528	5.29213	1	0.199321	41.6303
GOTERM_BP_FAT	GO:0000188~inactivation of MAPK activity	2	8	0.0349144	P17252, Q03135	25	20	13528	54.112	1	0.19906	41.8433
GOTERM_BP_FAT	GO:0032570~response to progesterone stimulus	2	8	0.0349144	P13500, Q03135	25	20	13528	54.112	1	0.19906	41.8433
GOTERM_BP_FAT	GO:0051385~response to mineralocorticoid stimulus	2	8	0.0349144	P12931, P17252	25	20	13528	54.112	1	0.19906	41.8433
GOTERM_BP_FAT	GO:0030334~regulation of cell migration	3	12	0.0357709	P28482, P00533, P05106	25	169	13528	9.60568	1	0.202015	42.6255
GOTERM_BP_FAT	GO:0015674~di-, tri-valent inorganic cation transport	3	12	0.0385154	P80075, P06241, Q03135	25	176	13528	9.22364	1	0.214442	45.0663
GOTERM_BP_FAT	GO:0050852~T cell receptor signaling pathway	2	8	0.0400497	P28482, P06241	25	23	13528	47.0539	1	0.22055	46.3882
GOTERM_BP_FAT	GO:0010332~response to gamma radiation	2	8	0.0400497	P13500, Q03135	25	23	13528	47.0539	1	0.22055	46.3882
GOTERM_BP_FAT	GO:0051130~positive regulation of cellular component organization	3	12	0.0405241	P22681, P17252, Q03135	25	181	13528	8.96884	1	0.221338	46.7909
GOTERM_BP_FAT	GO:0031401~positive regulation of protein modification process	3	12	0.0429867	P17252, Q03135, P07948	25	187	13528	8.68107	1	0.231741	48.8362
GOTERM_BP_FAT	GO:0046677~response to antibiotic	2	8	0.0451588	P13500, P17252	25	26	13528	41.6246	1	0.2405	50.5789
GOTERM_BP_FAT	GO:0021782~glial cell development	2	8	0.0451588	P00533, P07948	25	26	13528	41.6246	1	0.2405	50.5789
GOTERM_BP_FAT	GO:0045428~regulation of nitric oxide biosynthetic process	2	8	0.0468561	P00533, Q03135	25	27	13528	40.083	1	0.246836	51.9019
GOTERM_BP_FAT	GO:0031667~response to nutrient levels	3	12	0.0472136	P02768, P13500, Q03135	25	197	13528	8.24041	1	0.24685	52.1763
GOTERM_BP_FAT	GO:0019725~cellular homeostasis	4	16	0.0480827	P13500, P17252, P80098, Q03135	25	466	13528	4.64481	1	0.249214	52.8374
GOTERM_BP_FAT	GO:0042325~regulation of phosphorylation	4	16	0.0480827	P17252, P00533, Q03135, P07948	25	466	13528	4.64481	1	0.249214	52.8374
GOTERM_BP_FAT	GO:0045807~positive regulation of endocytosis	2	8	0.0502419	P22681, Q03135	25	29	13528	37.3186	1	0.257381	54.4429
GOTERM_BP_FAT	GO:0010522~regulation of calcium ion transport into cytosol	2	8	0.0502419	Q03135, P07948	25	29	13528	37.3186	1	0.257381	54.4429
GOTERM_BP_FAT	GO:0006928~cell motion	4	16	0.0504045	P12931, P13500, P17252, P06241	25	475	13528	4.5568	1	0.256447	54.5617
GOTERM_BP_FAT	GO:0032940~secretion by cell	3	12	0.0515883	P80075, P63104, P07948	25	207	13528	7.84232	1	0.260069	55.418
GOTERM_BP_FAT	GO:0019220~regulation of phosphate metabolic process	4	16	0.0530489	P17252, P00533, Q03135, P07948	25	485	13528	4.46285	1	0.26484	56.4538
GOTERM_BP_FAT	GO:0051174~regulation of phosphorus metabolic process	4	16	0.0530489	P17252, P00533, Q03135, P07948	25	485	13528	4.46285	1	0.26484	56.4538
GOTERM_BP_FAT	GO:0048661~positive regulation of smooth muscle cell proliferation	2	8	0.0536162	P17252, P00533	25	31	13528	34.911	1	0.265644	56.8499
GOTERM_BP_FAT	GO:0042509~regulation of tyrosine phosphorylation of STAT protein	2	8	0.0536162	Q03135, P07948	25	31	13528	34.911	1	0.265644	56.8499
GOTERM_BP_FAT	GO:0001936~regulation of endothelial cell proliferation	2	8	0.055299	P13500, Q03135	25	32	13528	33.82	1	0.271237	58.0055
GOTERM_BP_FAT	GO:0019233~sensory perception of pain	2	8	0.055299	P28482, P06241	25	32	13528	33.82	1	0.271237	58.0055
GOTERM_BP_FAT	GO:0001933~negative regulation of protein amino acid phosphorylation	2	8	0.055299	P17252, Q03135	25	32	13528	33.82	1	0.271237	58.0055
GOTERM_BP_FAT	GO:0009267~cellular response to starvation	2	8	0.055299	P02768, Q03135	25	32	13528	33.82	1	0.271237	58.0055
GOTERM_BP_FAT	GO:0045596~negative regulation of cell differentiation	3	12	0.0556471	P28482, P05106, Q03135	25	216	13528	7.51556	1	0.271049	58.2408
GOTERM_BP_FAT	GO:0050806~positive regulation of synaptic transmission	2	8	0.0586561	P13500, P00533	25	34	13528	31.8306	1	0.28206	60.2248
GOTERM_BP_FAT	GO:0051050~positive regulation of transport	3	12	0.0588805	P22681, P17252, Q03135	25	223	13528	7.27964	1	0.281293	60.3692
GOTERM_BP_FAT	GO:0048878~chemical homeostasis	4	16	0.0605244	P13500, P17252, P80098, Q03135	25	512	13528	4.2275	1	0.286381	61.4119
GOTERM_BP_FAT	GO:0010604~positive regulation of macromolecule metabolic process	5	20	0.0617881	P17252, P05129, P28482, Q03135, P07948	25	857	13528	3.15706	1	0.289832	62.1961
GOTERM_BP_FAT	GO:0002366~leukocyte activation during immune response	2	8	0.0620017	P63104, P07948	25	36	13528	30.0622	1	0.288993	62.3271
GOTERM_BP_FAT	GO:0002263~cell activation during immune response	2	8	0.0620017	P63104, P07948	25	36	13528	30.0622	1	0.288993	62.3271
GOTERM_BP_FAT	GO:0046425~regulation of JAK-STAT cascade	2	8	0.0620017	Q03135, P07948	25	36	13528	30.0622	1	0.288993	62.3271
GOTERM_BP_FAT	GO:0043407~negative regulation of MAP kinase activity	2	8	0.0620017	P17252, Q03135	25	36	13528	30.0622	1	0.288993	62.3271
GOTERM_BP_FAT	GO:0030595~leukocyte chemotaxis	2	8	0.0636703	P13500, P17252	25	37	13528	29.2497	1	0.29399	63.3363
GOTERM_BP_FAT	GO:0051971~positive regulation of transmission of nerve impulse	2	8	0.0636703	P13500, P00533	25	37	13528	29.2497	1	0.29399	63.3363
GOTERM_BP_FAT	GO:0002684~positive regulation of immune system process	3	12	0.0660255	P28482, P06241, P07948	25	238	13528	6.82084	1	0.301598	64.718
GOTERM_BP_FAT	GO:0060326~cell chemotaxis	2	8	0.0669988	P13500, P17252	25	39	13528	27.7497	1	0.303678	65.2746
GOTERM_BP_FAT	GO:0031646~positive regulation of neurological system process	2	8	0.0669988	P13500, P00533	25	39	13528	27.7497	1	0.303678	65.2746
GOTERM_BP_FAT	GO:0014075~response to amine stimulus	2	8	0.0669988	P13500, P07948	25	39	13528	27.7497	1	0.303678	65.2746
GOTERM_BP_FAT	GO:0008104~protein localization	5	20	0.0673084	P28482, P00533, Q03135, P63104, P07948	25	882	13528	3.06757	1	0.303162	65.45
GOTERM_BP_FAT	GO:0045321~leukocyte activation	3	12	0.0679788	P06241, P63104, P07948	25	242	13528	6.7081	1	0.30404	65.8268
GOTERM_BP_FAT	GO:0032846~positive regulation of homeostatic process	2	8	0.0686588	O14788, Q03135	25	40	13528	27.056	1	0.304944	66.2051
GOTERM_BP_FAT	GO:0042594~response to starvation	2	8	0.0719704	P02768, Q03135	25	42	13528	25.7676	1	0.315751	67.9921
GOTERM_BP_FAT	GO:0050890~cognition	5	20	0.0735596	P17252, P05129, P28482, P06241, P49407	25	909	13528	2.97646	1	0.319937	68.818
GOTERM_BP_FAT	GO:0031175~neuron projection development	3	12	0.0749665	P09471, P17252, P00533	25	256	13528	6.34125	1	0.323384	69.5324
GOTERM_BP_FAT	GO:0031669~cellular response to nutrient levels	2	8	0.0752707	P02768, Q03135	25	44	13528	24.5964	1	0.322765	69.6849
GOTERM_BP_FAT	GO:0033554~cellular response to stress	4	16	0.0768972	P02768, P28482, Q03135, P07948	25	566	13528	3.82417	1	0.326937	70.488
GOTERM_BP_FAT	GO:0046879~hormone secretion	2	8	0.0769166	P63104, P07948	25	45	13528	24.0498	1	0.325286	70.4975
GOTERM_BP_FAT	GO:0042326~negative regulation of phosphorylation	2	8	0.0769166	P17252, Q03135	25	45	13528	24.0498	1	0.325286	70.4975
GOTERM_BP_FAT	GO:0002274~myeloid leukocyte activation	2	8	0.0785597	P63104, P07948	25	46	13528	23.527	1	0.329443	71.2883
GOTERM_BP_FAT	GO:0048660~regulation of smooth muscle cell proliferation	2	8	0.0785597	P17252, P00533	25	46	13528	23.527	1	0.329443	71.2883
GOTERM_BP_FAT	GO:0051651~maintenance of location in cell	2	8	0.0818375	P02768, Q03135	25	48	13528	22.5467	1	0.339261	72.8072
GOTERM_BP_FAT	GO:0010563~negative regulation of phosphorus metabolic process	2	8	0.0818375	P17252, Q03135	25	48	13528	22.5467	1	0.339261	72.8072
GOTERM_BP_FAT	GO:0045936~negative regulation of phosphate metabolic process	2	8	0.0818375	P17252, Q03135	25	48	13528	22.5467	1	0.339261	72.8072
GOTERM_BP_FAT	GO:0009914~hormone transport	2	8	0.0834722	P63104, P07948	25	49	13528	22.0865	1	0.343195	73.5363
GOTERM_BP_FAT	GO:0019217~regulation of fatty acid metabolic process	2	8	0.0834722	P54646, Q03135	25	49	13528	22.0865	1	0.343195	73.5363
GOTERM_BP_FAT	GO:0051094~positive regulation of developmental process	3	12	0.0863948	P17252, O14788, P07948	25	278	13528	5.83942	1	0.351459	74.7945
GOTERM_BP_FAT	GO:0051291~protein heterooligomerization	2	8	0.0883596	P62993, P54646	25	52	13528	20.8123	1	0.356335	75.6088
GOTERM_BP_FAT	GO:0035150~regulation of tube size	2	8	0.0899832	P62736, Q03135	25	53	13528	20.4196	1	0.359994	76.263
GOTERM_BP_FAT	GO:0010001~glial cell differentiation	2	8	0.0899832	P00533, P07948	25	53	13528	20.4196	1	0.359994	76.263
GOTERM_BP_FAT	GO:0050880~regulation of blood vessel size	2	8	0.0899832	P62736, Q03135	25	53	13528	20.4196	1	0.359994	76.263
GOTERM_BP_FAT	GO:0051592~response to calcium ion	2	8	0.093222	P00533, Q03135	25	55	13528	19.6771	1	0.368902	77.5193
GOTERM_BP_FAT	GO:0009408~response to heat	2	8	0.0948373	P13500, P07948	25	56	13528	19.3257	1	0.37237	78.1224
GOTERM_BP_FAT	GO:0048771~tissue remodeling	2	8	0.0948373	O14788, Q03135	25	56	13528	19.3257	1	0.37237	78.1224
GOTERM_BP_FAT	GO:0009967~positive regulation of signal transduction	3	12	0.0955705	P12931, Q03135, P07948	25	295	13528	5.50292	1	0.37295	78.3911
GOTERM_BP_FAT	GO:0050900~leukocyte migration	2	8	0.0964499	P13500, P17252	25	57	13528	18.9867	1	0.373992	78.7093
GOTERM_BP_FAT	GO:0010565~regulation of cellular ketone metabolic process	2	8	0.0964499	P54646, Q03135	25	57	13528	18.9867	1	0.373992	78.7093
GOTERM_BP_FAT	GO:0006892~post-Golgi vesicle-mediated transport	2	8	0.0980596	Q99962, P49407	25	58	13528	18.6593	1	0.377341	79.2806
GOTERM_BP_FAT	GO:0003018~vascular process in circulatory system	2	8	0.0980596	P62736, Q03135	25	58	13528	18.6593	1	0.377341	79.2806
GOTERM_BP_FAT	GO:0046903~secretion	3	12	0.0983226	P80075, P63104, P07948	25	300	13528	5.4112	1	0.376403	79.3725
GOTERM_CC_FAT	GO:0005829~cytosol	20	71.4286	1.85125e-13	P12931, P22681, P17252, P21333, P00519, Q07889, Q13813, P62988, P07900, P56945, P06396, P62993, Q06124, P28482, P06241, P06213, P29353	28	1330	12782	6.86466	2.72059e-11	2.72059e-11	2.20235e-10
GOTERM_CC_FAT	GO:0022627~cytosolic small ribosomal subunit	4	14.2857	7.8832e-05	P62988	28	40	12782	45.65	0.0115219	0.00577763	0.0937691
GOTERM_CC_FAT	GO:0015935~small ribosomal subunit	4	14.2857	0.00030676	P62988	28	63	12782	28.9841	0.0440987	0.0149211	0.364432
GOTERM_CC_FAT	GO:0022626~cytosolic ribosome	4	14.2857	0.000642607	P62988	28	81	12782	22.5432	0.0901664	0.0233465	0.762024
GOTERM_CC_FAT	GO:0033279~ribosomal subunit	4	14.2857	0.00240688	P62988	28	128	12782	14.2656	0.298292	0.0683962	2.8269
GOTERM_CC_FAT	GO:0045121~membrane raft	4	14.2857	0.00329438	P12931, P22681, P17252, P06213	28	143	12782	12.7692	0.384348	0.0776639	3.85066
GOTERM_CC_FAT	GO:0043232~intracellular non-membrane-bounded organelle	13	46.4286	0.0039116	P62988, P06396, P28482, P21333, P00519, O43707, P61978, Q07889, Q13813, P63104	28	2596	12782	2.28602	0.437933	0.0790088	4.55681
GOTERM_CC_FAT	GO:0043228~non-membrane-bounded organelle	13	46.4286	0.0039116	P62988, P06396, P28482, P21333, P00519, O43707, P61978, Q07889, Q13813, P63104	28	2596	12782	2.28602	0.437933	0.0790088	4.55681
GOTERM_CC_FAT	GO:0044445~cytosolic part	4	14.2857	0.00391166	P62988	28	152	12782	12.0132	0.437937	0.0694855	4.55687
GOTERM_CC_FAT	GO:0005625~soluble fraction	5	17.8571	0.00396708	P07355, Q06124, P28482, P06213, P63104	28	313	12782	7.29233	0.442515	0.0628618	4.62005
GOTERM_CC_FAT	GO:0030529~ribonucleoprotein complex	6	21.4286	0.00402785	P62988, O43707, P61978	28	515	12782	5.31845	0.447493	0.0576033	4.68927
GOTERM_CC_FAT	GO:0070435~Shc-EGFR complex	2	7.14286	0.00422039	P00533, P29353	28	2	12782	456.5	0.462975	0.0549516	4.90831
GOTERM_CC_FAT	GO:0005901~caveola	3	10.7143	0.00533892	P12931, P22681, P06213	28	52	12782	26.3365	0.544757	0.0634731	6.17163
GOTERM_CC_FAT	GO:0000267~cell fraction	8	28.5714	0.00603282	P07355, P56945, P17252, Q06124, P28482, P06213, Q13813, P63104	28	1083	12782	3.37211	0.589143	0.0661354	6.9476
GOTERM_CC_FAT	GO:0031988~membrane-bounded vesicle	6	21.4286	0.00609749	P07355, P07900, P62993, O43707, P00533, P63104	28	568	12782	4.82218	0.593054	0.062201	7.01962
GOTERM_CC_FAT	GO:0005840~ribosome	4	14.2857	0.0101945	P62988	28	215	12782	8.49302	0.778267	0.0955415	11.4795
GOTERM_CC_FAT	GO:0031982~vesicle	6	21.4286	0.0120384	P07355, P07900, P62993, O43707, P00533, P63104	28	670	12782	4.08806	0.831427	0.105307	13.4221
GOTERM_CC_FAT	GO:0005886~plasma membrane	15	53.5714	0.0123274	P07355, P12931, P22681, P17252, P21333, Q07889, O14939, Q13813, Q02156, P56945, P43405, P06241, P06213, P00533, P29353	28	3777	12782	1.81295	0.838524	0.101707	13.723
GOTERM_CC_FAT	GO:0048770~pigment granule	3	10.7143	0.0150292	P07355, P07900, P63104	28	89	12782	15.3876	0.892048	0.116329	16.49
GOTERM_CC_FAT	GO:0042470~melanosome	3	10.7143	0.0150292	P07355, P07900, P63104	28	89	12782	15.3876	0.892048	0.116329	16.49
GOTERM_CC_FAT	GO:0015629~actin cytoskeleton	4	14.2857	0.0185683	P06396, P21333, O43707, Q13813	28	269	12782	6.7881	0.936404	0.134987	19.9916
GOTERM_CC_FAT	GO:0005856~cytoskeleton	8	28.5714	0.0215957	P06396, P28482, P21333, P00519, O43707, Q07889, Q13813, P63104	28	1381	12782	2.64446	0.959617	0.148254	22.8796
GOTERM_CC_FAT	GO:0016023~cytoplasmic membrane-bounded vesicle	5	17.8571	0.0271122	P07355, P07900, O43707, P00533, P63104	28	550	12782	4.15	0.982412	0.175028	27.8979
GOTERM_CC_FAT	GO:0031981~nuclear lumen	8	28.5714	0.0275007	P62988, P28482, P00519, O43707, P61978	28	1450	12782	2.51862	0.983415	0.169999	28.2398
GOTERM_CC_FAT	GO:0005768~endosome	4	14.2857	0.0280103	P07355, P06241, P06213, P00533	28	315	12782	5.79683	0.984644	0.166046	28.686
GOTERM_CC_FAT	GO:0005654~nucleoplasm	6	21.4286	0.035081	P62988, P28482, P61978	28	882	12782	3.10544	0.99475	0.196462	34.6203
GOTERM_CC_FAT	GO:0005938~cell cortex	3	10.7143	0.0377474	P21333, O43707, Q13813	28	146	12782	9.38014	0.996505	0.202483	36.7382
GOTERM_CC_FAT	GO:0031410~cytoplasmic vesicle	5	17.8571	0.04417	P07355, P07900, O43707, P00533, P63104	28	642	12782	3.5553	0.998694	0.225404	41.584
GOTERM_CC_FAT	GO:0042995~cell projection	5	17.8571	0.0567497	P56945, P06396, P28482, O43707, O14939	28	697	12782	3.27475	0.999814	0.272459	50.1044
GOTERM_CC_FAT	GO:0070013~intracellular organelle lumen	8	28.5714	0.0713176	P62988, P28482, P00519, O43707, P61978	28	1779	12782	2.05284	0.999981	0.321886	58.5407
GOTERM_CC_FAT	GO:0043233~organelle lumen	8	28.5714	0.0787779	P62988, P28482, P00519, O43707, P61978	28	1820	12782	2.00659	0.999994	0.340273	62.3349
GOTERM_CC_FAT	GO:0044459~plasma membrane part	9	32.1429	0.0794339	P56945, P12931, P22681, P43405, P06213, P00533, O14939, P29353, Q13813	28	2203	12782	1.86496	0.999995	0.333394	62.6528
GOTERM_CC_FAT	GO:0031974~membrane-enclosed lumen	8	28.5714	0.0857121	P62988, P28482, P00519, O43707, P61978	28	1856	12782	1.96767	0.999998	0.34618	65.5737
GOTERM_CC_FAT	GO:0005626~insoluble fraction	5	17.8571	0.0973672	P56945, P17252, P28482, P06213, Q13813	28	839	12782	2.7205	1	0.375361	70.448
GOTERM_CC_FAT	GO:0030863~cortical cytoskeleton	2	7.14286	0.0986031	O43707, Q13813	28	49	12782	18.6327	1	0.370245	70.926
GOTERM_MF_FAT	GO:0019904~protein domain specific binding	10	35.7143	1.27695e-08	P07900, P56945, P62993, P12931, P22681, P43405, Q06124, P06213, Q07889, P63104	28	331	12983	14.0084	1.80049e-06	1.80049e-06	1.50855e-05
GOTERM_MF_FAT	GO:0004713~protein tyrosine kinase activity	6	21.4286	2.0682e-05	P12931, P43405, P06241, P06213, P00519, P00533	28	166	12983	16.7595	0.00291195	0.00145704	0.0244305
GOTERM_MF_FAT	GO:0004672~protein kinase activity	9	32.1429	2.16926e-05	P12931, P17252, P43405, P28482, P06241, P06213, P00519, P00533, Q02156	28	606	12983	6.88632	0.00305402	0.00101905	0.0256241
GOTERM_MF_FAT	GO:0032403~protein complex binding	6	21.4286	4.59102e-05	P43405, Q06124, P06213, O43707, P29353, P63104	28	196	12983	14.1942	0.00645258	0.00161706	0.0542237
GOTERM_MF_FAT	GO:0019899~enzyme binding	8	28.5714	7.26883e-05	P07355, P56945, Q06124, P28482, P21333, P06213, P00533, Q02156	28	523	12983	7.0926	0.0101971	0.00204778	0.0858383
GOTERM_MF_FAT	GO:0004715~non-membrane spanning protein tyrosine kinase activity	4	14.2857	8.11187e-05	P12931, P43405, P06241, P00519	28	41	12983	45.2369	0.011373	0.00190455	0.0957895
GOTERM_MF_FAT	GO:0043560~insulin receptor substrate binding	3	10.7143	0.000226445	P62993, Q06124, P06213	28	11	12983	126.458	0.031428	0.00455139	0.267189
GOTERM_MF_FAT	GO:0008092~cytoskeletal protein binding	7	25	0.000490021	P07355, P06396, P21333, P06241, O43707, P00533, Q13813	28	504	12983	6.43998	0.0667758	0.00860152	0.577366
GOTERM_MF_FAT	GO:0001882~nucleoside binding	11	39.2857	0.000964604	P07900, P12931, P17252, P43405, P28482, P06241, P06213, P00519, O43707, P00533, Q02156	28	1612	12983	3.16406	0.127223	0.0150057	1.13363
GOTERM_MF_FAT	GO:0005524~ATP binding	10	35.7143	0.00216212	P07900, P12931, P17252, P43405, P28482, P06241, P06213, P00519, P00533, Q02156	28	1477	12983	3.13933	0.263015	0.0300578	2.52462
GOTERM_MF_FAT	GO:0032559~adenyl ribonucleotide binding	10	35.7143	0.00237576	P07900, P12931, P17252, P43405, P28482, P06241, P06213, P00519, P00533, Q02156	28	1497	12983	3.09739	0.284934	0.0300291	2.77089
GOTERM_MF_FAT	GO:0019903~protein phosphatase binding	3	10.7143	0.00294329	P56945, P06213, P00533	28	39	12983	35.6676	0.340066	0.0340417	3.42232
GOTERM_MF_FAT	GO:0030554~adenyl nucleotide binding	10	35.7143	0.00340831	P07900, P12931, P17252, P43405, P28482, P06241, P06213, P00519, P00533, Q02156	28	1577	12983	2.94026	0.382078	0.036353	3.95311
GOTERM_MF_FAT	GO:0019901~protein kinase binding	4	14.2857	0.00340848	P56945, P28482, P21333, P06213	28	147	12983	12.6171	0.382093	0.0338024	3.9533
GOTERM_MF_FAT	GO:0019902~phosphatase binding	3	10.7143	0.0037336	P56945, P06213, P00533	28	44	12983	31.6144	0.409876	0.0345505	4.32281
GOTERM_MF_FAT	GO:0001883~purine nucleoside binding	10	35.7143	0.00378008	P07900, P12931, P17252, P43405, P28482, P06241, P06213, P00519, P00533, Q02156	28	1601	12983	2.89618	0.413745	0.0328243	4.37553
GOTERM_MF_FAT	GO:0003779~actin binding	5	17.8571	0.00433888	P06396, P21333, O43707, P00533, Q13813	28	326	12983	7.11163	0.458338	0.0354228	5.00727
GOTERM_MF_FAT	GO:0003735~structural constituent of ribosome	4	14.2857	0.00495528	P62988	28	168	12983	11.04	0.503629	0.0381655	5.69971
GOTERM_MF_FAT	GO:0051015~actin filament binding	3	10.7143	0.00537635	P21333, O43707, P00533	28	53	12983	26.246	0.532386	0.0392162	6.17006
GOTERM_MF_FAT	GO:0019900~kinase binding	4	14.2857	0.00591005	P56945, P28482, P21333, P06213	28	179	12983	10.3615	0.566468	0.0409283	6.76313
GOTERM_MF_FAT	GO:0060090~molecular adaptor activity	3	10.7143	0.00847351	P62993, P12931, P29353	28	67	12983	20.7617	0.698762	0.0555344	9.56423
GOTERM_MF_FAT	GO:0032553~ribonucleotide binding	10	35.7143	0.00941584	P07900, P12931, P17252, P43405, P28482, P06241, P06213, P00519, P00533, Q02156	28	1836	12983	2.52548	0.736558	0.0588313	10.5744
GOTERM_MF_FAT	GO:0032555~purine ribonucleotide binding	10	35.7143	0.00941584	P07900, P12931, P17252, P43405, P28482, P06241, P06213, P00519, P00533, Q02156	28	1836	12983	2.52548	0.736558	0.0588313	10.5744
GOTERM_MF_FAT	GO:0030235~nitric-oxide synthase regulator activity	2	7.14286	0.0103566	P07900, P00533	28	5	12983	185.471	0.769591	0.0618278	11.5726
GOTERM_MF_FAT	GO:0017076~purine nucleotide binding	10	35.7143	0.0124645	P07900, P12931, P17252, P43405, P28482, P06241, P06213, P00519, P00533, Q02156	28	1918	12983	2.41751	0.829419	0.0710398	13.7723
GOTERM_MF_FAT	GO:0008289~lipid binding	5	17.8571	0.0132802	P07355, P17252, O14939, P29353, Q02156	28	450	12983	5.15198	0.848179	0.0726294	14.6099
GOTERM_MF_FAT	GO:0001784~phosphotyrosine binding	2	7.14286	0.0144703	P62993, P28482	28	7	12983	132.48	0.871935	0.0760034	15.8187
GOTERM_MF_FAT	GO:0017124~SH3 domain binding	3	10.7143	0.016842	P56945, P22681, Q07889	28	96	12983	14.49	0.908823	0.0848816	18.1811
GOTERM_MF_FAT	GO:0005159~insulin-like growth factor receptor binding	2	7.14286	0.0246826	P06213, P29353	28	12	12983	77.2798	0.970516	0.118256	25.5656
GOTERM_MF_FAT	GO:0045309~protein phosphorylated amino acid binding	2	7.14286	0.0246826	P62993, P28482	28	12	12983	77.2798	0.970516	0.118256	25.5656
GOTERM_MF_FAT	GO:0005154~epidermal growth factor receptor binding	2	7.14286	0.0287389	P62993, P29353	28	14	12983	66.2398	0.983618	0.132186	29.1417
GOTERM_MF_FAT	GO:0004697~protein kinase C activity	2	7.14286	0.0307609	P17252, Q02156	28	15	12983	61.8238	0.987789	0.136574	30.8649
GOTERM_MF_FAT	GO:0000166~nucleotide binding	10	35.7143	0.0326168	P07900, P12931, P17252, P43405, P28482, P06241, P06213, P00519, P00533, Q02156	28	2245	12983	2.06538	0.99068	0.140004	32.4127
GOTERM_MF_FAT	GO:0005509~calcium ion binding	6	21.4286	0.038563	P07355, P06396, P22681, P17252, O43707, Q13813	28	919	12983	3.02728	0.996093	0.159099	37.1607
GOTERM_MF_FAT	GO:0005198~structural molecule activity	5	17.8571	0.040482	P62988, Q13813	28	634	12983	3.65677	0.997052	0.161857	38.6266
GOTERM_MF_FAT	GO:0042802~identical protein binding	5	17.8571	0.041685	P07900, P21333, P06241, O43707, P00533	28	640	12983	3.62249	0.99753	0.161865	39.5294
GOTERM_MF_FAT	GO:0042169~SH2 domain binding	2	7.14286	0.0487779	P12931, P06213	28	24	12983	38.6399	0.999134	0.182464	44.6104
GOTERM_MF_FAT	GO:0005543~phospholipid binding	3	10.7143	0.0519215	P07355, O14939, P29353	28	177	12983	7.85896	0.999457	0.188466	46.7346
GOTERM_MF_FAT	GO:0051219~phosphoprotein binding	2	7.14286	0.0547116	P62993, P28482	28	27	12983	34.3466	0.999641	0.192988	48.5573
GOTERM_MF_FAT	GO:0005158~insulin receptor binding	2	7.14286	0.0566816	Q06124, P29353	28	28	12983	33.1199	0.999733	0.194679	49.8097
GOTERM_MF_FAT	GO:0004674~protein serine/threonine kinase activity	4	14.2857	0.0586445	P17252, P28482, P00533, Q02156	28	430	12983	4.31329	0.999801	0.196271	51.0297
GOTERM_MF_FAT	GO:0001948~glycoprotein binding	2	7.14286	0.0742342	P21333, P06241	28	37	12983	25.0637	0.999981	0.238068	59.7975
GOTERM_MF_FAT	GO:0005070~SH3/SH2 adaptor activity	2	7.14286	0.0971491	P62993, P12931	28	49	12983	18.9257	0.999999	0.296341	70.1008

## Sheet: HD-TI
Category	Term	Count	%	PValue	Genes	List Total	Pop Hits	Pop Total	Fold Enrichment	Bonferroni	Benjamini	FDR
GOTERM_BP_FAT	GO:0007610~behavior	9	36	8.86318e-07	Q99616, P80075, P09471, P13500, P17252, P05129, P28482, P06241, P80098	25	469	13528	10.384	0.000623773	0.000623773	0.00133763
GOTERM_BP_FAT	GO:0006468~protein amino acid phosphorylation	10	40	1.09432e-06	P12931, P54646, P13500, P17252, P05129, P28482, P41240, P06241, P27361, P07948	25	667	13528	8.11274	0.000770103	0.000385126	0.00165154
GOTERM_BP_FAT	GO:0009719~response to endogenous stimulus	8	32	4.55732e-06	P62993, P12931, P09471, P13500, P17252, P28482, Q03135, P07948	25	405	13528	10.6888	0.00320322	0.00106888	0.00687774
GOTERM_BP_FAT	GO:0016310~phosphorylation	10	40	4.9385e-06	P12931, P54646, P13500, P17252, P05129, P28482, P41240, P06241, P27361, P07948	25	800	13528	6.764	0.00347068	0.0008688	0.00745298
GOTERM_BP_FAT	GO:0007626~locomotory behavior	7	28	6.47268e-06	Q99616, P80075, P09471, P13500, P17252, P28482, P80098	25	274	13528	13.8242	0.00454641	0.000910941	0.0097682
GOTERM_BP_FAT	GO:0006935~chemotaxis	6	24	7.70444e-06	Q99616, P80075, P13500, P17252, P28482, P80098	25	160	13528	20.292	0.00540926	0.000903582	0.011627
GOTERM_BP_FAT	GO:0042330~taxis	6	24	7.70444e-06	Q99616, P80075, P13500, P17252, P28482, P80098	25	160	13528	20.292	0.00540926	0.000903582	0.011627
GOTERM_BP_FAT	GO:0010033~response to organic substance	9	36	2.14785e-05	P62993, P12931, P09471, P13500, P17252, P28482, P06241, Q03135, P07948	25	721	13528	6.75462	0.0150073	0.00215781	0.0324107
GOTERM_BP_FAT	GO:0006793~phosphorus metabolic process	10	40	2.4175e-05	P12931, P54646, P13500, P17252, P05129, P28482, P41240, P06241, P27361, P07948	25	973	13528	5.56136	0.0168754	0.00212516	0.0364789
GOTERM_BP_FAT	GO:0006796~phosphate metabolic process	10	40	2.4175e-05	P12931, P54646, P13500, P17252, P05129, P28482, P41240, P06241, P27361, P07948	25	973	13528	5.56136	0.0168754	0.00212516	0.0364789
GOTERM_BP_FAT	GO:0007242~intracellular signaling cascade	11	44	2.66995e-05	P62993, P12931, P13500, P17252, P05129, P28482, P41240, P06241, P27361, Q03135, P07948	25	1256	13528	4.73911	0.0186212	0.00208635	0.0402877
GOTERM_BP_FAT	GO:0009725~response to hormone stimulus	7	28	3.40394e-05	P62993, P12931, P13500, P17252, P28482, Q03135, P07948	25	367	13528	10.3211	0.0236793	0.00239355	0.0513604
GOTERM_BP_FAT	GO:0009628~response to abiotic stimulus	7	28	3.45636e-05	P13500, P17252, O14788, P06241, P49407, Q03135, P07948	25	368	13528	10.293	0.0240395	0.00220966	0.0521511
GOTERM_BP_FAT	GO:0007243~protein kinase cascade	7	28	3.56314e-05	P62993, P12931, P13500, P17252, P28482, P06241, Q03135	25	370	13528	10.2374	0.0247729	0.00208823	0.0537618
GOTERM_BP_FAT	GO:0048584~positive regulation of response to stimulus	6	24	5.01995e-05	P12931, P17252, P05129, P28482, P06241, P07948	25	236	13528	13.7573	0.0347241	0.00271487	0.0757349
GOTERM_BP_FAT	GO:0007267~cell-cell signaling	8	32	5.82823e-05	Q99616, P80075, P62993, P17252, P28482, P80098, P63104, P07948	25	600	13528	7.21493	0.0402015	0.00292656	0.0879242
GOTERM_BP_FAT	GO:0009612~response to mechanical stimulus	4	16	0.000127863	P13500, P17252, P06241, Q03135	25	56	13528	38.6514	0.0860881	0.00598344	0.192798
GOTERM_BP_FAT	GO:0006954~inflammatory response	6	24	0.000226473	Q99616, P80075, P13500, P80098, P63104, P07948	25	325	13528	9.98991	0.147392	0.00991646	0.341252
GOTERM_BP_FAT	GO:0009611~response to wounding	7	28	0.000258769	Q99616, P80075, P13500, P05106, P80098, P63104, P07948	25	530	13528	7.14687	0.166563	0.0106602	0.389826
GOTERM_BP_FAT	GO:0006874~cellular calcium ion homeostasis	5	20	0.000278603	Q99616, P13500, P17252, P80098, Q03135	25	183	13528	14.7847	0.178122	0.0108388	0.419646
GOTERM_BP_FAT	GO:0055074~calcium ion homeostasis	5	20	0.00030876	Q99616, P13500, P17252, P80098, Q03135	25	188	13528	14.3915	0.195392	0.0113769	0.464972
GOTERM_BP_FAT	GO:0048545~response to steroid hormone stimulus	5	20	0.000334523	P12931, P13500, P17252, P28482, Q03135	25	192	13528	14.0917	0.209859	0.0117081	0.503678
GOTERM_BP_FAT	GO:0006875~cellular metal ion homeostasis	5	20	0.000361798	Q99616, P13500, P17252, P80098, Q03135	25	196	13528	13.8041	0.224891	0.0120577	0.544639
GOTERM_BP_FAT	GO:0016192~vesicle-mediated transport	7	28	0.000405025	P80075, P12931, Q99962, P49407, Q03135, P63104, P07948	25	576	13528	6.57611	0.248133	0.0128798	0.609528
GOTERM_BP_FAT	GO:0055065~metal ion homeostasis	5	20	0.000428954	Q99616, P13500, P17252, P80098, Q03135	25	205	13528	13.198	0.260698	0.0130467	0.64543
GOTERM_BP_FAT	GO:0031960~response to corticosteroid stimulus	4	16	0.000440474	P12931, P13500, P17252, Q03135	25	85	13528	25.4645	0.266672	0.0128403	0.66271
GOTERM_BP_FAT	GO:0042493~response to drug	5	20	0.000522635	P09471, P13500, Q03135, P63104, P07948	25	216	13528	12.5259	0.307904	0.0146134	0.785869
GOTERM_BP_FAT	GO:0030005~cellular di-, tri-valent inorganic cation homeostasis	5	20	0.000630101	Q99616, P13500, P17252, P80098, Q03135	25	227	13528	11.9189	0.358362	0.0169218	0.946745
GOTERM_BP_FAT	GO:0055066~di-, tri-valent inorganic cation homeostasis	5	20	0.000764359	Q99616, P13500, P17252, P80098, Q03135	25	239	13528	11.3205	0.416269	0.0197401	1.14739
GOTERM_BP_FAT	GO:0001101~response to acid	3	12	0.000812935	P12931, P13500, P07948	25	24	13528	67.64	0.435909	0.0202402	1.21989
GOTERM_BP_FAT	GO:0007265~Ras protein signal transduction	4	16	0.000816774	P62993, P12931, P28482, P27361	25	105	13528	20.6141	0.437432	0.0196406	1.22562
GOTERM_BP_FAT	GO:0030003~cellular cation homeostasis	5	20	0.000959314	Q99616, P13500, P17252, P80098, Q03135	25	254	13528	10.652	0.49119	0.022271	1.43806
GOTERM_BP_FAT	GO:0006955~immune response	7	28	0.001052	Q99616, P80075, P13500, O14788, P80098, P63104, P07948	25	690	13528	5.48962	0.523362	0.0236197	1.57598
GOTERM_BP_FAT	GO:0007173~epidermal growth factor receptor signaling pathway	3	12	0.00110856	P62993, P12931, P22681	25	28	13528	57.9771	0.541986	0.0241064	1.66004
GOTERM_BP_FAT	GO:0032268~regulation of cellular protein metabolic process	6	24	0.00126501	P17252, P05129, P28482, P05106, Q03135, P07948	25	474	13528	6.84962	0.589809	0.0266426	1.89225
GOTERM_BP_FAT	GO:0055080~cation homeostasis	5	20	0.00148852	Q99616, P13500, P17252, P80098, Q03135	25	286	13528	9.46014	0.649607	0.0303733	2.22309
GOTERM_BP_FAT	GO:0050851~antigen receptor-mediated signaling pathway	3	12	0.0015401	P28482, P06241, P07948	25	33	13528	49.1927	0.662121	0.0305263	2.29928
GOTERM_BP_FAT	GO:0042592~homeostatic process	7	28	0.00163099	Q99616, P13500, P17252, O14788, P80098, Q03135, P07948	25	751	13528	5.04373	0.683095	0.0314168	2.43342
GOTERM_BP_FAT	GO:0002429~immune response-activating cell surface receptor signaling pathway	3	12	0.00214741	P28482, P06241, P07948	25	39	13528	41.6246	0.77984	0.0400775	3.19231
GOTERM_BP_FAT	GO:0002768~immune response-regulating cell surface receptor signaling pathway	3	12	0.00248708	P28482, P06241, P07948	25	42	13528	38.6514	0.826762	0.0450859	3.68846
GOTERM_BP_FAT	GO:0018108~peptidyl-tyrosine phosphorylation	3	12	0.00297679	P12931, P06241, P07948	25	46	13528	35.2904	0.877395	0.0523927	4.3996
GOTERM_BP_FAT	GO:0018212~peptidyl-tyrosine modification	3	12	0.00323727	P12931, P06241, P07948	25	48	13528	33.82	0.897995	0.0554705	4.77584
GOTERM_BP_FAT	GO:0051259~protein oligomerization	4	16	0.00347016	P62993, P54646, O14788, Q03135	25	174	13528	12.4395	0.913468	0.0579424	5.11107
GOTERM_BP_FAT	GO:0002349~histamine production during acute inflammatory response	2	8	0.00354518	P63104, P07948	25	2	13528	541.12	0.917935	0.0577923	5.21882
GOTERM_BP_FAT	GO:0002553~histamine secretion by mast cell	2	8	0.00354518	P63104, P07948	25	2	13528	541.12	0.917935	0.0577923	5.21882
GOTERM_BP_FAT	GO:0001821~histamine secretion	2	8	0.00354518	P63104, P07948	25	2	13528	541.12	0.917935	0.0577923	5.21882
GOTERM_BP_FAT	GO:0002441~histamine secretion during acute inflammatory response	2	8	0.00354518	P63104, P07948	25	2	13528	541.12	0.917935	0.0577923	5.21882
GOTERM_BP_FAT	GO:0002757~immune response-activating signal transduction	3	12	0.0037891	P28482, P06241, P07948	25	52	13528	31.2185	0.930927	0.0602612	5.56837
GOTERM_BP_FAT	GO:0032269~negative regulation of cellular protein metabolic process	4	16	0.00381722	P17252, P05129, P05106, Q03135	25	180	13528	12.0249	0.932286	0.0593577	5.60859
GOTERM_BP_FAT	GO:0006873~cellular ion homeostasis	5	20	0.00394064	Q99616, P13500, P17252, P80098, Q03135	25	374	13528	7.23422	0.937942	0.0599018	5.78494
GOTERM_BP_FAT	GO:0006952~defense response	6	24	0.00395298	Q99616, P80075, P13500, P80098, P63104, P07948	25	615	13528	5.27922	0.938481	0.058817	5.80255
GOTERM_BP_FAT	GO:0000165~MAPKKK cascade	4	16	0.00405999	P62993, P17252, P28482, Q03135	25	184	13528	11.7635	0.942963	0.0591178	5.95517
GOTERM_BP_FAT	GO:0055082~cellular chemical homeostasis	5	20	0.00417092	Q99616, P13500, P17252, P80098, Q03135	25	380	13528	7.12	0.947265	0.0594603	6.11313
GOTERM_BP_FAT	GO:0051248~negative regulation of protein metabolic process	4	16	0.00424814	P17252, P05129, P05106, Q03135	25	187	13528	11.5748	0.950067	0.0593316	6.22295
GOTERM_BP_FAT	GO:0002764~immune response-regulating signal transduction	3	12	0.00438163	P28482, P06241, P07948	25	56	13528	28.9886	0.954564	0.0599563	6.41251
GOTERM_BP_FAT	GO:0009314~response to radiation	4	16	0.00512472	P13500, O14788, P49407, Q03135	25	200	13528	10.8224	0.973139	0.0684665	7.46117
GOTERM_BP_FAT	GO:0030100~regulation of endocytosis	3	12	0.00517871	P22681, P17252, Q03135	25	61	13528	26.6125	0.974146	0.0678802	7.53692
GOTERM_BP_FAT	GO:0051608~histamine transport	2	8	0.00531325	P63104, P07948	25	3	13528	360.747	0.976494	0.0683184	7.72547
GOTERM_BP_FAT	GO:0050801~ion homeostasis	5	20	0.00541407	Q99616, P13500, P17252, P80098, Q03135	25	409	13528	6.61516	0.978113	0.0683287	7.86652
GOTERM_BP_FAT	GO:0010243~response to organic nitrogen	3	12	0.00551486	P09471, P13500, P07948	25	63	13528	25.7676	0.97962	0.0683384	8.00733
GOTERM_BP_FAT	GO:0045471~response to ethanol	3	12	0.00568662	P13500, P17252, P06241	25	64	13528	25.365	0.981954	0.0691834	8.24683
GOTERM_BP_FAT	GO:0031668~cellular response to extracellular stimulus	3	12	0.00568662	P02768, Q03135, P07948	25	64	13528	25.365	0.981954	0.0691834	8.24683
GOTERM_BP_FAT	GO:0050730~regulation of peptidyl-tyrosine phosphorylation	3	12	0.00639798	P17252, Q03135, P07948	25	68	13528	23.8729	0.989096	0.0762137	9.23253
GOTERM_BP_FAT	GO:0051924~regulation of calcium ion transport	3	12	0.00658185	P09471, Q03135, P07948	25	69	13528	23.527	0.990428	0.077026	9.48571
GOTERM_BP_FAT	GO:0009991~response to extracellular stimulus	4	16	0.00667377	P02768, P13500, Q03135, P07948	25	220	13528	9.83855	0.991032	0.0767911	9.61203
GOTERM_BP_FAT	GO:0007169~transmembrane receptor protein tyrosine kinase signaling pathway	4	16	0.00701358	P62993, P12931, P22681, P13500	25	224	13528	9.66286	0.992952	0.0792647	10.0776
GOTERM_BP_FAT	GO:0032270~positive regulation of cellular protein metabolic process	4	16	0.00781554	P17252, P28482, Q03135, P07948	25	233	13528	9.28961	0.996009	0.0865744	11.1674
GOTERM_BP_FAT	GO:0051384~response to glucocorticoid stimulus	3	12	0.00834372	P13500, P17252, Q03135	25	78	13528	20.8123	0.997257	0.0907535	11.8784
GOTERM_BP_FAT	GO:0019725~cellular homeostasis	5	20	0.00854199	Q99616, P13500, P17252, P80098, Q03135	25	466	13528	5.80601	0.997617	0.0914118	12.1439
GOTERM_BP_FAT	GO:0034097~response to cytokine stimulus	3	12	0.00855122	P12931, P09471, P17252	25	79	13528	20.5489	0.997633	0.090143	12.1563
GOTERM_BP_FAT	GO:0051247~positive regulation of protein metabolic process	4	16	0.00876816	P17252, P28482, Q03135, P07948	25	243	13528	8.90733	0.997971	0.0909769	12.4459
GOTERM_BP_FAT	GO:0002448~mast cell mediated immunity	2	8	0.00884037	P63104, P07948	25	5	13528	216.448	0.998072	0.0903693	12.5422
GOTERM_BP_FAT	GO:0043303~mast cell degranulation	2	8	0.00884037	P63104, P07948	25	5	13528	216.448	0.998072	0.0903693	12.5422
GOTERM_BP_FAT	GO:0010959~regulation of metal ion transport	3	12	0.00897315	P09471, Q03135, P07948	25	81	13528	20.0415	0.998246	0.0903639	12.7188
GOTERM_BP_FAT	GO:0001934~positive regulation of protein amino acid phosphorylation	3	12	0.0107522	P17252, Q03135, P07948	25	89	13528	18.24	0.999505	0.105884	15.0539
GOTERM_BP_FAT	GO:0042127~regulation of cell proliferation	6	24	0.0110896	P13500, P17252, P28482, P41240, Q03135, P07948	25	787	13528	4.12544	0.999611	0.107544	15.49
GOTERM_BP_FAT	GO:0070271~protein complex biogenesis	5	20	0.011259	P62993, P12931, P54646, O14788, Q03135	25	505	13528	5.35762	0.999655	0.107631	15.7082
GOTERM_BP_FAT	GO:0006461~protein complex assembly	5	20	0.011259	P62993, P12931, P54646, O14788, Q03135	25	505	13528	5.35762	0.999655	0.107631	15.7082
GOTERM_BP_FAT	GO:0048878~chemical homeostasis	5	20	0.0117997	Q99616, P13500, P17252, P80098, Q03135	25	512	13528	5.28437	0.999765	0.111034	16.4013
GOTERM_BP_FAT	GO:0007166~cell surface receptor linked signal transduction	9	36	0.0118271	P62993, P12931, P22681, P09471, P13500, P28482, P06241, P05106, P07948	25	1856	13528	2.62397	0.99977	0.109821	16.4363
GOTERM_BP_FAT	GO:0002253~activation of immune response	3	12	0.0119371	P28482, P06241, P07948	25	94	13528	17.2698	0.999787	0.109357	16.5765
GOTERM_BP_FAT	GO:0042981~regulation of apoptosis	6	24	0.0120954	P12931, P02768, P13500, P17252, P28482, P63104	25	804	13528	4.03821	0.99981	0.109321	16.778
GOTERM_BP_FAT	GO:0002532~production of molecular mediator of acute inflammatory response	2	8	0.0123555	P63104, P07948	25	7	13528	154.606	0.999842	0.110147	17.1081
GOTERM_BP_FAT	GO:0016477~cell migration	4	16	0.0123841	P12931, P13500, P17252, P06241	25	276	13528	7.84232	0.999845	0.109019	17.1442
GOTERM_BP_FAT	GO:0060627~regulation of vesicle-mediated transport	3	12	0.0124265	P22681, P17252, Q03135	25	96	13528	16.91	0.99985	0.108032	17.1979
GOTERM_BP_FAT	GO:0043067~regulation of programmed cell death	6	24	0.01259	P12931, P02768, P13500, P17252, P28482, P63104	25	812	13528	3.99842	0.999866	0.108058	17.4045
GOTERM_BP_FAT	GO:0042327~positive regulation of phosphorylation	3	12	0.0126744	P17252, Q03135, P07948	25	97	13528	16.7357	0.999874	0.107446	17.5111
GOTERM_BP_FAT	GO:0010941~regulation of cell death	6	24	0.0127789	P12931, P02768, P13500, P17252, P28482, P63104	25	815	13528	3.98371	0.999883	0.10701	17.6428
GOTERM_BP_FAT	GO:0043269~regulation of ion transport	3	12	0.0131769	P09471, Q03135, P07948	25	99	13528	16.3976	0.999912	0.108889	18.1424
GOTERM_BP_FAT	GO:0045937~positive regulation of phosphate metabolic process	3	12	0.0134313	P17252, Q03135, P07948	25	100	13528	16.2336	0.999927	0.109609	18.4603
GOTERM_BP_FAT	GO:0010562~positive regulation of phosphorus metabolic process	3	12	0.0134313	P17252, Q03135, P07948	25	100	13528	16.2336	0.999927	0.109609	18.4603
GOTERM_BP_FAT	GO:0045576~mast cell activation	2	8	0.0141086	P63104, P07948	25	8	13528	135.28	0.999955	0.113541	19.3011
GOTERM_BP_FAT	GO:0043627~response to estrogen stimulus	3	12	0.0147357	P17252, P28482, Q03135	25	105	13528	15.4606	0.999971	0.116989	20.0722
GOTERM_BP_FAT	GO:0031399~regulation of protein modification process	4	16	0.0148033	P17252, P05129, Q03135, P07948	25	295	13528	7.33722	0.999972	0.116198	20.155
GOTERM_BP_FAT	GO:0050853~B cell receptor signaling pathway	2	8	0.0158587	P28482, P07948	25	9	13528	120.249	0.999987	0.12266	21.4362
GOTERM_BP_FAT	GO:0007568~aging	3	12	0.0160928	P62993, P09471, P17252	25	110	13528	14.7578	0.999989	0.123029	21.7178
GOTERM_BP_FAT	GO:0007264~small GTPase mediated signal transduction	4	16	0.0161775	P62993, P12931, P28482, P27361	25	305	13528	7.09666	0.99999	0.122325	21.8195
GOTERM_BP_FAT	GO:0007611~learning or memory	3	12	0.0163704	P17252, P05129, P06241	25	111	13528	14.6249	0.999991	0.122399	22.0505
GOTERM_BP_FAT	GO:0048870~cell motility	4	16	0.0164608	P12931, P13500, P17252, P06241	25	307	13528	7.05042	0.999992	0.121757	22.1585
GOTERM_BP_FAT	GO:0051674~localization of cell	4	16	0.0164608	P12931, P13500, P17252, P06241	25	307	13528	7.05042	0.999992	0.121757	22.1585
GOTERM_BP_FAT	GO:0044057~regulation of system process	4	16	0.0167469	P09471, P13500, P17252, Q03135	25	309	13528	7.00479	0.999993	0.12248	22.4996
GOTERM_BP_FAT	GO:0032844~regulation of homeostatic process	3	12	0.0172158	O14788, Q03135, P07948	25	114	13528	14.24	0.999995	0.124435	23.0555
GOTERM_BP_FAT	GO:0006887~exocytosis	3	12	0.0175017	P80075, P63104, P07948	25	115	13528	14.1162	0.999996	0.125112	23.3926
GOTERM_BP_FAT	GO:0031400~negative regulation of protein modification process	3	12	0.0186655	P17252, P05129, Q03135	25	119	13528	13.6417	0.999998	0.131609	24.7507
GOTERM_BP_FAT	GO:0014070~response to organic cyclic substance	3	12	0.0192595	P09471, P17252, P07948	25	121	13528	13.4162	0.999999	0.134212	25.4352
GOTERM_BP_FAT	GO:0010647~positive regulation of cell communication	4	16	0.0197634	P12931, P13500, Q03135, P07948	25	329	13528	6.57897	0.999999	0.136173	26.0114
GOTERM_BP_FAT	GO:0043299~leukocyte degranulation	2	8	0.0210912	P63104, P07948	25	12	13528	90.1867	1	0.143338	27.5095
GOTERM_BP_FAT	GO:0007167~enzyme linked receptor protein signaling pathway	4	16	0.0218766	P62993, P12931, P22681, P13500	25	342	13528	6.32889	1	0.146917	28.3824
GOTERM_BP_FAT	GO:0051051~negative regulation of transport	3	12	0.0236368	P09471, P17252, P05106	25	135	13528	12.0249	1	0.156422	30.303
GOTERM_BP_FAT	GO:0006816~calcium ion transport	3	12	0.0259656	P80075, P06241, Q03135	25	142	13528	11.4321	1	0.169072	32.7701
GOTERM_BP_FAT	GO:0002444~myeloid leukocyte mediated immunity	2	8	0.026297	P63104, P07948	25	15	13528	72.1493	1	0.169519	33.1145
GOTERM_BP_FAT	GO:0050778~positive regulation of immune response	3	12	0.0269913	P28482, P06241, P07948	25	145	13528	11.1956	1	0.172092	33.8308
GOTERM_BP_FAT	GO:0048259~regulation of receptor-mediated endocytosis	2	8	0.0280263	P22681, P17252	25	16	13528	67.64	1	0.176584	34.8851
GOTERM_BP_FAT	GO:0065003~macromolecular complex assembly	5	20	0.0280764	P62993, P12931, P54646, O14788, Q03135	25	665	13528	4.06857	1	0.175332	34.9357
GOTERM_BP_FAT	GO:0030900~forebrain development	3	12	0.0294481	P12931, P09471, P06241	25	152	13528	10.68	1	0.181603	36.3078
GOTERM_BP_FAT	GO:0042310~vasoconstriction	2	8	0.0297527	P62736, Q03135	25	17	13528	63.6612	1	0.181762	36.6089
GOTERM_BP_FAT	GO:0070555~response to interleukin-1	2	8	0.0297527	P12931, P17252	25	17	13528	63.6612	1	0.181762	36.6089
GOTERM_BP_FAT	GO:0043200~response to amino acid stimulus	2	8	0.0297527	P13500, P07948	25	17	13528	63.6612	1	0.181762	36.6089
GOTERM_BP_FAT	GO:0043434~response to peptide hormone stimulus	3	12	0.030166	P62993, P17252, P07948	25	154	13528	10.5413	1	0.182521	37.0152
GOTERM_BP_FAT	GO:0045055~regulated secretory pathway	2	8	0.0314762	P63104, P07948	25	18	13528	60.1244	1	0.18818	38.2873
GOTERM_BP_FAT	GO:0030593~neutrophil chemotaxis	2	8	0.0314762	P13500, P17252	25	18	13528	60.1244	1	0.18818	38.2873
GOTERM_BP_FAT	GO:0002275~myeloid cell activation during immune response	2	8	0.0314762	P63104, P07948	25	18	13528	60.1244	1	0.18818	38.2873
GOTERM_BP_FAT	GO:0046626~regulation of insulin receptor signaling pathway	2	8	0.0331968	P12931, P17252	25	19	13528	56.96	1	0.195913	39.9213
GOTERM_BP_FAT	GO:0043933~macromolecular complex subunit organization	5	20	0.0346046	P62993, P12931, P54646, O14788, Q03135	25	710	13528	3.8107	1	0.201797	41.2282
GOTERM_BP_FAT	GO:0000188~inactivation of MAPK activity	2	8	0.0349144	P17252, Q03135	25	20	13528	54.112	1	0.201801	41.5121
GOTERM_BP_FAT	GO:0051385~response to mineralocorticoid stimulus	2	8	0.0349144	P12931, P17252	25	20	13528	54.112	1	0.201801	41.5121
GOTERM_BP_FAT	GO:0032570~response to progesterone stimulus	2	8	0.0349144	P13500, Q03135	25	20	13528	54.112	1	0.201801	41.5121
GOTERM_BP_FAT	GO:0008284~positive regulation of cell proliferation	4	16	0.0357671	P13500, P17252, P28482, P07948	25	414	13528	5.22821	1	0.204625	42.2872
GOTERM_BP_FAT	GO:0001932~regulation of protein amino acid phosphorylation	3	12	0.0373294	P17252, Q03135, P07948	25	173	13528	9.38358	1	0.211022	43.6824
GOTERM_BP_FAT	GO:0015674~di-, tri-valent inorganic cation transport	3	12	0.0385154	P80075, P06241, Q03135	25	176	13528	9.22364	1	0.215376	44.7205
GOTERM_BP_FAT	GO:0050852~T cell receptor signaling pathway	2	8	0.0400497	P28482, P06241	25	23	13528	47.0539	1	0.221369	46.037
GOTERM_BP_FAT	GO:0010332~response to gamma radiation	2	8	0.0400497	P13500, Q03135	25	23	13528	47.0539	1	0.221369	46.037
GOTERM_BP_FAT	GO:0051130~positive regulation of cellular component organization	3	12	0.0405241	P22681, P17252, Q03135	25	181	13528	8.96884	1	0.222026	46.4381
GOTERM_BP_FAT	GO:0031401~positive regulation of protein modification process	3	12	0.0429867	P17252, Q03135, P07948	25	187	13528	8.68107	1	0.232318	48.4758
GOTERM_BP_FAT	GO:0040012~regulation of locomotion	3	12	0.0450813	P17252, P28482, P05106	25	192	13528	8.455	1	0.240588	50.1517
GOTERM_BP_FAT	GO:0046677~response to antibiotic	2	8	0.0451588	P13500, P17252	25	26	13528	41.6246	1	0.239195	50.2127
GOTERM_BP_FAT	GO:0051270~regulation of cell motion	3	12	0.0455047	P28482, P05106, P07948	25	193	13528	8.41119	1	0.239079	50.4843
GOTERM_BP_FAT	GO:0031667~response to nutrient levels	3	12	0.0472136	P02768, P13500, Q03135	25	197	13528	8.24041	1	0.245269	51.8054
GOTERM_BP_FAT	GO:0010522~regulation of calcium ion transport into cytosol	2	8	0.0502419	Q03135, P07948	25	29	13528	37.3186	1	0.257296	54.0661
GOTERM_BP_FAT	GO:0045807~positive regulation of endocytosis	2	8	0.0502419	P22681, Q03135	25	29	13528	37.3186	1	0.257296	54.0661
GOTERM_BP_FAT	GO:0006928~cell motion	4	16	0.0504045	P12931, P13500, P17252, P06241	25	475	13528	4.5568	1	0.256226	54.1847
GOTERM_BP_FAT	GO:0010035~response to inorganic substance	3	12	0.0507018	P09471, P17252, Q03135	25	205	13528	7.91883	1	0.255773	54.4007
GOTERM_BP_FAT	GO:0032940~secretion by cell	3	12	0.0515883	P80075, P63104, P07948	25	207	13528	7.84232	1	0.257927	55.0392
GOTERM_BP_FAT	GO:0042509~regulation of tyrosine phosphorylation of STAT protein	2	8	0.0536162	Q03135, P07948	25	31	13528	34.911	1	0.265011	56.4684
GOTERM_BP_FAT	GO:0001933~negative regulation of protein amino acid phosphorylation	2	8	0.055299	P17252, Q03135	25	32	13528	33.82	1	0.27046	57.6221
GOTERM_BP_FAT	GO:0019233~sensory perception of pain	2	8	0.055299	P28482, P06241	25	32	13528	33.82	1	0.27046	57.6221
GOTERM_BP_FAT	GO:0009267~cellular response to starvation	2	8	0.055299	P02768, Q03135	25	32	13528	33.82	1	0.27046	57.6221
GOTERM_BP_FAT	GO:0001936~regulation of endothelial cell proliferation	2	8	0.055299	P13500, Q03135	25	32	13528	33.82	1	0.27046	57.6221
GOTERM_BP_FAT	GO:0045596~negative regulation of cell differentiation	3	12	0.0556471	P28482, P05106, Q03135	25	216	13528	7.51556	1	0.270141	57.8571
GOTERM_BP_FAT	GO:0051050~positive regulation of transport	3	12	0.0588805	P22681, P17252, Q03135	25	223	13528	7.27964	1	0.281925	59.9831
GOTERM_BP_FAT	GO:0010604~positive regulation of macromolecule metabolic process	5	20	0.0617881	P17252, P05129, P28482, Q03135, P07948	25	857	13528	3.15706	1	0.292056	61.8089
GOTERM_BP_FAT	GO:0043407~negative regulation of MAP kinase activity	2	8	0.0620017	P17252, Q03135	25	36	13528	30.0622	1	0.291055	61.9399
GOTERM_BP_FAT	GO:0002366~leukocyte activation during immune response	2	8	0.0620017	P63104, P07948	25	36	13528	30.0622	1	0.291055	61.9399
GOTERM_BP_FAT	GO:0002263~cell activation during immune response	2	8	0.0620017	P63104, P07948	25	36	13528	30.0622	1	0.291055	61.9399
GOTERM_BP_FAT	GO:0046425~regulation of JAK-STAT cascade	2	8	0.0620017	Q03135, P07948	25	36	13528	30.0622	1	0.291055	61.9399
GOTERM_BP_FAT	GO:0030595~leukocyte chemotaxis	2	8	0.0636703	P13500, P17252	25	37	13528	29.2497	1	0.295923	62.949
GOTERM_BP_FAT	GO:0002684~positive regulation of immune system process	3	12	0.0660255	P28482, P06241, P07948	25	238	13528	6.82084	1	0.303412	64.3309
GOTERM_BP_FAT	GO:0060326~cell chemotaxis	2	8	0.0669988	P13500, P17252	25	39	13528	27.7497	1	0.305345	64.8878
GOTERM_BP_FAT	GO:0014075~response to amine stimulus	2	8	0.0669988	P13500, P07948	25	39	13528	27.7497	1	0.305345	64.8878
GOTERM_BP_FAT	GO:0045321~leukocyte activation	3	12	0.0679788	P06241, P63104, P07948	25	242	13528	6.7081	1	0.307274	65.4403
GOTERM_BP_FAT	GO:0032846~positive regulation of homeostatic process	2	8	0.0686588	O14788, Q03135	25	40	13528	27.056	1	0.308022	65.8189
GOTERM_BP_FAT	GO:0051240~positive regulation of multicellular organismal process	3	12	0.0689627	P13500, O14788, Q03135	25	244	13528	6.65311	1	0.307322	65.9868
GOTERM_BP_FAT	GO:0042594~response to starvation	2	8	0.0719704	P02768, Q03135	25	42	13528	25.7676	1	0.316846	67.6079
GOTERM_BP_FAT	GO:0050890~cognition	5	20	0.0735596	P17252, P05129, P28482, P06241, P49407	25	909	13528	2.97646	1	0.320892	68.435
GOTERM_BP_FAT	GO:0031669~cellular response to nutrient levels	2	8	0.0752707	P02768, Q03135	25	44	13528	24.5964	1	0.325313	69.3035
GOTERM_BP_FAT	GO:0033554~cellular response to stress	4	16	0.0768972	P02768, P28482, Q03135, P07948	25	566	13528	3.82417	1	0.329349	70.1084
GOTERM_BP_FAT	GO:0046879~hormone secretion	2	8	0.0769166	P63104, P07948	25	45	13528	24.0498	1	0.327529	70.1178
GOTERM_BP_FAT	GO:0042326~negative regulation of phosphorylation	2	8	0.0769166	P17252, Q03135	25	45	13528	24.0498	1	0.327529	70.1178
GOTERM_BP_FAT	GO:0002274~myeloid leukocyte activation	2	8	0.0785597	P63104, P07948	25	46	13528	23.527	1	0.331549	70.9106
GOTERM_BP_FAT	GO:0045936~negative regulation of phosphate metabolic process	2	8	0.0818375	P17252, Q03135	25	48	13528	22.5467	1	0.341254	72.4338
GOTERM_BP_FAT	GO:0051651~maintenance of location in cell	2	8	0.0818375	P02768, Q03135	25	48	13528	22.5467	1	0.341254	72.4338
GOTERM_BP_FAT	GO:0010563~negative regulation of phosphorus metabolic process	2	8	0.0818375	P17252, Q03135	25	48	13528	22.5467	1	0.341254	72.4338
GOTERM_BP_FAT	GO:0019217~regulation of fatty acid metabolic process	2	8	0.0834722	P54646, Q03135	25	49	13528	22.0865	1	0.345046	73.1653
GOTERM_BP_FAT	GO:0009914~hormone transport	2	8	0.0834722	P63104, P07948	25	49	13528	22.0865	1	0.345046	73.1653
GOTERM_BP_FAT	GO:0051094~positive regulation of developmental process	3	12	0.0863948	P17252, O14788, P07948	25	278	13528	5.83942	1	0.353183	74.428
GOTERM_BP_FAT	GO:0051291~protein heterooligomerization	2	8	0.0883596	P62993, P54646	25	52	13528	20.8123	1	0.357918	75.2456
GOTERM_BP_FAT	GO:0050880~regulation of blood vessel size	2	8	0.0899832	P62736, Q03135	25	53	13528	20.4196	1	0.361431	75.9027
GOTERM_BP_FAT	GO:0035150~regulation of tube size	2	8	0.0899832	P62736, Q03135	25	53	13528	20.4196	1	0.361431	75.9027
GOTERM_BP_FAT	GO:0001775~cell activation	3	12	0.0912169	P06241, P63104, P07948	25	287	13528	5.65631	1	0.363598	76.391
GOTERM_BP_FAT	GO:0009408~response to heat	2	8	0.0948373	P13500, P07948	25	56	13528	19.3257	1	0.373525	77.7713
GOTERM_BP_FAT	GO:0048771~tissue remodeling	2	8	0.0948373	O14788, Q03135	25	56	13528	19.3257	1	0.373525	77.7713
GOTERM_BP_FAT	GO:0009967~positive regulation of signal transduction	3	12	0.0955705	P12931, Q03135, P07948	25	295	13528	5.50292	1	0.373952	78.0415
GOTERM_BP_FAT	GO:0010565~regulation of cellular ketone metabolic process	2	8	0.0964499	P54646, Q03135	25	57	13528	18.9867	1	0.374843	78.3615
GOTERM_BP_FAT	GO:0050900~leukocyte migration	2	8	0.0964499	P13500, P17252	25	57	13528	18.9867	1	0.374843	78.3615
GOTERM_BP_FAT	GO:0006892~post-Golgi vesicle-mediated transport	2	8	0.0980596	Q99962, P49407	25	58	13528	18.6593	1	0.378044	78.9361
GOTERM_BP_FAT	GO:0003018~vascular process in circulatory system	2	8	0.0980596	P62736, Q03135	25	58	13528	18.6593	1	0.378044	78.9361
GOTERM_BP_FAT	GO:0046903~secretion	3	12	0.0983226	P80075, P63104, P07948	25	300	13528	5.4112	1	0.376954	79.0286
GOTERM_CC_FAT	GO:0005829~cytosol	14	56	1.31508e-07	P12931, P22681, P17252, P05129, P41240, P27361, Q03135, P62993, P54646, Q99962, P28482, P06241, P49407, P07948	25	1330	12782	5.38189	1.39397e-05	1.39397e-05	0.000147565
GOTERM_CC_FAT	GO:0045121~membrane raft	5	20	0.000134107	P12931, P22681, P17252, Q03135, P07948	25	143	12782	17.8769	0.0141157	0.00708295	0.150379
GOTERM_CC_FAT	GO:0000267~cell fraction	8	32	0.00294115	P09471, P17252, P05129, P28482, P49407, Q03135, P63104, P07948	25	1083	12782	3.77677	0.268181	0.0988413	3.25111
GOTERM_CC_FAT	GO:0005626~insoluble fraction	7	28	0.00380243	P09471, P17252, P05129, P28482, P49407, Q03135, P07948	25	839	12782	4.26574	0.33224	0.0960276	4.18476
GOTERM_CC_FAT	GO:0005901~caveola	3	12	0.00423094	P12931, P22681, Q03135	25	52	12782	29.4969	0.362009	0.0859648	4.64622
GOTERM_CC_FAT	GO:0044421~extracellular region part	7	28	0.0073508	Q99616, P80075, P02768, P13500, O14788, P48745, P80098	25	960	12782	3.72808	0.542539	0.122206	7.94538
GOTERM_CC_FAT	GO:0005615~extracellular space	6	24	0.00790936	Q99616, P80075, P02768, P13500, O14788, P80098	25	685	12782	4.47836	0.569034	0.113298	8.52495
GOTERM_CC_FAT	GO:0019717~synaptosome	3	12	0.0109698	P09471, P17252, P05129	25	85	12782	18.0452	0.689393	0.135975	11.6419
GOTERM_CC_FAT	GO:0005624~membrane fraction	6	24	0.0155717	P09471, P17252, P05129, P49407, Q03135, P07948	25	809	12782	3.79194	0.810542	0.168765	16.147
GOTERM_CC_FAT	GO:0005625~soluble fraction	4	16	0.0201167	P28482, P49407, Q03135, P63104	25	313	12782	6.53393	0.883993	0.19379	20.39
GOTERM_CC_FAT	GO:0031982~vesicle	5	20	0.0344584	P62993, P02768, P05106, Q03135, P63104	25	670	12782	3.81552	0.975693	0.28674	32.5293
GOTERM_CC_FAT	GO:0030425~dendrite	3	12	0.0371302	P05129, P28482, P48745	25	163	12782	9.41006	0.98188	0.284109	34.5949
GOTERM_CC_FAT	GO:0043025~cell soma	3	12	0.0392277	P13500, P28482, P48745	25	168	12782	9.13	0.98562	0.278411	36.176
GOTERM_CC_FAT	GO:0008305~integrin complex	2	8	0.0531008	P05106, P07948	25	29	12782	35.2607	0.996922	0.338415	45.7869
GOTERM_CC_FAT	GO:0005886~plasma membrane	12	48	0.0672069	P12931, P22681, P09471, Q99962, P17252, O14788, P41240, P06241, P05106, P49407, Q03135, P07948	25	3777	12782	1.6244	0.999373	0.388378	54.19
GOTERM_CC_FAT	GO:0031988~membrane-bounded vesicle	4	16	0.0885153	P62993, P02768, P05106, P63104	25	568	12782	3.60056	0.999946	0.458823	64.6535
GOTERM_MF_FAT	GO:0004672~protein kinase activity	10	40	6.89956e-07	P12931, P54646, P13500, P17252, P05129, P28482, P41240, P06241, P27361, P07948	25	606	12983	8.56964	7.52024e-05	7.52024e-05	0.000778214
GOTERM_MF_FAT	GO:0004715~non-membrane spanning protein tyrosine kinase activity	4	16	5.65021e-05	P12931, P41240, P06241, P07948	25	41	12983	50.6654	0.00613997	0.00307471	0.0637114
GOTERM_MF_FAT	GO:0008009~chemokine activity	4	16	7.99732e-05	Q99616, P80075, P13500, P80098	25	46	12983	45.1583	0.00867954	0.00290159	0.0901664
GOTERM_MF_FAT	GO:0042379~chemokine receptor binding	4	16	9.67111e-05	Q99616, P80075, P13500, P80098	25	49	12983	42.3935	0.0104866	0.00263203	0.109028
GOTERM_MF_FAT	GO:0005125~cytokine activity	5	20	0.000414318	Q99616, P80075, P13500, O14788, P80098	25	195	12983	13.3159	0.0441651	0.00899333	0.466325
GOTERM_MF_FAT	GO:0005524~ATP binding	10	40	0.000826907	P62736, P12931, P54646, P17252, P05129, P28482, P41240, P06241, P27361, P07948	25	1477	12983	3.51605	0.0862243	0.014916	0.928733
GOTERM_MF_FAT	GO:0032559~adenyl ribonucleotide binding	10	40	0.000912635	P62736, P12931, P54646, P17252, P05129, P28482, P41240, P06241, P27361, P07948	25	1497	12983	3.46907	0.0947305	0.0141169	1.02457
GOTERM_MF_FAT	GO:0032555~purine ribonucleotide binding	11	44	0.000918701	P62736, P12931, P54646, P09471, P17252, P05129, P28482, P41240, P06241, P27361, P07948	25	1836	12983	3.11139	0.0953295	0.012445	1.03134
GOTERM_MF_FAT	GO:0032553~ribonucleotide binding	11	44	0.000918701	P62736, P12931, P54646, P09471, P17252, P05129, P28482, P41240, P06241, P27361, P07948	25	1836	12983	3.11139	0.0953295	0.012445	1.03134
GOTERM_MF_FAT	GO:0051219~phosphoprotein binding	3	12	0.00111755	P62993, P28482, P07948	25	27	12983	57.7022	0.114747	0.0134511	1.2533
GOTERM_MF_FAT	GO:0008289~lipid binding	6	24	0.00120451	P02768, Q99962, P17252, P05129, Q03135, P07948	25	450	12983	6.92427	0.123107	0.0130512	1.35021
GOTERM_MF_FAT	GO:0017076~purine nucleotide binding	11	44	0.00130025	P62736, P12931, P54646, P09471, P17252, P05129, P28482, P41240, P06241, P27361, P07948	25	1918	12983	2.97837	0.132222	0.0128099	1.45682
GOTERM_MF_FAT	GO:0030554~adenyl nucleotide binding	10	40	0.00133263	P62736, P12931, P54646, P17252, P05129, P28482, P41240, P06241, P27361, P07948	25	1577	12983	3.29309	0.135283	0.0120397	1.49284
GOTERM_MF_FAT	GO:0001883~purine nucleoside binding	10	40	0.00148585	P62736, P12931, P54646, P17252, P05129, P28482, P41240, P06241, P27361, P07948	25	1601	12983	3.24372	0.149625	0.0123901	1.66318
GOTERM_MF_FAT	GO:0001882~nucleoside binding	10	40	0.00156076	P62736, P12931, P54646, P17252, P05129, P28482, P41240, P06241, P27361, P07948	25	1612	12983	3.22159	0.156551	0.0120875	1.74636
GOTERM_MF_FAT	GO:0004713~protein tyrosine kinase activity	4	16	0.00341053	P12931, P41240, P06241, P07948	25	166	12983	12.5137	0.31091	0.0245199	3.78009
GOTERM_MF_FAT	GO:0000166~nucleotide binding	11	44	0.00436676	P62736, P12931, P54646, P09471, P17252, P05129, P28482, P41240, P06241, P27361, P07948	25	2245	12983	2.54455	0.37937	0.0293737	4.81631
GOTERM_MF_FAT	GO:0032403~protein complex binding	4	16	0.00542906	P09471, P05106, P63104, P07948	25	196	12983	10.5984	0.447543	0.0343025	5.95552
GOTERM_MF_FAT	GO:0004674~protein serine/threonine kinase activity	5	20	0.0074507	P54646, P17252, P05129, P28482, P27361	25	430	12983	6.0386	0.557435	0.0442769	8.0893
GOTERM_MF_FAT	GO:0001784~phosphotyrosine binding	2	8	0.0128714	P62993, P28482	25	7	12983	148.377	0.756367	0.071626	13.5948
GOTERM_MF_FAT	GO:0030674~protein binding, bridging	3	12	0.0129065	P62993, P12931, P54646	25	94	12983	16.574	0.75731	0.0683505	13.6294
GOTERM_MF_FAT	GO:0008201~heparin binding	3	12	0.0153552	P80075, P13500, P80098	25	103	12983	15.1258	0.81487	0.077178	16.0155
GOTERM_MF_FAT	GO:0045309~protein phosphorylated amino acid binding	2	8	0.0219679	P62993, P28482	25	12	12983	86.5533	0.911185	0.104215	22.1622
GOTERM_MF_FAT	GO:0019904~protein domain specific binding	4	16	0.0223585	P62993, P12931, P22681, P63104	25	331	12983	6.27577	0.914969	0.10162	22.5121
GOTERM_MF_FAT	GO:0004707~MAP kinase activity	2	8	0.025584	P28482, P27361	25	14	12983	74.1886	0.940688	0.111043	25.3472
GOTERM_MF_FAT	GO:0005539~glycosaminoglycan binding	3	12	0.0272888	P80075, P13500, P80098	25	140	12983	11.1283	0.950994	0.11364	26.8072
GOTERM_MF_FAT	GO:0004697~protein kinase C activity	2	8	0.0273872	P17252, P05129	25	15	12983	69.2427	0.951532	0.109896	26.8907
GOTERM_MF_FAT	GO:0001871~pattern binding	3	12	0.0325287	P80075, P13500, P80098	25	154	12983	10.1166	0.972801	0.124975	31.1334
GOTERM_MF_FAT	GO:0030247~polysaccharide binding	3	12	0.0325287	P80075, P13500, P80098	25	154	12983	10.1166	0.972801	0.124975	31.1334
GOTERM_MF_FAT	GO:0005070~SH3/SH2 adaptor activity	2	8	0.0868289	P62993, P12931	25	49	12983	21.1967	0.99995	0.297841	64.1029

## Sheet: HD_TO_001
Category	Term	Count	%	PValue	Genes	List Total	Pop Hits	Pop Total	Fold Enrichment	Bonferroni	Benjamini	FDR
GOTERM_BP_FAT	GO:0008277~regulation of G-protein coupled receptor protein signaling pathway	6	24	2.50748e-08	P18545, O15539, O43566, O76081, P49407, O15492	25	51	13528	63.6612	1.40669e-05	1.40669e-05	3.66929e-05
GOTERM_BP_FAT	GO:0007242~intracellular signaling cascade	13	52	3.65567e-07	P12931, P17252, P05129, P27361, P04899, P16473, P18545, P62993, P08913, P28482, P06241, O15303, P07948	25	1256	13528	5.60076	0.000205062	0.000102536	0.000534945
GOTERM_BP_FAT	GO:0006468~protein amino acid phosphorylation	10	40	1.09432e-06	P18545, P12931, P17252, P08913, P05129, P28482, P06241, P27361, P04899, P07948	25	667	13528	8.11274	0.000613724	0.000204616	0.00160134
GOTERM_BP_FAT	GO:0007243~protein kinase cascade	8	32	2.50507e-06	P18545, P62993, P12931, P17252, P08913, P28482, P06241, P04899	25	370	13528	11.6999	0.00140436	0.000351274	0.00366569
GOTERM_BP_FAT	GO:0010648~negative regulation of cell communication	7	28	3.64574e-06	O43665, O15539, P17252, O43566, O76081, P04899, O15492	25	248	13528	15.2735	0.00204317	0.000408969	0.00533481
GOTERM_BP_FAT	GO:0016310~phosphorylation	10	40	4.9385e-06	P18545, P12931, P17252, P08913, P05129, P28482, P06241, P27361, P04899, P07948	25	800	13528	6.764	0.00276667	0.000461644	0.00722644
GOTERM_BP_FAT	GO:0007610~behavior	8	32	1.19292e-05	P16473, P51681, P09471, P17252, P05129, P28482, P06241, O15303	25	469	13528	9.23019	0.00666999	0.000955591	0.017455
GOTERM_BP_FAT	GO:0000165~MAPKKK cascade	6	24	1.51902e-05	P18545, P62993, P17252, P08913, P28482, P04899	25	184	13528	17.6452	0.00848557	0.00106465	0.0222261
GOTERM_BP_FAT	GO:0007166~cell surface receptor linked signal transduction	13	52	2.33779e-05	P12931, P22681, P04899, O15552, P16473, P62993, P51681, P09471, P08913, P28482, P06241, O15303, P07948	25	1856	13528	3.79017	0.0130295	0.00145618	0.0342043
GOTERM_BP_FAT	GO:0006796~phosphate metabolic process	10	40	2.4175e-05	P18545, P12931, P17252, P08913, P05129, P28482, P06241, P27361, P04899, P07948	25	973	13528	5.56136	0.0134708	0.00135531	0.0353702
GOTERM_BP_FAT	GO:0006793~phosphorus metabolic process	10	40	2.4175e-05	P18545, P12931, P17252, P08913, P05129, P28482, P06241, P27361, P04899, P07948	25	973	13528	5.56136	0.0134708	0.00135531	0.0353702
GOTERM_BP_FAT	GO:0007265~Ras protein signal transduction	5	20	3.23097e-05	P62993, P12931, P08913, P28482, P27361	25	105	13528	25.7676	0.0179627	0.00164646	0.0472695
GOTERM_BP_FAT	GO:0009968~negative regulation of signal transduction	6	24	3.66873e-05	O43665, O15539, P17252, O43566, O76081, O15492	25	221	13528	14.691	0.0203716	0.00171369	0.0536724
GOTERM_BP_FAT	GO:0048584~positive regulation of response to stimulus	6	24	5.01995e-05	P12931, P17252, P05129, P28482, P06241, P07948	25	236	13528	13.7573	0.0277698	0.00216401	0.0734336
GOTERM_BP_FAT	GO:0007267~cell-cell signaling	8	32	5.82823e-05	P16473, P51681, P62993, P17252, P28482, O15303, P63104, P07948	25	600	13528	7.21493	0.0321685	0.0023328	0.0852526
GOTERM_BP_FAT	GO:0007626~locomotory behavior	6	24	0.00010186	P16473, P51681, P09471, P17252, P28482, O15303	25	274	13528	11.8493	0.0555442	0.00380251	0.148952
GOTERM_BP_FAT	GO:0009719~response to endogenous stimulus	6	24	0.000622914	P62993, P12931, P09471, P17252, P28482, P07948	25	405	13528	8.01659	0.295004	0.0216108	0.907671
GOTERM_BP_FAT	GO:0045761~regulation of adenylate cyclase activity	4	16	0.000629086	P16473, P08913, O15303, P04899	25	96	13528	22.5467	0.297443	0.0205522	0.916627
GOTERM_BP_FAT	GO:0031279~regulation of cyclase activity	4	16	0.000688185	P16473, P08913, O15303, P04899	25	99	13528	21.8634	0.320369	0.0212273	1.00234
GOTERM_BP_FAT	GO:0008284~positive regulation of cell proliferation	6	24	0.000688271	P16473, P17252, P08913, P28482, P04899, P07948	25	414	13528	7.84232	0.320401	0.0201239	1.00246
GOTERM_BP_FAT	GO:0030817~regulation of cAMP biosynthetic process	4	16	0.000729489	P16473, P08913, O15303, P04899	25	101	13528	21.4305	0.335947	0.0202616	1.0622
GOTERM_BP_FAT	GO:0051339~regulation of lyase activity	4	16	0.000729489	P16473, P08913, O15303, P04899	25	101	13528	21.4305	0.335947	0.0202616	1.0622
GOTERM_BP_FAT	GO:0050890~cognition	8	32	0.000759714	P18545, P17252, P05129, P28482, P06241, O15303, P49407, O15492	25	909	13528	4.76233	0.34712	0.0200982	1.10598
GOTERM_BP_FAT	GO:0030814~regulation of cAMP metabolic process	4	16	0.000772344	P16473, P08913, O15303, P04899	25	103	13528	21.0144	0.351733	0.0195096	1.12427
GOTERM_BP_FAT	GO:0030808~regulation of nucleotide biosynthetic process	4	16	0.000934889	P16473, P08913, O15303, P04899	25	110	13528	19.6771	0.408278	0.0225556	1.35937
GOTERM_BP_FAT	GO:0030802~regulation of cyclic nucleotide biosynthetic process	4	16	0.000934889	P16473, P08913, O15303, P04899	25	110	13528	19.6771	0.408278	0.0225556	1.35937
GOTERM_BP_FAT	GO:0030799~regulation of cyclic nucleotide metabolic process	4	16	0.0010107	P16473, P08913, O15303, P04899	25	113	13528	19.1547	0.432939	0.0233599	1.46885
GOTERM_BP_FAT	GO:0006140~regulation of nucleotide metabolic process	4	16	0.00109031	P16473, P08913, O15303, P04899	25	116	13528	18.6593	0.457732	0.0241826	1.58368
GOTERM_BP_FAT	GO:0007173~epidermal growth factor receptor signaling pathway	3	12	0.00110856	P62993, P12931, P22681	25	28	13528	57.9771	0.463262	0.0236484	1.60999
GOTERM_BP_FAT	GO:0010033~response to organic substance	7	28	0.00132176	P62993, P12931, P09471, P17252, P28482, P06241, P07948	25	721	13528	5.25359	0.52384	0.0271073	1.91685
GOTERM_BP_FAT	GO:0050851~antigen receptor-mediated signaling pathway	3	12	0.0015401	P28482, P06241, P07948	25	33	13528	49.1927	0.578806	0.0304089	2.23018
GOTERM_BP_FAT	GO:0007264~small GTPase mediated signal transduction	5	20	0.00188481	P62993, P12931, P08913, P28482, P27361	25	305	13528	8.87082	0.652982	0.0358379	2.72296
GOTERM_BP_FAT	GO:0002429~immune response-activating cell surface receptor signaling pathway	3	12	0.00214741	P28482, P06241, P07948	25	39	13528	41.6246	0.700605	0.0394024	3.09679
GOTERM_BP_FAT	GO:0002768~immune response-regulating cell surface receptor signaling pathway	3	12	0.00248708	P28482, P06241, P07948	25	42	13528	38.6514	0.75266	0.0440639	3.57837
GOTERM_BP_FAT	GO:0018108~peptidyl-tyrosine phosphorylation	3	12	0.00297679	P12931, P06241, P07948	25	46	13528	35.2904	0.812218	0.0509224	4.26876
GOTERM_BP_FAT	GO:0018212~peptidyl-tyrosine modification	3	12	0.00323727	P12931, P06241, P07948	25	48	13528	33.82	0.837821	0.0536311	4.63408
GOTERM_BP_FAT	GO:0001821~histamine secretion	2	8	0.00354518	P63104, P07948	25	2	13528	541.12	0.863629	0.0569155	5.06427
GOTERM_BP_FAT	GO:0002441~histamine secretion during acute inflammatory response	2	8	0.00354518	P63104, P07948	25	2	13528	541.12	0.863629	0.0569155	5.06427
GOTERM_BP_FAT	GO:0002349~histamine production during acute inflammatory response	2	8	0.00354518	P63104, P07948	25	2	13528	541.12	0.863629	0.0569155	5.06427
GOTERM_BP_FAT	GO:0002553~histamine secretion by mast cell	2	8	0.00354518	P63104, P07948	25	2	13528	541.12	0.863629	0.0569155	5.06427
GOTERM_BP_FAT	GO:0009725~response to hormone stimulus	5	20	0.00368316	P62993, P12931, P17252, P28482, P07948	25	367	13528	7.37221	0.873823	0.0574297	5.25646
GOTERM_BP_FAT	GO:0009628~response to abiotic stimulus	5	20	0.00371922	P17252, P06241, O15303, P49407, P07948	25	368	13528	7.35217	0.876359	0.0564122	5.30662
GOTERM_BP_FAT	GO:0002757~immune response-activating signal transduction	3	12	0.0037891	P28482, P06241, P07948	25	52	13528	31.2185	0.88113	0.0559348	5.40377
GOTERM_BP_FAT	GO:0050877~neurological system process	8	32	0.00399648	P18545, P17252, P05129, P28482, P06241, O15303, P49407, O15492	25	1210	13528	3.57765	0.894233	0.0574053	5.69153
GOTERM_BP_FAT	GO:0007194~negative regulation of adenylate cyclase activity	3	12	0.00422971	P08913, O15303, P04899	25	55	13528	29.5156	0.907255	0.0591503	6.01417
GOTERM_BP_FAT	GO:0031280~negative regulation of cyclase activity	3	12	0.00422971	P08913, O15303, P04899	25	55	13528	29.5156	0.907255	0.0591503	6.01417
GOTERM_BP_FAT	GO:0051350~negative regulation of lyase activity	3	12	0.00422971	P08913, O15303, P04899	25	55	13528	29.5156	0.907255	0.0591503	6.01417
GOTERM_BP_FAT	GO:0002764~immune response-regulating signal transduction	3	12	0.00438163	P28482, P06241, P07948	25	56	13528	28.9886	0.914863	0.0597293	6.22378
GOTERM_BP_FAT	GO:0051608~histamine transport	2	8	0.00531325	P63104, P07948	25	3	13528	360.747	0.949646	0.0703012	7.49967
GOTERM_BP_FAT	GO:0009582~detection of abiotic stimulus	3	12	0.00586082	P06241, O15303, P49407	25	65	13528	24.9748	0.963028	0.075511	8.24202
GOTERM_BP_FAT	GO:0051924~regulation of calcium ion transport	3	12	0.00658185	P09471, P04899, P07948	25	69	13528	23.527	0.975391	0.0825471	9.21109
GOTERM_BP_FAT	GO:0009581~detection of external stimulus	3	12	0.00753707	P06241, O15303, P49407	25	74	13528	21.9373	0.985654	0.0919552	10.4802
GOTERM_BP_FAT	GO:0042325~regulation of phosphorylation	5	20	0.00854199	P18545, P17252, P08913, P04899, P07948	25	466	13528	5.80601	0.991874	0.101427	11.7975
GOTERM_BP_FAT	GO:0034097~response to cytokine stimulus	3	12	0.00855122	P12931, P09471, P17252	25	79	13528	20.5489	0.991916	0.0994379	11.8095
GOTERM_BP_FAT	GO:0045321~leukocyte activation	4	16	0.00866996	P16473, P06241, P63104, P07948	25	242	13528	8.94413	0.992441	0.0987182	11.9639
GOTERM_BP_FAT	GO:0002448~mast cell mediated immunity	2	8	0.00884037	P63104, P07948	25	5	13528	216.448	0.993136	0.0985776	12.1852
GOTERM_BP_FAT	GO:0043303~mast cell degranulation	2	8	0.00884037	P63104, P07948	25	5	13528	216.448	0.993136	0.0985776	12.1852
GOTERM_BP_FAT	GO:0010959~regulation of metal ion transport	3	12	0.00897315	P09471, P04899, P07948	25	81	13528	20.0415	0.993633	0.0980508	12.3571
GOTERM_BP_FAT	GO:0051174~regulation of phosphorus metabolic process	5	20	0.00980397	P18545, P17252, P08913, P04899, P07948	25	485	13528	5.57856	0.996023	0.104652	13.4262
GOTERM_BP_FAT	GO:0019220~regulation of phosphate metabolic process	5	20	0.00980397	P18545, P17252, P08913, P04899, P07948	25	485	13528	5.57856	0.996023	0.104652	13.4262
GOTERM_BP_FAT	GO:0007188~G-protein signaling, coupled to cAMP nucleotide second messenger	3	12	0.00984455	P16473, O15303, P04899	25	85	13528	19.0984	0.996113	0.103114	13.4781
GOTERM_BP_FAT	GO:0042127~regulation of cell proliferation	6	24	0.0110896	P16473, P17252, P08913, P28482, P04899, P07948	25	787	13528	4.12544	0.998081	0.113353	15.0566
GOTERM_BP_FAT	GO:0007186~G-protein coupled receptor protein signaling pathway	7	28	0.0118263	O15552, P16473, P51681, P09471, P08913, O15303, P04899	25	1123	13528	3.37297	0.998737	0.118321	15.9779
GOTERM_BP_FAT	GO:0002253~activation of immune response	3	12	0.0119371	P28482, P06241, P07948	25	94	13528	17.2698	0.998814	0.117291	16.1156
GOTERM_BP_FAT	GO:0019933~cAMP-mediated signaling	3	12	0.0121807	P16473, O15303, P04899	25	95	13528	17.088	0.998967	0.117508	16.4177
GOTERM_BP_FAT	GO:0002532~production of molecular mediator of acute inflammatory response	2	8	0.0123555	P63104, P07948	25	7	13528	154.606	0.999065	0.117103	16.6339
GOTERM_BP_FAT	GO:0043085~positive regulation of catalytic activity	5	20	0.0124382	P16473, P18545, P09471, P08913, P04899	25	520	13528	5.20308	0.999108	0.115901	16.736
GOTERM_BP_FAT	GO:0007600~sensory perception	6	24	0.012465	P18545, P28482, P06241, O15303, P49407, O15492	25	810	13528	4.0083	0.999121	0.114254	16.7691
GOTERM_BP_FAT	GO:0043086~negative regulation of catalytic activity	4	16	0.0125052	P17252, P08913, O15303, P04899	25	277	13528	7.81401	0.999141	0.112773	16.8186
GOTERM_BP_FAT	GO:0043269~regulation of ion transport	3	12	0.0131769	P09471, P04899, P07948	25	99	13528	16.3976	0.999414	0.11664	17.6427
GOTERM_BP_FAT	GO:0001775~cell activation	4	16	0.0137542	P16473, P06241, P63104, P07948	25	287	13528	7.54174	0.999578	0.119593	18.3449
GOTERM_BP_FAT	GO:0045576~mast cell activation	2	8	0.0141086	P63104, P07948	25	8	13528	135.28	0.999655	0.120647	18.7733
GOTERM_BP_FAT	GO:0050853~B cell receptor signaling pathway	2	8	0.0158587	P28482, P07948	25	9	13528	120.249	0.999873	0.132682	20.858
GOTERM_BP_FAT	GO:0007568~aging	3	12	0.0160928	P62993, P09471, P17252	25	110	13528	14.7578	0.999888	0.132561	21.1329
GOTERM_BP_FAT	GO:0007611~learning or memory	3	12	0.0163704	P17252, P05129, P06241	25	111	13528	14.6249	0.999905	0.132777	21.458
GOTERM_BP_FAT	GO:0007187~G-protein signaling, coupled to cyclic nucleotide second messenger	3	12	0.0175017	P16473, O15303, P04899	25	115	13528	14.1162	0.99995	0.139362	22.7695
GOTERM_BP_FAT	GO:0051606~detection of stimulus	3	12	0.0183715	P06241, O15303, P49407	25	118	13528	13.7573	0.99997	0.143806	23.7641
GOTERM_BP_FAT	GO:0044093~positive regulation of molecular function	5	20	0.018572	P16473, P18545, P09471, P08913, P04899	25	586	13528	4.61706	0.999973	0.143293	23.9916
GOTERM_BP_FAT	GO:0014070~response to organic cyclic substance	3	12	0.0192595	P09471, P17252, P07948	25	121	13528	13.4162	0.999982	0.146249	24.767
GOTERM_BP_FAT	GO:0044092~negative regulation of molecular function	4	16	0.0205619	P17252, P08913, O15303, P04899	25	334	13528	6.48048	0.999991	0.153383	26.2159
GOTERM_BP_FAT	GO:0051926~negative regulation of calcium ion transport	2	8	0.0210912	P09471, P04899	25	12	13528	90.1867	0.999994	0.155012	26.7971
GOTERM_BP_FAT	GO:0043299~leukocyte degranulation	2	8	0.0210912	P63104, P07948	25	12	13528	90.1867	0.999994	0.155012	26.7971
GOTERM_BP_FAT	GO:0019935~cyclic-nucleotide-mediated signaling	3	12	0.02203	P16473, O15303, P04899	25	130	13528	12.4874	0.999996	0.159341	27.8178
GOTERM_BP_FAT	GO:0045859~regulation of protein kinase activity	4	16	0.0223814	P18545, P17252, P08913, P04899	25	345	13528	6.27386	0.999997	0.159664	28.1964
GOTERM_BP_FAT	GO:0051051~negative regulation of transport	3	12	0.0236368	P09471, P17252, P04899	25	135	13528	12.0249	0.999999	0.165852	29.534
GOTERM_BP_FAT	GO:0043549~regulation of kinase activity	4	16	0.0244648	P18545, P17252, P08913, P04899	25	357	13528	6.06297	0.999999	0.169122	30.4034
GOTERM_BP_FAT	GO:0043405~regulation of MAP kinase activity	3	12	0.0256273	P18545, P17252, P08913	25	141	13528	11.5132	1	0.174393	31.6072
GOTERM_BP_FAT	GO:0002444~myeloid leukocyte mediated immunity	2	8	0.026297	P63104, P07948	25	15	13528	72.1493	1	0.176471	32.2918
GOTERM_BP_FAT	GO:0050778~positive regulation of immune response	3	12	0.0269913	P28482, P06241, P07948	25	145	13528	11.1956	1	0.178643	32.9949
GOTERM_BP_FAT	GO:0051338~regulation of transferase activity	4	16	0.0272141	P18545, P17252, P08913, P04899	25	372	13528	5.81849	1	0.177932	33.2191
GOTERM_BP_FAT	GO:0048259~regulation of receptor-mediated endocytosis	2	8	0.0280263	P22681, P17252	25	16	13528	67.64	1	0.18073	34.0304
GOTERM_BP_FAT	GO:0030900~forebrain development	3	12	0.0294481	P12931, P09471, P06241	25	152	13528	10.68	1	0.186995	35.4284
GOTERM_BP_FAT	GO:0070555~response to interleukin-1	2	8	0.0297527	P12931, P17252	25	17	13528	63.6612	1	0.186689	35.7244
GOTERM_BP_FAT	GO:0043434~response to peptide hormone stimulus	3	12	0.030166	P62993, P17252, P07948	25	154	13528	10.5413	1	0.187006	36.1239
GOTERM_BP_FAT	GO:0002275~myeloid cell activation during immune response	2	8	0.0314762	P63104, P07948	25	18	13528	60.1244	1	0.192325	37.3751
GOTERM_BP_FAT	GO:0045055~regulated secretory pathway	2	8	0.0314762	P63104, P07948	25	18	13528	60.1244	1	0.192325	37.3751
GOTERM_BP_FAT	GO:0006935~chemotaxis	3	12	0.0323618	P51681, P17252, P28482	25	160	13528	10.146	1	0.195167	38.2079
GOTERM_BP_FAT	GO:0042330~taxis	3	12	0.0323618	P51681, P17252, P28482	25	160	13528	10.146	1	0.195167	38.2079
GOTERM_BP_FAT	GO:0046626~regulation of insulin receptor signaling pathway	2	8	0.0331968	P12931, P17252	25	19	13528	56.96	1	0.197663	38.9835
GOTERM_BP_FAT	GO:0051385~response to mineralocorticoid stimulus	2	8	0.0349144	P12931, P17252	25	20	13528	54.112	1	0.2048	40.5507
GOTERM_BP_FAT	GO:0043271~negative regulation of ion transport	2	8	0.0400497	P09471, P04899	25	23	13528	47.0539	1	0.229388	45.0156
GOTERM_BP_FAT	GO:0050852~T cell receptor signaling pathway	2	8	0.0400497	P28482, P06241	25	23	13528	47.0539	1	0.229388	45.0156
GOTERM_BP_FAT	GO:0001101~response to acid	2	8	0.0417557	P12931, P07948	25	24	13528	45.0933	1	0.235745	46.4283
GOTERM_BP_FAT	GO:0040012~regulation of locomotion	3	12	0.0450813	P16473, P17252, P28482	25	192	13528	8.455	1	0.249892	49.0855
GOTERM_BP_FAT	GO:0048545~response to steroid hormone stimulus	3	12	0.0450813	P12931, P17252, P28482	25	192	13528	8.455	1	0.249892	49.0855
GOTERM_BP_FAT	GO:0032268~regulation of cellular protein metabolic process	4	16	0.0501438	P17252, P05129, P28482, P07948	25	474	13528	4.56641	1	0.271777	52.8958
GOTERM_BP_FAT	GO:0006928~cell motion	4	16	0.0504045	P12931, P17252, P08913, P06241	25	475	13528	4.5568	1	0.270484	53.0846
GOTERM_BP_FAT	GO:0019233~sensory perception of pain	2	8	0.055299	P28482, P06241	25	32	13528	33.82	1	0.290472	56.5016
GOTERM_BP_FAT	GO:0050953~sensory perception of light stimulus	3	12	0.0556471	P18545, O15303, O15492	25	216	13528	7.51556	1	0.289442	56.7355
GOTERM_BP_FAT	GO:0042493~response to drug	3	12	0.0556471	P09471, P63104, P07948	25	216	13528	7.51556	1	0.289442	56.7355
GOTERM_BP_FAT	GO:0007601~visual perception	3	12	0.0556471	P18545, O15303, O15492	25	216	13528	7.51556	1	0.289442	56.7355
GOTERM_BP_FAT	GO:0045860~positive regulation of protein kinase activity	3	12	0.0588805	P18545, P08913, P04899	25	223	13528	7.27964	1	0.30118	58.8534
GOTERM_BP_FAT	GO:0007169~transmembrane receptor protein tyrosine kinase signaling pathway	3	12	0.0593478	P62993, P12931, P22681	25	224	13528	7.24714	1	0.300599	59.1513
GOTERM_BP_FAT	GO:0002366~leukocyte activation during immune response	2	8	0.0620017	P63104, P07948	25	36	13528	30.0622	1	0.309394	60.8057
GOTERM_BP_FAT	GO:0002263~cell activation during immune response	2	8	0.0620017	P63104, P07948	25	36	13528	30.0622	1	0.309394	60.8057
GOTERM_BP_FAT	GO:0033674~positive regulation of kinase activity	3	12	0.0626553	P18545, P08913, P04899	25	231	13528	7.02753	1	0.309541	61.2035
GOTERM_BP_FAT	GO:0032270~positive regulation of cellular protein metabolic process	3	12	0.0636119	P17252, P28482, P07948	25	233	13528	6.96721	1	0.310951	61.7789
GOTERM_BP_FAT	GO:0019932~second-messenger-mediated signaling	3	12	0.0645736	P16473, O15303, P04899	25	235	13528	6.90791	1	0.312355	62.3493
GOTERM_BP_FAT	GO:0002684~positive regulation of immune system process	3	12	0.0660255	P28482, P06241, P07948	25	238	13528	6.82084	1	0.315731	63.1954
GOTERM_BP_FAT	GO:0009583~detection of light stimulus	2	8	0.0669988	O15303, P49407	25	39	13528	27.7497	1	0.317108	63.7527
GOTERM_BP_FAT	GO:0051347~positive regulation of transferase activity	3	12	0.0669997	P18545, P08913, P04899	25	240	13528	6.764	1	0.314578	63.7532
GOTERM_BP_FAT	GO:0051247~positive regulation of protein metabolic process	3	12	0.0684702	P17252, P28482, P07948	25	243	13528	6.68049	1	0.317912	64.5803
GOTERM_BP_FAT	GO:0007193~inhibition of adenylate cyclase activity by G-protein signaling	2	8	0.0686588	O15303, P04899	25	40	13528	27.056	1	0.316163	64.6851
GOTERM_BP_FAT	GO:0046879~hormone secretion	2	8	0.0769166	P63104, P07948	25	45	13528	24.0498	1	0.345304	69.0002
GOTERM_BP_FAT	GO:0002274~myeloid leukocyte activation	2	8	0.0785597	P63104, P07948	25	46	13528	23.527	1	0.348819	69.798
GOTERM_BP_FAT	GO:0016192~vesicle-mediated transport	4	16	0.0801297	P12931, P49407, P63104, P07948	25	576	13528	3.75778	1	0.351993	70.5423
GOTERM_BP_FAT	GO:0009914~hormone transport	2	8	0.0834722	P63104, P07948	25	49	13528	22.0865	1	0.361484	72.0705
GOTERM_BP_FAT	GO:0016477~cell migration	3	12	0.0853344	P12931, P17252, P06241	25	276	13528	5.88174	1	0.365491	72.8895
GOTERM_BP_FAT	GO:0009612~response to mechanical stimulus	2	8	0.0948373	P17252, P06241	25	56	13528	19.3257	1	0.395642	76.7317
GOTERM_BP_FAT	GO:0031399~regulation of protein modification process	3	12	0.0955705	P17252, P05129, P07948	25	295	13528	5.50292	1	0.395378	77.006
GOTERM_BP_FAT	GO:0009967~positive regulation of signal transduction	3	12	0.0955705	P18545, P12931, P07948	25	295	13528	5.50292	1	0.395378	77.006
GOTERM_BP_FAT	GO:0007268~synaptic transmission	3	12	0.0972189	P17252, P28482, O15303	25	298	13528	5.44752	1	0.398155	77.6117
GOTERM_CC_FAT	GO:0045121~membrane raft	6	24	2.87834e-06	P12931, P22681, P17252, P04899, O15492, P07948	22	143	12782	24.3776	0.000227363	0.000227363	0.00305234
GOTERM_CC_FAT	GO:0005829~cytosol	11	44	1.72766e-05	P62993, P12931, P22681, P17252, P05129, P28482, P06241, P27361, P49407, P04899, P07948	22	1330	12782	4.80526	0.00136393	0.0006822	0.0183198
GOTERM_CC_FAT	GO:0000267~cell fraction	9	36	0.000193297	P09471, P17252, P05129, P28482, P49407, P04899, O15492, P63104, P07948	22	1083	12782	4.82825	0.0151559	0.00507772	0.204795
GOTERM_CC_FAT	GO:0005626~insoluble fraction	8	32	0.000263597	P09471, P17252, P05129, P28482, P49407, P04899, O15492, P07948	22	839	12782	5.53993	0.0206115	0.00519319	0.279182
GOTERM_CC_FAT	GO:0005624~membrane fraction	7	28	0.00150432	P09471, P17252, P05129, P49407, P04899, O15492, P07948	22	809	12782	5.02719	0.112131	0.0235055	1.5838
GOTERM_CC_FAT	GO:0005886~plasma membrane	13	52	0.00761828	P12931, P22681, P17252, P04899, O15552, P16473, P51681, P09471, P08913, P06241, P49407, O15303, P07948	22	3777	12782	1.99974	0.45346	0.095788	7.78973
GOTERM_CC_FAT	GO:0019717~synaptosome	3	12	0.00845488	P09471, P17252, P05129	22	85	12782	20.5059	0.488688	0.091377	8.61074
GOTERM_CC_FAT	GO:0044459~plasma membrane part	9	36	0.0188085	O15552, P16473, P51681, P12931, P22681, P08913, O15303, P49407, P07948	22	2203	12782	2.37358	0.776876	0.170974	18.238
GOTERM_CC_FAT	GO:0005887~integral to plasma membrane	6	24	0.0397475	O15552, P16473, P51681, P08913, O15303, P07948	22	1188	12782	2.93434	0.959407	0.29954	34.9565
GOTERM_CC_FAT	GO:0031226~intrinsic to plasma membrane	6	24	0.0432012	O15552, P16473, P51681, P08913, O15303, P07948	22	1215	12782	2.86914	0.969463	0.294523	37.395
GOTERM_CC_FAT	GO:0005856~cytoskeleton	6	24	0.0685194	P62736, P28482, O43566, P27361, P63104, P07948	22	1381	12782	2.52426	0.996329	0.399363	52.8915
GOTERM_CC_FAT	GO:0005901~caveola	2	8	0.0821067	P12931, P22681	22	52	12782	22.3462	0.99885	0.431083	59.6889
GOTERM_CC_FAT	GO:0005625~soluble fraction	3	12	0.0925317	P28482, P49407, P63104	22	313	12782	5.56869	0.999534	0.4457	64.2878
GOTERM_MF_FAT	GO:0004672~protein kinase activity	7	28	0.000515071	P12931, P17252, P05129, P28482, P06241, P27361, P07948	24	606	12983	6.24869	0.0526592	0.0526592	0.57543
GOTERM_MF_FAT	GO:0032553~ribonucleotide binding	11	44	0.000613006	P62736, P18545, P12931, P09471, P17252, P05129, P28482, P06241, P27361, P04899, P07948	24	1836	12983	3.24104	0.0623564	0.03168	0.6845
GOTERM_MF_FAT	GO:0032555~purine ribonucleotide binding	11	44	0.000613006	P62736, P18545, P12931, P09471, P17252, P05129, P28482, P06241, P27361, P04899, P07948	24	1836	12983	3.24104	0.0623564	0.03168	0.6845
GOTERM_MF_FAT	GO:0017076~purine nucleotide binding	11	44	0.000873096	P62736, P18545, P12931, P09471, P17252, P05129, P28482, P06241, P27361, P04899, P07948	24	1918	12983	3.10247	0.087635	0.0301091	0.973633
GOTERM_MF_FAT	GO:0051219~phosphoprotein binding	3	12	0.00102574	P62993, P28482, P07948	24	27	12983	60.1065	0.102155	0.0265798	1.14296
GOTERM_MF_FAT	GO:0004715~non-membrane spanning protein tyrosine kinase activity	3	12	0.00236047	P12931, P06241, P07948	24	41	12983	39.5823	0.219751	0.048417	2.61241
GOTERM_MF_FAT	GO:0000166~nucleotide binding	11	44	0.00300767	P62736, P18545, P12931, P09471, P17252, P05129, P28482, P06241, P27361, P04899, P07948	24	2245	12983	2.65058	0.271145	0.0513482	3.31775
GOTERM_MF_FAT	GO:0001883~purine nucleoside binding	9	36	0.00465652	P62736, P18545, P12931, P17252, P05129, P28482, P06241, P27361, P07948	24	1601	12983	3.04099	0.38742	0.0676163	5.09375
GOTERM_MF_FAT	GO:0001882~nucleoside binding	9	36	0.0048589	P62736, P18545, P12931, P17252, P05129, P28482, P06241, P27361, P07948	24	1612	12983	3.02024	0.400361	0.061928	5.30968
GOTERM_MF_FAT	GO:0005096~GTPase activator activity	4	16	0.0066185	O15539, O43566, O76081, O15492	24	220	12983	9.83561	0.502048	0.0745475	7.16828
GOTERM_MF_FAT	GO:0005524~ATP binding	8	32	0.0115129	P62736, P12931, P17252, P05129, P28482, P06241, P27361, P07948	24	1477	12983	2.93004	0.703548	0.114486	12.1647
GOTERM_MF_FAT	GO:0001784~phosphotyrosine binding	2	8	0.012338	P62993, P28482	24	7	12983	154.56	0.728432	0.111752	12.9824
GOTERM_MF_FAT	GO:0032559~adenyl ribonucleotide binding	8	32	0.012362	P62736, P12931, P17252, P05129, P28482, P06241, P27361, P07948	24	1497	12983	2.89089	0.729126	0.103128	13.0062
GOTERM_MF_FAT	GO:0030554~adenyl nucleotide binding	8	32	0.0162297	P62736, P12931, P17252, P05129, P28482, P06241, P27361, P07948	24	1577	12983	2.74424	0.820593	0.1238	16.7468
GOTERM_MF_FAT	GO:0019904~protein domain specific binding	4	16	0.0199318	P62993, P12931, P22681, P63104	24	331	12983	6.53726	0.879243	0.140151	20.1895
GOTERM_MF_FAT	GO:0008047~enzyme activator activity	4	16	0.0205707	O15539, O43566, O76081, O15492	24	335	12983	6.4592	0.887235	0.135407	20.7704
GOTERM_MF_FAT	GO:0045309~protein phosphorylated amino acid binding	2	8	0.0210615	P62993, P28482	24	12	12983	90.1597	0.893016	0.130374	21.214
GOTERM_MF_FAT	GO:0004707~MAP kinase activity	2	8	0.0245302	P28482, P27361	24	14	12983	77.2798	0.926303	0.142213	24.2851
GOTERM_MF_FAT	GO:0004697~protein kinase C activity	2	8	0.0262602	P17252, P05129	24	15	12983	72.1278	0.938834	0.143783	25.7756
GOTERM_MF_FAT	GO:0030695~GTPase regulator activity	4	16	0.0333857	O15539, O43566, O76081, O15492	24	404	12983	5.35602	0.971713	0.171095	31.6375
GOTERM_MF_FAT	GO:0004713~protein tyrosine kinase activity	3	12	0.034486	P12931, P06241, P07948	24	166	12983	9.77636	0.974901	0.16827	32.5042
GOTERM_MF_FAT	GO:0060589~nucleoside-triphosphatase regulator activity	4	16	0.0353069	O15539, O43566, O76081, O15492	24	413	12983	5.23931	0.977046	0.164501	33.1442
GOTERM_MF_FAT	GO:0004674~protein serine/threonine kinase activity	4	16	0.0390919	P17252, P05129, P28482, P27361	24	430	12983	5.03217	0.984809	0.173305	36.0243
GOTERM_MF_FAT	GO:0008289~lipid binding	4	16	0.0438042	O15552, P17252, P05129, P07948	24	450	12983	4.80852	0.990934	0.184935	39.4519
GOTERM_MF_FAT	GO:0032403~protein complex binding	3	12	0.0466112	P09471, P63104, P07948	24	196	12983	8.27997	0.993342	0.188466	41.4133
GOTERM_MF_FAT	GO:0005070~SH3/SH2 adaptor activity	2	8	0.0833632	P62993, P12931	24	49	12983	22.0799	0.999893	0.306209	62.2808

## Sheet: HO_D
Category	Term	Count	%	PValue	Genes	List Total	Pop Hits	Pop Total	Fold Enrichment	Bonferroni	Benjamini	FDR
GOTERM_BP_FAT	GO:0007169~transmembrane receptor protein tyrosine kinase signaling pathway	10	40	5.3248e-11	P04049, P07550, P62993, P12931, P49023, P22681, P21333, P06213, P00533, P29353	24	224	13528	25.1637	4.20126e-08	4.20126e-08	8.15871e-08
GOTERM_BP_FAT	GO:0007167~enzyme linked receptor protein signaling pathway	10	40	2.27172e-09	P04049, P07550, P62993, P12931, P49023, P22681, P21333, P06213, P00533, P29353	24	342	13528	16.4815	1.79239e-06	8.96195e-07	3.48076e-06
GOTERM_BP_FAT	GO:0007173~epidermal growth factor receptor signaling pathway	5	20	1.2652e-07	P62993, P12931, P22681, P00533, P29353	24	28	13528	100.655	9.98192e-05	3.32742e-05	0.000193855
GOTERM_BP_FAT	GO:0007242~intracellular signaling cascade	13	52	1.99649e-07	P12931, P17252, P21333, P41240, O14939, P04049, P07550, P62993, P28482, P06241, P06213, P00533, P29353	24	1256	13528	5.83413	0.00015751	3.93799e-05	0.000305903
GOTERM_BP_FAT	GO:0006468~protein amino acid phosphorylation	10	40	7.15089e-07	P04049, P12931, P54646, P17252, P28482, P41240, P06241, P06213, P00533, P29353	24	667	13528	8.45077	0.000564046	0.000112835	0.00109566
GOTERM_BP_FAT	GO:0010033~response to organic substance	10	40	1.37297e-06	P07900, P62993, P12931, P17252, P28482, P06241, P06213, P00533, P29353, Q14232	24	721	13528	7.81785	0.00108268	0.000180529	0.00210365
GOTERM_BP_FAT	GO:0007243~protein kinase cascade	8	32	1.81688e-06	P62993, P12931, P17252, P28482, P06241, P06213, P00533, P29353	24	370	13528	12.1874	0.00143249	0.000204767	0.0027838
GOTERM_BP_FAT	GO:0016310~phosphorylation	10	40	3.2568e-06	P04049, P12931, P54646, P17252, P28482, P41240, P06241, P06213, P00533, P29353	24	800	13528	7.04583	0.00256632	0.000321151	0.00498999
GOTERM_BP_FAT	GO:0000165~MAPKKK cascade	6	24	1.21591e-05	P62993, P17252, P28482, P06213, P00533, P29353	24	184	13528	18.3804	0.0095477	0.00106538	0.0186287
GOTERM_BP_FAT	GO:0007166~cell surface receptor linked signal transduction	13	52	1.33547e-05	P12931, P22681, O14908, P21333, P04049, P07550, P62993, P49023, P28482, P06241, P06213, P00533, P29353	24	1856	13528	3.9481	0.0104816	0.00105314	0.0204602
GOTERM_BP_FAT	GO:0006461~protein complex assembly	8	32	1.41119e-05	P07550, P07900, P62993, P12931, P49023, P54646, P21333, P06213	24	505	13528	8.92937	0.0110726	0.00101171	0.0216203
GOTERM_BP_FAT	GO:0070271~protein complex biogenesis	8	32	1.41119e-05	P07550, P07900, P62993, P12931, P49023, P54646, P21333, P06213	24	505	13528	8.92937	0.0110726	0.00101171	0.0216203
GOTERM_BP_FAT	GO:0006796~phosphate metabolic process	10	40	1.6135e-05	P04049, P12931, P54646, P17252, P28482, P41240, P06241, P06213, P00533, P29353	24	973	13528	5.79308	0.01265	0.00106033	0.0247194
GOTERM_BP_FAT	GO:0006793~phosphorus metabolic process	10	40	1.6135e-05	P04049, P12931, P54646, P17252, P28482, P41240, P06241, P06213, P00533, P29353	24	973	13528	5.79308	0.01265	0.00106033	0.0247194
GOTERM_BP_FAT	GO:0009725~response to hormone stimulus	7	28	2.61229e-05	P62993, P12931, P17252, P28482, P06213, P29353, Q14232	24	367	13528	10.7511	0.0204002	0.00158422	0.0400183
GOTERM_BP_FAT	GO:0007265~Ras protein signal transduction	5	20	2.7086e-05	P04049, P62993, P12931, P28482, P29353	24	105	13528	26.8413	0.0211444	0.00152534	0.0414934
GOTERM_BP_FAT	GO:0009719~response to endogenous stimulus	7	28	4.54321e-05	P62993, P12931, P17252, P28482, P06213, P29353, Q14232	24	405	13528	9.74239	0.0352118	0.00238693	0.0695889
GOTERM_BP_FAT	GO:0065003~macromolecular complex assembly	8	32	8.25369e-05	P07550, P07900, P62993, P12931, P49023, P54646, P21333, P06213	24	665	13528	6.78095	0.063049	0.004062	0.126389
GOTERM_BP_FAT	GO:0043434~response to peptide hormone stimulus	5	20	0.000120822	P62993, P17252, P06213, P29353, Q14232	24	154	13528	18.3009	0.090931	0.0055922	0.184965
GOTERM_BP_FAT	GO:0043933~macromolecular complex subunit organization	8	32	0.00012464	P07550, P07900, P62993, P12931, P49023, P54646, P21333, P06213	24	710	13528	6.35117	0.0936659	0.00544884	0.190805
GOTERM_BP_FAT	GO:0007264~small GTPase mediated signal transduction	6	24	0.000135848	P04049, P62993, P12931, P28482, O14939, P29353	24	305	13528	11.0885	0.101646	0.00562576	0.207945
GOTERM_BP_FAT	GO:0043623~cellular protein complex assembly	5	20	0.000146912	P07550, P07900, P12931, P49023, P21333	24	162	13528	17.3971	0.109455	0.00577932	0.224863
GOTERM_BP_FAT	GO:0010647~positive regulation of cell communication	6	24	0.0001936	P07550, P12931, P21333, O14908, P06213, P00533	24	329	13528	10.2796	0.141669	0.00724814	0.296225
GOTERM_BP_FAT	GO:0051248~negative regulation of protein metabolic process	5	20	0.000254862	P17252, P21333, O14908, P06213, Q14232	24	187	13528	15.0713	0.182179	0.00909978	0.38979
GOTERM_BP_FAT	GO:0016192~vesicle-mediated transport	7	28	0.000315003	P07550, P12931, P21333, P98082, P49407, O14939, P63104	24	576	13528	6.85012	0.22009	0.0107495	0.481564
GOTERM_BP_FAT	GO:0009628~response to abiotic stimulus	6	24	0.000325526	P07550, P17252, P06241, P00533, P49407, Q14232	24	368	13528	9.19022	0.22654	0.0106463	0.497614
GOTERM_BP_FAT	GO:0007172~signal complex assembly	3	12	0.000327042	P12931, P49023, P21333	24	16	13528	105.687	0.227465	0.01027	0.499925
GOTERM_BP_FAT	GO:0016044~membrane organization	6	24	0.000381982	P07550, P07900, P98082, P00533, P49407, O14939	24	381	13528	8.87664	0.260249	0.0115269	0.583678
GOTERM_BP_FAT	GO:0010608~posttranscriptional regulation of gene expression	5	20	0.000403572	P17252, P28482, P21333, O14908, Q14232	24	211	13528	13.357	0.272749	0.0117264	0.616574
GOTERM_BP_FAT	GO:0051050~positive regulation of transport	5	20	0.000497515	P07550, P22681, P17252, P21333, P06213	24	223	13528	12.6383	0.324726	0.0139249	0.759589
GOTERM_BP_FAT	GO:0008284~positive regulation of cell proliferation	6	24	0.000558784	P07550, P17252, P28482, P06213, P00533, P29353	24	414	13528	8.16908	0.35661	0.015092	0.852758
GOTERM_BP_FAT	GO:0045429~positive regulation of nitric oxide biosynthetic process	3	12	0.000569371	P07900, P06213, P00533	24	21	13528	80.5238	0.361965	0.0148671	0.868848
GOTERM_BP_FAT	GO:0040017~positive regulation of locomotion	4	16	0.000587671	P17252, P28482, P06213, P00533	24	98	13528	23.0068	0.371116	0.0148502	0.896657
GOTERM_BP_FAT	GO:0046907~intracellular transport	7	28	0.000636359	P07550, P07900, P28482, P21333, O14908, P49407, P63104	24	657	13528	6.00558	0.394831	0.0155727	0.970606
GOTERM_BP_FAT	GO:0045428~regulation of nitric oxide biosynthetic process	3	12	0.000945777	P07900, P06213, P00533	24	27	13528	62.6296	0.526011	0.0223694	1.43936
GOTERM_BP_FAT	GO:0032268~regulation of cellular protein metabolic process	6	24	0.00103081	P17252, P28482, O14908, P06213, P00533, Q14232	24	474	13528	7.13502	0.556798	0.0236491	1.56782
GOTERM_BP_FAT	GO:0009967~positive regulation of signal transduction	5	20	0.0014141	P07550, P12931, P21333, O14908, P06213	24	295	13528	9.55367	0.672581	0.0313969	2.14489
GOTERM_BP_FAT	GO:0051051~negative regulation of transport	4	16	0.00148716	P07550, P17252, P21333, P06213	24	135	13528	16.7012	0.690948	0.0320917	2.25454
GOTERM_BP_FAT	GO:0042127~regulation of cell proliferation	7	28	0.00163369	P07550, P17252, P28482, P41240, P06213, P00533, P29353	24	787	13528	5.01355	0.724739	0.034265	2.47409
GOTERM_BP_FAT	GO:0043405~regulation of MAP kinase activity	4	16	0.00168479	P17252, P06213, P00533, P29353	24	141	13528	15.9905	0.735633	0.0344052	2.55054
GOTERM_BP_FAT	GO:0008286~insulin receptor signaling pathway	3	12	0.0017761	P62993, P06213, P29353	24	37	13528	45.7027	0.754041	0.0353249	2.68703
GOTERM_BP_FAT	GO:0034622~cellular macromolecular complex assembly	5	20	0.00186325	P07550, P07900, P12931, P49023, P21333	24	318	13528	8.86268	0.770413	0.0361184	2.81711
GOTERM_BP_FAT	GO:0045859~regulation of protein kinase activity	5	20	0.00250754	P07550, P17252, P06213, P00533, P29353	24	345	13528	8.16908	0.86206	0.0471669	3.77386
GOTERM_BP_FAT	GO:0018108~peptidyl-tyrosine phosphorylation	3	12	0.00273463	P12931, P06241, P06213	24	46	13528	36.7609	0.884742	0.0501416	4.10897
GOTERM_BP_FAT	GO:0034621~cellular macromolecular complex subunit organization	5	20	0.00283803	P07550, P07900, P12931, P49023, P21333	24	357	13528	7.89449	0.893795	0.0508121	4.26119
GOTERM_BP_FAT	GO:0043549~regulation of kinase activity	5	20	0.00283803	P07550, P17252, P06213, P00533, P29353	24	357	13528	7.89449	0.893795	0.0508121	4.26119
GOTERM_BP_FAT	GO:0018212~peptidyl-tyrosine modification	3	12	0.00297421	P12931, P06241, P06213	24	48	13528	35.2292	0.904645	0.052011	4.46132
GOTERM_BP_FAT	GO:0051338~regulation of transferase activity	5	20	0.00329197	P07550, P17252, P06213, P00533, P29353	24	372	13528	7.57616	0.925849	0.056175	4.92681
GOTERM_BP_FAT	GO:0008277~regulation of G-protein coupled receptor protein signaling pathway	3	12	0.00335141	P07550, P49407, O14939	24	51	13528	33.1569	0.929257	0.0559541	5.01365
GOTERM_BP_FAT	GO:0032269~negative regulation of cellular protein metabolic process	4	16	0.00337276	P17252, O14908, P06213, Q14232	24	180	13528	12.5259	0.930443	0.0551367	5.04482
GOTERM_BP_FAT	GO:0051291~protein heterooligomerization	3	12	0.00348187	P62993, P54646, P06213	24	52	13528	32.5192	0.936199	0.0557206	5.20398
GOTERM_BP_FAT	GO:0006898~receptor-mediated endocytosis	3	12	0.00361469	P07550, P98082, O14939	24	53	13528	31.9057	0.942568	0.0566419	5.39738
GOTERM_BP_FAT	GO:0051173~positive regulation of nitrogen compound metabolic process	6	24	0.00396197	P07550, P07900, P28482, P06213, P00533, P29353	24	644	13528	5.25155	0.956378	0.0607222	5.90133
GOTERM_BP_FAT	GO:0048545~response to steroid hormone stimulus	4	16	0.00404356	P12931, P17252, P28482, P06213	24	192	13528	11.7431	0.959109	0.0607589	6.01937
GOTERM_BP_FAT	GO:0040012~regulation of locomotion	4	16	0.00404356	P17252, P28482, P06213, P00533	24	192	13528	11.7431	0.959109	0.0607589	6.01937
GOTERM_BP_FAT	GO:0034613~cellular protein localization	5	20	0.00470103	P28482, P21333, O14908, P00533, P63104	24	411	13528	6.85726	0.975714	0.0690012	6.96548
GOTERM_BP_FAT	GO:0070727~cellular macromolecule localization	5	20	0.00482394	P28482, P21333, O14908, P00533, P63104	24	414	13528	6.80757	0.977969	0.0694568	7.14135
GOTERM_BP_FAT	GO:0010035~response to inorganic substance	4	16	0.00485638	P49023, P17252, P06213, P00533	24	205	13528	10.9984	0.978528	0.0686592	7.18773
GOTERM_BP_FAT	GO:0031328~positive regulation of cellular biosynthetic process	6	24	0.00515482	P07550, P07900, P28482, P06213, P00533, P29353	24	685	13528	4.93723	0.983053	0.0714579	7.61329
GOTERM_BP_FAT	GO:0045471~response to ethanol	3	12	0.0052286	P17252, P06241, P06213	24	64	13528	26.4219	0.984016	0.0711988	7.71822
GOTERM_BP_FAT	GO:0009891~positive regulation of biosynthetic process	6	24	0.00548106	P07550, P07900, P28482, P06213, P00533, P29353	24	695	13528	4.86619	0.986917	0.0732562	8.0764
GOTERM_BP_FAT	GO:0008283~cell proliferation	5	20	0.0057926	P04049, P12931, P06241, P98082, P00533	24	436	13528	6.46407	0.989782	0.0759864	8.51662
GOTERM_BP_FAT	GO:0032869~cellular response to insulin stimulus	3	12	0.00588381	P62993, P06213, P29353	24	68	13528	24.8676	0.990496	0.0758823	8.64513
GOTERM_BP_FAT	GO:0045860~positive regulation of protein kinase activity	4	16	0.00613539	P07550, P06213, P00533, P29353	24	223	13528	10.1106	0.992216	0.0777407	8.99873
GOTERM_BP_FAT	GO:0033674~positive regulation of kinase activity	4	16	0.00676282	P07550, P06213, P00533, P29353	24	231	13528	9.76046	0.995271	0.0840288	9.87501
GOTERM_BP_FAT	GO:0048584~positive regulation of response to stimulus	4	16	0.0071738	P12931, P17252, P28482, P06241	24	236	13528	9.55367	0.996588	0.0875495	10.4447
GOTERM_BP_FAT	GO:0042325~regulation of phosphorylation	5	20	0.00731373	P07550, P17252, P06213, P00533, P29353	24	466	13528	6.04793	0.996947	0.0878332	10.6379
GOTERM_BP_FAT	GO:0051347~positive regulation of transferase activity	4	16	0.00751312	P07550, P06213, P00533, P29353	24	240	13528	9.39444	0.997395	0.0887813	10.9125
GOTERM_BP_FAT	GO:0034097~response to cytokine stimulus	3	12	0.00786821	P12931, P17252, P06213	24	79	13528	21.4051	0.998036	0.0914321	11.3997
GOTERM_BP_FAT	GO:0019220~regulation of phosphate metabolic process	5	20	0.00840349	P07550, P17252, P06213, P00533, P29353	24	485	13528	5.811	0.998717	0.0959624	12.1293
GOTERM_BP_FAT	GO:0051174~regulation of phosphorus metabolic process	5	20	0.00840349	P07550, P17252, P06213, P00533, P29353	24	485	13528	5.811	0.998717	0.0959624	12.1293
GOTERM_BP_FAT	GO:0046777~protein amino acid autophosphorylation	3	12	0.00906088	P06241, P06213, P00533	24	85	13528	19.8941	0.99924	0.101644	13.0176
GOTERM_BP_FAT	GO:0031960~response to corticosteroid stimulus	3	12	0.00906088	P12931, P17252, P06213	24	85	13528	19.8941	0.99924	0.101644	13.0176
GOTERM_BP_FAT	GO:0030335~positive regulation of cell migration	3	12	0.00989823	P28482, P06213, P00533	24	89	13528	19	0.99961	0.109009	14.137
GOTERM_BP_FAT	GO:0042981~regulation of apoptosis	6	24	0.0100569	P07550, P12931, P17252, P28482, P00533, P63104	24	804	13528	4.20647	0.999656	0.109151	14.3476
GOTERM_BP_FAT	GO:0043067~regulation of programmed cell death	6	24	0.0104731	P07550, P12931, P17252, P28482, P00533, P63104	24	812	13528	4.16502	0.999753	0.111899	14.8977
GOTERM_BP_FAT	GO:0010941~regulation of cell death	6	24	0.0106323	P07550, P12931, P17252, P28482, P00533, P63104	24	815	13528	4.14969	0.999783	0.112002	15.1072
GOTERM_BP_FAT	GO:0016477~cell migration	4	16	0.0109992	P12931, P17252, O14908, P06241	24	276	13528	8.16908	0.999838	0.114144	15.5884
GOTERM_BP_FAT	GO:0009894~regulation of catabolic process	3	12	0.0114433	P21333, O14908, P06213	24	96	13528	17.6146	0.999886	0.116969	16.1673
GOTERM_BP_FAT	GO:0042327~positive regulation of phosphorylation	3	12	0.0116723	P17252, P06213, P00533	24	97	13528	17.433	0.999905	0.117665	16.4643
GOTERM_BP_FAT	GO:0022401~adaptation of signaling pathway	2	8	0.0118433	P07550, O14939	24	7	13528	161.048	0.999917	0.117799	16.6855
GOTERM_BP_FAT	GO:0002029~desensitization of G-protein coupled receptor protein signaling pathway	2	8	0.0118433	P07550, O14939	24	7	13528	161.048	0.999917	0.117799	16.6855
GOTERM_BP_FAT	GO:0051272~positive regulation of cell motion	3	12	0.0119032	P28482, P06213, P00533	24	98	13528	17.2551	0.999921	0.116899	16.7628
GOTERM_BP_FAT	GO:0032868~response to insulin stimulus	3	12	0.0123711	P62993, P06213, P29353	24	100	13528	16.91	0.999946	0.119754	17.3647
GOTERM_BP_FAT	GO:0045937~positive regulation of phosphate metabolic process	3	12	0.0123711	P17252, P06213, P00533	24	100	13528	16.91	0.999946	0.119754	17.3647
GOTERM_BP_FAT	GO:0010562~positive regulation of phosphorus metabolic process	3	12	0.0123711	P17252, P06213, P00533	24	100	13528	16.91	0.999946	0.119754	17.3647
GOTERM_BP_FAT	GO:0043406~positive regulation of MAP kinase activity	3	12	0.012847	P06213, P00533, P29353	24	102	13528	16.5784	0.999963	0.122602	17.9727
GOTERM_BP_FAT	GO:0048011~nerve growth factor receptor signaling pathway	2	8	0.0135242	P04049, P12931	24	8	13528	140.917	0.999978	0.127151	18.8308
GOTERM_BP_FAT	GO:0043627~response to estrogen stimulus	3	12	0.0135757	P17252, P28482, P06213	24	105	13528	16.1048	0.999979	0.126116	18.8957
GOTERM_BP_FAT	GO:0046903~secretion	4	16	0.0137682	P07355, O14908, P98082, P63104	24	300	13528	7.51556	0.999982	0.126323	19.1378
GOTERM_BP_FAT	GO:0048870~cell motility	4	16	0.0146445	P12931, P17252, O14908, P06241	24	307	13528	7.34419	0.999991	0.132336	20.2317
GOTERM_BP_FAT	GO:0051674~localization of cell	4	16	0.0146445	P12931, P17252, O14908, P06241	24	307	13528	7.34419	0.999991	0.132336	20.2317
GOTERM_BP_FAT	GO:0044057~regulation of system process	4	16	0.0149006	P07550, P17252, O14908, P00533	24	309	13528	7.29666	0.999993	0.132996	20.5488
GOTERM_BP_FAT	GO:0032147~activation of protein kinase activity	3	12	0.0158676	P07550, P06213, P00533	24	114	13528	14.8333	0.999997	0.139496	21.7353
GOTERM_BP_FAT	GO:0007267~cell-cell signaling	5	20	0.0173256	P62993, P17252, P28482, O14908, P63104	24	600	13528	4.69722	0.999999	0.149756	23.4933
GOTERM_BP_FAT	GO:0044092~negative regulation of molecular function	4	16	0.0183196	P07550, P17252, P21333, P06213	24	334	13528	6.7505	1	0.156023	24.6705
GOTERM_BP_FAT	GO:0040008~regulation of growth	4	16	0.0193495	P07550, P98082, P06213, P29353	24	341	13528	6.61193	1	0.162388	25.8723
GOTERM_BP_FAT	GO:0032870~cellular response to hormone stimulus	3	12	0.0212074	P62993, P06213, P29353	24	133	13528	12.7143	1	0.174849	27.9952
GOTERM_BP_FAT	GO:0006417~regulation of translation	3	12	0.0224151	P17252, P28482, Q14232	24	137	13528	12.3431	1	0.182067	29.3445
GOTERM_BP_FAT	GO:0032410~negative regulation of transporter activity	2	8	0.0235524	P07550, P06213	24	14	13528	80.5238	1	0.188561	30.5935
GOTERM_BP_FAT	GO:0045744~negative regulation of G-protein coupled receptor protein signaling pathway	2	8	0.0235524	P07550, O14939	24	14	13528	80.5238	1	0.188561	30.5935
GOTERM_BP_FAT	GO:0048639~positive regulation of developmental growth	2	8	0.0268734	P07550, P06213	24	16	13528	70.4583	1	0.210369	34.1237
GOTERM_BP_FAT	GO:0048259~regulation of receptor-mediated endocytosis	2	8	0.0268734	P22681, P17252	24	16	13528	70.4583	1	0.210369	34.1237
GOTERM_BP_FAT	GO:0031644~regulation of neurological system process	3	12	0.0275233	P07550, O14908, P00533	24	153	13528	11.0523	1	0.212862	34.7945
GOTERM_BP_FAT	GO:0042177~negative regulation of protein catabolic process	2	8	0.0285299	P21333, O14908	24	17	13528	66.3137	1	0.217736	35.821
GOTERM_BP_FAT	GO:0070555~response to interleukin-1	2	8	0.0285299	P12931, P17252	24	17	13528	66.3137	1	0.217736	35.821
GOTERM_BP_FAT	GO:0032101~regulation of response to external stimulus	3	12	0.0295497	P07355, P07550, P17252	24	159	13528	10.6352	1	0.222574	36.8456
GOTERM_BP_FAT	GO:0006979~response to oxidative stress	3	12	0.0312831	P49023, P17252, P00533	24	164	13528	10.311	1	0.232	38.5521
GOTERM_BP_FAT	GO:0051241~negative regulation of multicellular organismal process	3	12	0.0312831	P07355, P07550, P17252	24	164	13528	10.311	1	0.232	38.5521
GOTERM_BP_FAT	GO:0046626~regulation of insulin receptor signaling pathway	2	8	0.0318347	P12931, P17252	24	19	13528	59.3333	1	0.233481	39.086
GOTERM_BP_FAT	GO:0010740~positive regulation of protein kinase cascade	3	12	0.0323423	P07550, P21333, P06213	24	167	13528	10.1257	1	0.234649	39.5736
GOTERM_BP_FAT	GO:0030334~regulation of cell migration	3	12	0.0330563	P28482, P06213, P00533	24	169	13528	10.0059	1	0.237105	40.2531
GOTERM_BP_FAT	GO:0010605~negative regulation of macromolecule metabolic process	5	20	0.0334104	P17252, P21333, O14908, P06213, Q14232	24	734	13528	3.83969	1	0.237247	40.5875
GOTERM_BP_FAT	GO:0051385~response to mineralocorticoid stimulus	2	8	0.033483	P12931, P17252	24	20	13528	56.3667	1	0.235631	40.6558
GOTERM_BP_FAT	GO:0001932~regulation of protein amino acid phosphorylation	3	12	0.0345031	P17252, P06213, P00533	24	173	13528	9.77457	1	0.239891	41.6083
GOTERM_BP_FAT	GO:0051259~protein oligomerization	3	12	0.0348687	P62993, P54646, P06213	24	174	13528	9.71839	1	0.240074	41.9461
GOTERM_BP_FAT	GO:0043065~positive regulation of apoptosis	4	16	0.0352426	P07550, P12931, P17252, P28482	24	430	13528	5.24341	1	0.240304	42.2898
GOTERM_BP_FAT	GO:0043068~positive regulation of programmed cell death	4	16	0.0358687	P07550, P12931, P17252, P28482	24	433	13528	5.20708	1	0.242036	42.861
GOTERM_BP_FAT	GO:0010942~positive regulation of cell death	4	16	0.0362893	P07550, P12931, P17252, P28482	24	435	13528	5.18314	1	0.242521	43.2418
GOTERM_BP_FAT	GO:0051130~positive regulation of cellular component organization	3	12	0.0374702	P22681, P17252, P06213	24	181	13528	9.34254	1	0.247433	44.2981
GOTERM_BP_FAT	GO:0050852~T cell receptor signaling pathway	2	8	0.038412	P28482, P06241	24	23	13528	49.0145	1	0.250859	45.1274
GOTERM_BP_FAT	GO:0051270~regulation of cell motion	3	12	0.0420994	P28482, P06213, P00533	24	193	13528	8.76166	1	0.269642	48.2643
GOTERM_BP_FAT	GO:0021782~glial cell development	2	8	0.043317	P00533, Q14232	24	26	13528	43.359	1	0.274247	49.2629
GOTERM_BP_FAT	GO:0006928~cell motion	4	16	0.0452446	P12931, P17252, O14908, P06241	24	475	13528	4.74667	1	0.282583	50.8068
GOTERM_BP_FAT	GO:0045740~positive regulation of DNA replication	2	8	0.0465737	P06213, P29353	24	28	13528	40.2619	1	0.287523	51.8457
GOTERM_BP_FAT	GO:0006605~protein targeting	3	12	0.0511133	P28482, O14908, P63104	24	215	13528	7.86512	1	0.308992	55.2415
GOTERM_BP_FAT	GO:0043112~receptor metabolic process	2	8	0.0514388	P21333, O14939	24	31	13528	36.3656	1	0.308387	55.4762
GOTERM_BP_FAT	GO:0048661~positive regulation of smooth muscle cell proliferation	2	8	0.0514388	P17252, P00533	24	31	13528	36.3656	1	0.308387	55.4762
GOTERM_BP_FAT	GO:0019233~sensory perception of pain	2	8	0.0530552	P28482, P06241	24	32	13528	35.2292	1	0.314288	56.6246
GOTERM_BP_FAT	GO:0001933~negative regulation of protein amino acid phosphorylation	2	8	0.0530552	P17252, P06213	24	32	13528	35.2292	1	0.314288	56.6246
GOTERM_BP_FAT	GO:0006897~endocytosis	3	12	0.0532523	P07550, P98082, O14939	24	220	13528	7.68636	1	0.313016	56.7627
GOTERM_BP_FAT	GO:0010324~membrane invagination	3	12	0.0532523	P07550, P98082, O14939	24	220	13528	7.68636	1	0.313016	56.7627
GOTERM_BP_FAT	GO:0009968~negative regulation of signal transduction	3	12	0.053684	P07550, P17252, O14939	24	221	13528	7.65158	1	0.312924	57.0638
GOTERM_BP_FAT	GO:0010604~positive regulation of macromolecule metabolic process	5	20	0.0540958	P07550, P17252, P28482, P06213, P29353	24	857	13528	3.2886	1	0.312737	57.3492
GOTERM_BP_FAT	GO:0046324~regulation of glucose import	2	8	0.054669	P17252, P06213	24	33	13528	34.1616	1	0.313338	57.7435
GOTERM_BP_FAT	GO:0050851~antigen receptor-mediated signaling pathway	2	8	0.054669	P28482, P06241	24	33	13528	34.1616	1	0.313338	57.7435
GOTERM_BP_FAT	GO:0032409~regulation of transporter activity	2	8	0.054669	P07550, P06213	24	33	13528	34.1616	1	0.313338	57.7435
GOTERM_BP_FAT	GO:0010827~regulation of glucose transport	2	8	0.0562802	P17252, P06213	24	34	13528	33.1569	1	0.318912	58.8336
GOTERM_BP_FAT	GO:0017148~negative regulation of translation	2	8	0.0562802	P17252, Q14232	24	34	13528	33.1569	1	0.318912	58.8336
GOTERM_BP_FAT	GO:0043085~positive regulation of catalytic activity	4	16	0.0565327	P07550, P06213, P00533, P29353	24	520	13528	4.3359	1	0.31793	59.0021
GOTERM_BP_FAT	GO:0032270~positive regulation of cellular protein metabolic process	3	12	0.0589622	P17252, P28482, P06213	24	233	13528	7.25751	1	0.327177	60.5902
GOTERM_BP_FAT	GO:0008104~protein localization	5	20	0.0590113	P28482, P21333, O14908, P00533, P63104	24	882	13528	3.19539	1	0.325216	60.6216
GOTERM_BP_FAT	GO:0019932~second-messenger-mediated signaling	3	12	0.0598592	P07550, P21333, P00533	24	235	13528	7.19574	1	0.326958	61.1618
GOTERM_BP_FAT	GO:0009895~negative regulation of catabolic process	2	8	0.0610979	P21333, O14908	24	37	13528	30.4685	1	0.330446	61.9386
GOTERM_BP_FAT	GO:0051247~positive regulation of protein metabolic process	3	12	0.063495	P17252, P28482, P06213	24	243	13528	6.95885	1	0.339045	63.4005
GOTERM_BP_FAT	GO:0002429~immune response-activating cell surface receptor signaling pathway	2	8	0.0642967	P28482, P06241	24	39	13528	28.906	1	0.340416	63.8777
GOTERM_BP_FAT	GO:0010648~negative regulation of cell communication	3	12	0.0658055	P07550, P17252, O14939	24	248	13528	6.81855	1	0.344853	64.7599
GOTERM_BP_FAT	GO:0010627~regulation of protein kinase cascade	3	12	0.066271	P07550, P21333, P06213	24	249	13528	6.79116	1	0.344701	65.028
GOTERM_BP_FAT	GO:0031647~regulation of protein stability	2	8	0.0690753	P21333, O14908	24	42	13528	26.8413	1	0.354535	66.6031
GOTERM_BP_FAT	GO:0002768~immune response-regulating cell surface receptor signaling pathway	2	8	0.0690753	P28482, P06241	24	42	13528	26.8413	1	0.354535	66.6031
GOTERM_BP_FAT	GO:0042326~negative regulation of phosphorylation	2	8	0.0738305	P17252, P06213	24	45	13528	25.0519	1	0.372178	69.1235
GOTERM_BP_FAT	GO:0044093~positive regulation of molecular function	4	16	0.0753164	P07550, P06213, P00533, P29353	24	586	13528	3.84755	1	0.376006	69.8739
GOTERM_BP_FAT	GO:0048660~regulation of smooth muscle cell proliferation	2	8	0.0754104	P17252, P00533	24	46	13528	24.5072	1	0.374153	69.9208
GOTERM_BP_FAT	GO:0048638~regulation of developmental growth	2	8	0.0769877	P07550, P06213	24	47	13528	23.9858	1	0.378274	70.6975
GOTERM_BP_FAT	GO:0010563~negative regulation of phosphorus metabolic process	2	8	0.0785625	P17252, P06213	24	48	13528	23.4861	1	0.382306	71.4542
GOTERM_BP_FAT	GO:0043410~positive regulation of MAPKKK cascade	2	8	0.0785625	P07550, P06213	24	48	13528	23.4861	1	0.382306	71.4542
GOTERM_BP_FAT	GO:0045936~negative regulation of phosphate metabolic process	2	8	0.0785625	P17252, P06213	24	48	13528	23.4861	1	0.382306	71.4542
GOTERM_BP_FAT	GO:0051094~positive regulation of developmental process	3	12	0.0802474	P07550, P17252, P06213	24	278	13528	6.08273	1	0.386694	72.2436
GOTERM_BP_FAT	GO:0001775~cell activation	3	12	0.0847617	P06241, P00533, P63104	24	287	13528	5.89199	1	0.401806	74.2592
GOTERM_BP_FAT	GO:0002757~immune response-activating signal transduction	2	8	0.0848358	P28482, P06241	24	52	13528	21.6795	1	0.399839	74.2911
GOTERM_BP_FAT	GO:0042176~regulation of protein catabolic process	2	8	0.0848358	P21333, O14908	24	52	13528	21.6795	1	0.399839	74.2911
GOTERM_BP_FAT	GO:0010001~glial cell differentiation	2	8	0.0863978	P00533, Q14232	24	53	13528	21.2704	1	0.403469	74.9553
GOTERM_BP_FAT	GO:0045444~fat cell differentiation	2	8	0.0863978	P07550, P06213	24	53	13528	21.2704	1	0.403469	74.9553
GOTERM_BP_FAT	GO:0045935~positive regulation of nucleobase, nucleoside, nucleotide and nucleic acid metabolic process	4	16	0.087268	P07550, P28482, P06213, P29353	24	624	13528	3.61325	1	0.404478	75.3183
GOTERM_BP_FAT	GO:0032355~response to estradiol stimulus	2	8	0.0879572	P17252, P06213	24	54	13528	20.8765	1	0.404808	75.6023
GOTERM_BP_FAT	GO:0031399~regulation of protein modification process	3	12	0.0888399	P17252, P06213, P00533	24	295	13528	5.7322	1	0.405842	75.9616
GOTERM_BP_FAT	GO:0007268~synaptic transmission	3	12	0.0903847	P17252, P28482, O14908	24	298	13528	5.6745	1	0.409255	76.5785
GOTERM_BP_FAT	GO:0051054~positive regulation of DNA metabolic process	2	8	0.0910683	P06213, P29353	24	56	13528	20.131	1	0.409531	76.8468
GOTERM_BP_FAT	GO:0009612~response to mechanical stimulus	2	8	0.0910683	P17252, P06241	24	56	13528	20.131	1	0.409531	76.8468
GOTERM_BP_FAT	GO:0002764~immune response-regulating signal transduction	2	8	0.0910683	P28482, P06241	24	56	13528	20.131	1	0.409531	76.8468
GOTERM_BP_FAT	GO:0045787~positive regulation of cell cycle	2	8	0.0926201	P06213, P00533	24	57	13528	19.7778	1	0.41289	77.4451
GOTERM_BP_FAT	GO:0016197~endosome transport	2	8	0.0941693	P07550, P21333	24	58	13528	19.4368	1	0.416183	78.028
GOTERM_BP_FAT	GO:0051100~negative regulation of binding	2	8	0.095716	P07550, P21333	24	59	13528	19.1073	1	0.419414	78.5959
GOTERM_BP_FAT	GO:0010557~positive regulation of macromolecule biosynthetic process	4	16	0.0972555	P07550, P28482, P06213, P29353	24	654	13528	3.4475	1	0.422568	79.1474
GOTERM_BP_FAT	GO:0030100~regulation of endocytosis	2	8	0.0988019	P22681, P17252	24	61	13528	18.4809	1	0.425694	79.6881
GOTERM_BP_FAT	GO:0031329~regulation of cellular catabolic process	2	8	0.0988019	O14908, P06213	24	61	13528	18.4809	1	0.425694	79.6881
GOTERM_CC_FAT	GO:0005829~cytosol	15	60	5.40117e-09	P12931, P22681, P17252, O14908, P21333, P41240, P04049, P07900, P62993, P54646, P28482, P06241, P06213, P49407, P29353	24	1330	12782	6.00658	7.18355e-07	7.18355e-07	6.31547e-06
GOTERM_CC_FAT	GO:0005625~soluble fraction	7	28	1.45935e-05	P07355, P28482, O14908, P06213, P49407, P63104, Q14232	24	313	12782	11.9108	0.00193906	0.000970002	0.0170625
GOTERM_CC_FAT	GO:0005901~caveola	4	16	0.00010619	P07550, P12931, P22681, P06213	24	52	12782	40.9679	0.0140247	0.00469694	0.124095
GOTERM_CC_FAT	GO:0045121~membrane raft	5	20	0.000112731	P07550, P12931, P22681, P17252, P06213	24	143	12782	18.6218	0.0148822	0.00374151	0.131735
GOTERM_CC_FAT	GO:0031988~membrane-bounded vesicle	7	28	0.000395951	P07355, P07900, P62993, O14908, P98082, P00533, P63104	24	568	12782	6.56353	0.0513088	0.0104791	0.461998
GOTERM_CC_FAT	GO:0000267~cell fraction	9	36	0.000399575	P07355, P07550, P17252, P28482, O14908, P06213, P49407, P63104, Q14232	24	1083	12782	4.4259	0.0517661	0.00881989	0.466217
GOTERM_CC_FAT	GO:0005886~plasma membrane	16	64	0.000420791	P07355, P12931, P22681, P17252, P21333, P41240, O14939, Q14232, P04049, P07550, P49023, P06241, P06213, P00533, P49407, P29353	24	3777	12782	2.25611	0.0544392	0.00796483	0.490917
GOTERM_CC_FAT	GO:0031982~vesicle	7	28	0.000950324	P07355, P07900, P62993, O14908, P98082, P00533, P63104	24	670	12782	5.5643	0.118785	0.0156824	1.10556
GOTERM_CC_FAT	GO:0005768~endosome	5	20	0.00221229	P07355, P07550, P06241, P06213, P00533	24	315	12782	8.4537	0.255141	0.0321991	2.5564
GOTERM_CC_FAT	GO:0012506~vesicle membrane	4	16	0.0024065	P62993, O14908, P98082, P00533	24	151	12782	14.1082	0.274177	0.031537	2.77794
GOTERM_CC_FAT	GO:0016023~cytoplasmic membrane-bounded vesicle	6	24	0.00255745	P07355, P07900, O14908, P98082, P00533, P63104	24	550	12782	5.81	0.28864	0.0304871	2.94981
GOTERM_CC_FAT	GO:0005626~insoluble fraction	7	28	0.00301674	P07550, P17252, P28482, O14908, P06213, P49407, Q14232	24	839	12782	4.44348	0.330908	0.0329317	3.47107
GOTERM_CC_FAT	GO:0070435~Shc-EGFR complex	2	8	0.00359571	P00533, P29353	24	2	12782	532.583	0.380654	0.0361824	4.1245
GOTERM_CC_FAT	GO:0031410~cytoplasmic vesicle	6	24	0.00497788	P07355, P07900, O14908, P98082, P00533, P63104	24	642	12782	4.97741	0.485063	0.0463017	5.66808
GOTERM_CC_FAT	GO:0044459~plasma membrane part	10	40	0.0106534	P07550, P12931, P49023, P22681, P41240, P06213, P00533, P49407, O14939, P29353	24	2203	12782	2.41754	0.759372	0.0905969	11.7711
GOTERM_CC_FAT	GO:0042470~melanosome	3	12	0.0110296	P07355, P07900, P63104	24	89	12782	17.9522	0.771241	0.0880707	12.1626
GOTERM_CC_FAT	GO:0048770~pigment granule	3	12	0.0110296	P07355, P07900, P63104	24	89	12782	17.9522	0.771241	0.0880707	12.1626
GOTERM_CC_FAT	GO:0031090~organelle membrane	7	28	0.0110965	P04049, P62993, O14908, P98082, P06213, P00533, P49407	24	1096	12782	3.40154	0.773289	0.0835967	12.232
GOTERM_CC_FAT	GO:0005624~membrane fraction	6	24	0.0129882	P07550, P17252, O14908, P06213, P49407, Q14232	24	809	12782	3.94994	0.824258	0.0920779	14.1752
GOTERM_CC_FAT	GO:0030136~clathrin-coated vesicle	3	12	0.0232404	O14908, P98082, P00533	24	132	12782	12.1042	0.956171	0.15177	24.0392
GOTERM_CC_FAT	GO:0030135~coated vesicle	3	12	0.0327909	O14908, P98082, P00533	24	159	12782	10.0487	0.988137	0.198856	32.2837
GOTERM_CC_FAT	GO:0042995~cell projection	5	20	0.0339376	P07550, P49023, P28482, O14908, O14939	24	697	12782	3.82054	0.989868	0.196413	33.2165
GOTERM_CC_FAT	GO:0030425~dendrite	3	12	0.034318	P07550, P28482, O14908	24	163	12782	9.80215	0.990385	0.190316	33.5234
GOTERM_CC_FAT	GO:0012505~endomembrane system	5	20	0.0486214	P62993, O14908, P98082, P00533, P49407	24	782	12782	3.40526	0.998679	0.250406	44.167
GOTERM_CC_FAT	GO:0019898~extrinsic to membrane	4	16	0.0572761	P17252, O14908, P49407, O14939	24	494	12782	4.31242	0.999608	0.278813	49.8254
GOTERM_CC_FAT	GO:0044463~cell projection part	3	12	0.0656379	P28482, O14908, O14939	24	234	12782	6.82799	0.99988	0.303147	54.7893
GOTERM_CC_FAT	GO:0005905~coated pit	2	8	0.0763101	P98082, P00533	24	44	12782	24.2083	0.999974	0.333725	60.472
GOTERM_CC_FAT	GO:0005903~brush border	2	8	0.0796429	O14908, O14939	24	46	12782	23.1558	0.999984	0.335566	62.1078
GOTERM_CC_FAT	GO:0030665~clathrin coated vesicle membrane	2	8	0.0912173	P98082, P00533	24	53	12782	20.0975	0.999997	0.365129	67.32
GOTERM_MF_FAT	GO:0004672~protein kinase activity	9	36	5.65561e-06	P04049, P12931, P54646, P17252, P28482, P41240, P06241, P06213, P00533	24	606	12983	8.03403	0.000797125	0.000797125	0.00668118
GOTERM_MF_FAT	GO:0019904~protein domain specific binding	7	28	1.83581e-05	P07900, P62993, P12931, P22681, O14908, P06213, P63104	24	331	12983	11.4402	0.00258516	0.00129342	0.0216856
GOTERM_MF_FAT	GO:0004713~protein tyrosine kinase activity	5	20	0.000188788	P12931, P41240, P06241, P06213, P00533	24	166	12983	16.2939	0.0262704	0.00883462	0.222802
GOTERM_MF_FAT	GO:0001883~purine nucleoside binding	11	44	0.000197216	P04049, P07900, P12931, P54646, P17252, P28482, P41240, P06241, P06213, P00533, Q14232	24	1601	12983	3.71677	0.0274271	0.00692845	0.232738
GOTERM_MF_FAT	GO:0001882~nucleoside binding	11	44	0.0002089	P04049, P07900, P12931, P54646, P17252, P28482, P41240, P06241, P06213, P00533, Q14232	24	1612	12983	3.6914	0.0290283	0.00587426	0.24651
GOTERM_MF_FAT	GO:0005524~ATP binding	10	40	0.000574309	P04049, P07900, P12931, P54646, P17252, P28482, P41240, P06241, P06213, P00533	24	1477	12983	3.66255	0.077807	0.0134094	0.67637
GOTERM_MF_FAT	GO:0032553~ribonucleotide binding	11	44	0.000613006	P04049, P07900, P12931, P54646, P17252, P28482, P41240, P06241, P06213, P00533, Q14232	24	1836	12983	3.24104	0.0828281	0.0122755	0.721793
GOTERM_MF_FAT	GO:0032555~purine ribonucleotide binding	11	44	0.000613006	P04049, P07900, P12931, P54646, P17252, P28482, P41240, P06241, P06213, P00533, Q14232	24	1836	12983	3.24104	0.0828281	0.0122755	0.721793
GOTERM_MF_FAT	GO:0032559~adenyl ribonucleotide binding	10	40	0.000634789	P04049, P07900, P12931, P54646, P17252, P28482, P41240, P06241, P06213, P00533	24	1497	12983	3.61362	0.0856425	0.0111293	0.747354
GOTERM_MF_FAT	GO:0017076~purine nucleotide binding	11	44	0.000873096	P04049, P07900, P12931, P54646, P17252, P28482, P41240, P06241, P06213, P00533, Q14232	24	1918	12983	3.10247	0.115878	0.0135913	1.0266
GOTERM_MF_FAT	GO:0030554~adenyl nucleotide binding	10	40	0.000932436	P04049, P07900, P12931, P54646, P17252, P28482, P41240, P06241, P06213, P00533	24	1577	12983	3.4303	0.123251	0.0130674	1.09602
GOTERM_MF_FAT	GO:0008092~cytoskeletal protein binding	6	24	0.00162696	P07355, P49023, P21333, O14908, P06241, P00533	24	504	12983	6.43998	0.205139	0.0206554	1.90523
GOTERM_MF_FAT	GO:0019899~enzyme binding	6	24	0.00191584	P07355, P07550, P28482, P21333, P06213, P00533	24	523	12983	6.20602	0.23692	0.0222808	2.24003
GOTERM_MF_FAT	GO:0004715~non-membrane spanning protein tyrosine kinase activity	3	12	0.00236047	P12931, P41240, P06241	24	41	12983	39.5823	0.283387	0.0253065	2.75328
GOTERM_MF_FAT	GO:0000166~nucleotide binding	11	44	0.00300767	P04049, P07900, P12931, P54646, P17252, P28482, P41240, P06241, P06213, P00533, Q14232	24	2245	12983	2.65058	0.346047	0.0298816	3.49596
GOTERM_MF_FAT	GO:0042802~identical protein binding	6	24	0.00459742	P07550, P07900, P21333, O14908, P06241, P00533	24	640	12983	5.07148	0.477814	0.0423907	5.29827
GOTERM_MF_FAT	GO:0032403~protein complex binding	4	16	0.00480323	P07550, P06213, P29353, P63104	24	196	12983	11.04	0.492819	0.0415429	5.52933
GOTERM_MF_FAT	GO:0060090~molecular adaptor activity	3	12	0.00618924	P62993, P12931, P29353	24	67	12983	24.222	0.583303	0.0501905	7.07201
GOTERM_MF_FAT	GO:0004674~protein serine/threonine kinase activity	5	20	0.00637268	P04049, P54646, P17252, P28482, P00533	24	430	12983	6.29021	0.594009	0.0488458	7.27445
GOTERM_MF_FAT	GO:0008289~lipid binding	5	20	0.00747041	P07355, P04049, P17252, O14939, P29353	24	450	12983	6.01065	0.652601	0.0541265	8.47744
GOTERM_MF_FAT	GO:0030235~nitric-oxide synthase regulator activity	2	8	0.00882776	P07900, P00533	24	5	12983	216.383	0.713564	0.0605983	9.94521
GOTERM_MF_FAT	GO:0030674~protein binding, bridging	3	12	0.0118865	P62993, P12931, P54646	24	94	12983	17.2646	0.814748	0.0771491	13.1741
GOTERM_MF_FAT	GO:0001784~phosphotyrosine binding	2	8	0.012338	P62993, P28482	24	7	12983	154.56	0.826308	0.0764838	13.6416
GOTERM_MF_FAT	GO:0046983~protein dimerization activity	5	20	0.0141394	P07550, P07900, P21333, O14908, P00533	24	542	12983	4.99039	0.865728	0.0835972	15.4842
GOTERM_MF_FAT	GO:0043560~insulin receptor substrate binding	2	8	0.0193227	P62993, P06213	24	11	12983	98.3561	0.936147	0.108306	20.587
GOTERM_MF_FAT	GO:0042803~protein homodimerization activity	4	16	0.0204099	P07550, P07900, P21333, O14908	24	334	12983	6.47854	0.945392	0.109794	21.6208
GOTERM_MF_FAT	GO:0005159~insulin-like growth factor receptor binding	2	8	0.0210615	P06213, P29353	24	12	12983	90.1597	0.950282	0.109024	22.2345
GOTERM_MF_FAT	GO:0045309~protein phosphorylated amino acid binding	2	8	0.0210615	P62993, P28482	24	12	12983	90.1597	0.950282	0.109024	22.2345
GOTERM_MF_FAT	GO:0005154~epidermal growth factor receptor binding	2	8	0.0245302	P62993, P29353	24	14	12983	77.2798	0.96986	0.121641	25.4282
GOTERM_MF_FAT	GO:0008022~protein C-terminus binding	3	12	0.0255252	P12931, P41240, P98082	24	141	12983	11.5098	0.973899	0.122086	26.3218
GOTERM_MF_FAT	GO:0019901~protein kinase binding	3	12	0.0275749	P28482, P21333, P06213	24	147	12983	11.04	0.980604	0.127117	28.1319
GOTERM_MF_FAT	GO:0005543~phospholipid binding	3	12	0.0387662	P07355, O14939, P29353	24	177	12983	9.16879	0.996208	0.169583	37.3175
GOTERM_MF_FAT	GO:0019900~kinase binding	3	12	0.0395655	P28482, P21333, P06213	24	179	12983	9.06634	0.996628	0.167745	37.9305
GOTERM_MF_FAT	GO:0042169~SH2 domain binding	2	8	0.0416983	P12931, P06213	24	24	12983	45.0799	0.997535	0.171115	39.5394
GOTERM_MF_FAT	GO:0051219~phosphoprotein binding	2	8	0.0467921	P62993, P28482	24	27	12983	40.071	0.998837	0.185156	43.2288
GOTERM_MF_FAT	GO:0001948~glycoprotein binding	2	8	0.0635851	P21333, P06241	24	37	12983	29.241	0.999905	0.238487	53.9813
GOTERM_MF_FAT	GO:0019903~protein phosphatase binding	2	8	0.0669095	P06213, P00533	24	39	12983	27.7415	0.999943	0.243453	55.8747
GOTERM_MF_FAT	GO:0019902~phosphatase binding	2	8	0.0751714	P06213, P00533	24	44	12983	24.589	0.999984	0.263669	60.2756
GOTERM_MF_FAT	GO:0005070~SH3/SH2 adaptor activity	2	8	0.0833632	P62993, P12931	24	49	12983	22.0799	0.999995	0.282303	64.2391
GOTERM_MF_FAT	GO:0051015~actin filament binding	2	8	0.0898666	P21333, P00533	24	53	12983	20.4135	0.999998	0.294888	67.1241

## Sheet: HO_TI
Category	Term	Count	%	PValue	Genes	List Total	Pop Hits	Pop Total	Fold Enrichment	Bonferroni	Benjamini	FDR
GOTERM_BP_FAT	GO:0007169~transmembrane receptor protein tyrosine kinase signaling pathway	9	36	1.97463e-09	P04049, P07550, P62993, P12931, P22681, P21333, P00533, Q07889, P29353	24	224	13528	22.6473	1.49085e-06	1.49085e-06	3.00801e-06
GOTERM_BP_FAT	GO:0007242~intracellular signaling cascade	14	56	1.68966e-08	P12931, P17252, P21333, P41240, Q07889, Q02156, P04049, P07550, P62993, P28482, P06241, P00533, P29353, Q05513	24	1256	13528	6.28291	1.27569e-05	6.37845e-06	2.5739e-05
GOTERM_BP_FAT	GO:0006468~protein amino acid phosphorylation	11	44	5.0671e-08	P04049, P12931, P54646, P17252, P28482, P41240, P06241, P00533, P29353, Q05513, Q02156	24	667	13528	9.29585	3.82559e-05	1.27521e-05	7.71884e-05
GOTERM_BP_FAT	GO:0007167~enzyme linked receptor protein signaling pathway	9	36	5.41344e-08	P04049, P07550, P62993, P12931, P22681, P21333, P00533, Q07889, P29353	24	342	13528	14.8333	4.08706e-05	1.02178e-05	8.24642e-05
GOTERM_BP_FAT	GO:0007173~epidermal growth factor receptor signaling pathway	5	20	1.2652e-07	P62993, P12931, P22681, P00533, P29353	24	28	13528	100.655	9.55179e-05	1.91043e-05	0.000192731
GOTERM_BP_FAT	GO:0016310~phosphorylation	11	44	2.79582e-07	P04049, P12931, P54646, P17252, P28482, P41240, P06241, P00533, P29353, Q05513, Q02156	24	800	13528	7.75042	0.000211062	3.51801e-05	0.000425893
GOTERM_BP_FAT	GO:0007265~Ras protein signal transduction	6	24	7.70606e-07	P04049, P62993, P12931, P28482, Q07889, P29353	24	105	13528	32.2095	0.000581638	8.31119e-05	0.00117388
GOTERM_BP_FAT	GO:0006793~phosphorus metabolic process	11	44	1.70518e-06	P04049, P12931, P54646, P17252, P28482, P41240, P06241, P00533, P29353, Q05513, Q02156	24	973	13528	6.37239	0.00128658	0.000160914	0.00259751
GOTERM_BP_FAT	GO:0006796~phosphate metabolic process	11	44	1.70518e-06	P04049, P12931, P54646, P17252, P28482, P41240, P06241, P00533, P29353, Q05513, Q02156	24	973	13528	6.37239	0.00128658	0.000160914	0.00259751
GOTERM_BP_FAT	GO:0007166~cell surface receptor linked signal transduction	13	52	1.33547e-05	P12931, P22681, O14908, P21333, Q07889, P04049, P07550, P62993, P28482, P06241, P00533, P29353, Q05513	24	1856	13528	3.9481	0.0100322	0.00111969	0.0203416
GOTERM_BP_FAT	GO:0010647~positive regulation of cell communication	7	28	1.40661e-05	P07550, P12931, P21333, O14908, P00533, Q07889, Q05513	24	329	13528	11.9929	0.0105638	0.00106143	0.0214251
GOTERM_BP_FAT	GO:0010033~response to organic substance	9	36	1.50168e-05	P07900, P62993, P12931, P17252, P28482, P06241, P00533, P29353, Q14232	24	721	13528	7.03606	0.0112737	0.00103017	0.022873
GOTERM_BP_FAT	GO:0007243~protein kinase cascade	7	28	2.73498e-05	P62993, P12931, P17252, P28482, P06241, P00533, P29353	24	370	13528	10.664	0.0204376	0.0017193	0.0416546
GOTERM_BP_FAT	GO:0042981~regulation of apoptosis	9	36	3.31019e-05	P07550, P12931, P17252, P28482, P00533, Q07889, Q05513, P63104, Q02156	24	804	13528	6.3097	0.0246826	0.00192064	0.0504131
GOTERM_BP_FAT	GO:0043067~regulation of programmed cell death	9	36	3.55487e-05	P07550, P12931, P17252, P28482, P00533, Q07889, Q05513, P63104, Q02156	24	812	13528	6.24754	0.0264827	0.00191529	0.0541385
GOTERM_BP_FAT	GO:0010941~regulation of cell death	9	36	3.65047e-05	P07550, P12931, P17252, P28482, P00533, Q07889, Q05513, P63104, Q02156	24	815	13528	6.22454	0.0271852	0.00183575	0.0555941
GOTERM_BP_FAT	GO:0046907~intracellular transport	8	32	7.64541e-05	P07550, P07900, P28482, P21333, O14908, P49407, Q05513, P63104	24	657	13528	6.86352	0.0560906	0.00360132	0.116401
GOTERM_BP_FAT	GO:0048011~nerve growth factor receptor signaling pathway	3	12	7.69441e-05	P04049, P12931, Q07889	24	8	13528	211.375	0.0564397	0.00341152	0.117147
GOTERM_BP_FAT	GO:0032268~regulation of cellular protein metabolic process	7	28	0.000108837	P17252, P28482, O14908, P00533, Q05513, Q02156, Q14232	24	474	13528	8.32419	0.0788906	0.00455496	0.165666
GOTERM_BP_FAT	GO:0007264~small GTPase mediated signal transduction	6	24	0.000135848	P04049, P62993, P12931, P28482, Q07889, P29353	24	305	13528	11.0885	0.0974869	0.00538399	0.206741
GOTERM_BP_FAT	GO:0070271~protein complex biogenesis	7	28	0.000154135	P07550, P07900, P62993, P12931, P54646, P21333, Q05513	24	505	13528	7.8132	0.109864	0.00580214	0.23454
GOTERM_BP_FAT	GO:0006461~protein complex assembly	7	28	0.000154135	P07550, P07900, P62993, P12931, P54646, P21333, Q05513	24	505	13528	7.8132	0.109864	0.00580214	0.23454
GOTERM_BP_FAT	GO:0050730~regulation of peptidyl-tyrosine phosphorylation	4	16	0.000200185	P17252, P00533, Q05513, Q02156	24	68	13528	33.1569	0.140286	0.00717202	0.304513
GOTERM_BP_FAT	GO:0000165~MAPKKK cascade	5	20	0.000239579	P62993, P17252, P28482, P00533, P29353	24	184	13528	15.317	0.165484	0.00818918	0.364335
GOTERM_BP_FAT	GO:0051248~negative regulation of protein metabolic process	5	20	0.000254862	P17252, P21333, O14908, Q05513, Q14232	24	187	13528	15.0713	0.175061	0.00833228	0.387534
GOTERM_BP_FAT	GO:0009725~response to hormone stimulus	6	24	0.000321463	P62993, P12931, P17252, P28482, P29353, Q14232	24	367	13528	9.21526	0.215528	0.0100634	0.488575
GOTERM_BP_FAT	GO:0009628~response to abiotic stimulus	6	24	0.000325526	P07550, P17252, P06241, P00533, P49407, Q14232	24	368	13528	9.19022	0.217931	0.0097843	0.494735
GOTERM_BP_FAT	GO:0010608~posttranscriptional regulation of gene expression	5	20	0.000403572	P17252, P28482, P21333, O14908, Q14232	24	211	13528	13.357	0.262699	0.0116531	0.61301
GOTERM_BP_FAT	GO:0046626~regulation of insulin receptor signaling pathway	3	12	0.000464591	P12931, P17252, Q05513	24	19	13528	89	0.295909	0.0129103	0.705388
GOTERM_BP_FAT	GO:0051050~positive regulation of transport	5	20	0.000497515	P07550, P22681, P17252, P21333, Q05513	24	223	13528	12.6383	0.313204	0.0133289	0.7552
GOTERM_BP_FAT	GO:0009719~response to endogenous stimulus	6	24	0.000505444	P62993, P12931, P17252, P28482, P29353, Q14232	24	405	13528	8.35062	0.317305	0.013076	0.767192
GOTERM_BP_FAT	GO:0008284~positive regulation of cell proliferation	6	24	0.000558784	P07550, P17252, P28482, P00533, P29353, Q05513	24	414	13528	8.16908	0.344266	0.0139682	0.847834
GOTERM_BP_FAT	GO:0043065~positive regulation of apoptosis	6	24	0.000664005	P07550, P12931, P17252, P28482, Q07889, Q02156	24	430	13528	7.86512	0.394373	0.016047	1.00673
GOTERM_BP_FAT	GO:0065003~macromolecular complex assembly	7	28	0.000678444	P07550, P07900, P62993, P12931, P54646, P21333, Q05513	24	665	13528	5.93333	0.400944	0.015885	1.02852
GOTERM_BP_FAT	GO:0043068~positive regulation of programmed cell death	6	24	0.000685291	P07550, P12931, P17252, P28482, Q07889, Q02156	24	433	13528	7.81062	0.404034	0.0155616	1.03885
GOTERM_BP_FAT	GO:0010942~positive regulation of cell death	6	24	0.000699765	P07550, P12931, P17252, P28482, Q07889, Q02156	24	435	13528	7.77471	0.410516	0.0154241	1.06068
GOTERM_BP_FAT	GO:0042325~regulation of phosphorylation	6	24	0.00095492	P07550, P17252, P00533, P29353, Q05513, Q02156	24	466	13528	7.25751	0.513885	0.0203979	1.44481
GOTERM_BP_FAT	GO:0043933~macromolecular complex subunit organization	7	28	0.000957426	P07550, P07900, P62993, P12931, P54646, P21333, Q05513	24	710	13528	5.55728	0.514804	0.0198885	1.44858
GOTERM_BP_FAT	GO:0051174~regulation of phosphorus metabolic process	6	24	0.00114243	P07550, P17252, P00533, P29353, Q05513, Q02156	24	485	13528	6.9732	0.578118	0.0230552	1.72622
GOTERM_BP_FAT	GO:0019220~regulation of phosphate metabolic process	6	24	0.00114243	P07550, P17252, P00533, P29353, Q05513, Q02156	24	485	13528	6.9732	0.578118	0.0230552	1.72622
GOTERM_BP_FAT	GO:0009967~positive regulation of signal transduction	5	20	0.0014141	P07550, P12931, P21333, O14908, Q07889	24	295	13528	9.55367	0.656442	0.0277242	2.13259
GOTERM_BP_FAT	GO:0042127~regulation of cell proliferation	7	28	0.00163369	P07550, P17252, P28482, P41240, P00533, P29353, Q05513	24	787	13528	5.01355	0.709004	0.0311567	2.45992
GOTERM_BP_FAT	GO:0044057~regulation of system process	5	20	0.00167713	P07550, P17252, O14908, P00533, Q05513	24	309	13528	9.12082	0.718408	0.0311858	2.52455
GOTERM_BP_FAT	GO:0031644~regulation of neurological system process	4	16	0.00212778	P07550, O14908, P00533, Q05513	24	153	13528	14.7364	0.799749	0.0384647	3.19268
GOTERM_BP_FAT	GO:0043434~response to peptide hormone stimulus	4	16	0.00216765	P62993, P17252, P29353, Q14232	24	154	13528	14.6407	0.8057	0.0382574	3.25159
GOTERM_BP_FAT	GO:0043623~cellular protein complex assembly	4	16	0.00250351	P07550, P07900, P12931, P21333	24	162	13528	13.9177	0.849309	0.0430577	3.74646
GOTERM_BP_FAT	GO:0045859~regulation of protein kinase activity	5	20	0.00250754	P07550, P17252, P00533, P29353, Q05513	24	345	13528	8.16908	0.849768	0.0421664	3.75239
GOTERM_BP_FAT	GO:0043549~regulation of kinase activity	5	20	0.00283803	P07550, P17252, P00533, P29353, Q05513	24	357	13528	7.89449	0.883021	0.0465645	4.23701
GOTERM_BP_FAT	GO:0001932~regulation of protein amino acid phosphorylation	4	16	0.0030156	P17252, P00533, Q05513, Q02156	24	173	13528	13.0328	0.897738	0.0483614	4.49645
GOTERM_BP_FAT	GO:0051338~regulation of transferase activity	5	20	0.00329197	P07550, P17252, P00533, P29353, Q05513	24	372	13528	7.57616	0.917052	0.0515905	4.89895
GOTERM_BP_FAT	GO:0032269~negative regulation of cellular protein metabolic process	4	16	0.00337276	P17252, O14908, Q05513, Q14232	24	180	13528	12.5259	0.921976	0.0517531	5.01631
GOTERM_BP_FAT	GO:0051291~protein heterooligomerization	3	12	0.00348187	P62993, P54646, Q05513	24	52	13528	32.5192	0.928166	0.0523243	5.1746
GOTERM_BP_FAT	GO:0034613~cellular protein localization	5	20	0.00470103	P28482, P21333, O14908, P00533, P63104	24	411	13528	6.85726	0.971494	0.0686806	6.92652
GOTERM_BP_FAT	GO:0070727~cellular macromolecule localization	5	20	0.00482394	P28482, P21333, O14908, P00533, P63104	24	414	13528	6.80757	0.974032	0.0690838	7.10145
GOTERM_BP_FAT	GO:0045860~positive regulation of protein kinase activity	4	16	0.00613539	P07550, P00533, P29353, Q05513	24	223	13528	10.1106	0.990405	0.0854796	8.94895
GOTERM_BP_FAT	GO:0033674~positive regulation of kinase activity	4	16	0.00676282	P07550, P00533, P29353, Q05513	24	231	13528	9.76046	0.994044	0.0921404	9.82065
GOTERM_BP_FAT	GO:0048584~positive regulation of response to stimulus	4	16	0.0071738	P12931, P17252, P28482, P06241	24	236	13528	9.55367	0.995642	0.0957612	10.3874
GOTERM_BP_FAT	GO:0051347~positive regulation of transferase activity	4	16	0.00751312	P07550, P00533, P29353, Q05513	24	240	13528	9.39444	0.996633	0.0983457	10.8528
GOTERM_BP_FAT	GO:0016477~cell migration	4	16	0.0109992	P12931, P17252, O14908, P06241	24	276	13528	8.16908	0.999764	0.13853	15.5054
GOTERM_BP_FAT	GO:0040017~positive regulation of locomotion	3	12	0.0119032	P17252, P28482, P00533	24	98	13528	17.2551	0.999882	0.146672	16.6742
GOTERM_BP_FAT	GO:0048585~negative regulation of response to stimulus	3	12	0.0123711	P07550, P17252, Q05513	24	100	13528	16.91	0.999917	0.149594	17.2733
GOTERM_BP_FAT	GO:0031399~regulation of protein modification process	4	16	0.0131614	P17252, P00533, Q05513, Q02156	24	295	13528	7.64294	0.999955	0.155946	18.2759
GOTERM_BP_FAT	GO:0048870~cell motility	4	16	0.0146445	P12931, P17252, O14908, P06241	24	307	13528	7.34419	0.999985	0.169427	20.1271
GOTERM_BP_FAT	GO:0051674~localization of cell	4	16	0.0146445	P12931, P17252, O14908, P06241	24	307	13528	7.34419	0.999985	0.169427	20.1271
GOTERM_BP_FAT	GO:0007611~learning or memory	3	12	0.0150862	P17252, P06241, Q05513	24	111	13528	15.2342	0.99999	0.171506	20.6708
GOTERM_BP_FAT	GO:0016192~vesicle-mediated transport	5	20	0.0151138	P07550, P12931, P21333, P49407, P63104	24	576	13528	4.89294	0.99999	0.169271	20.7046
GOTERM_BP_FAT	GO:0032147~activation of protein kinase activity	3	12	0.0158676	P07550, P00533, Q05513	24	114	13528	14.8333	0.999994	0.174432	21.624
GOTERM_BP_FAT	GO:0034622~cellular macromolecular complex assembly	4	16	0.016085	P07550, P07900, P12931, P21333	24	318	13528	7.09015	0.999995	0.174111	21.8874
GOTERM_BP_FAT	GO:0006917~induction of apoptosis	4	16	0.0163553	P17252, P28482, Q07889, Q02156	24	320	13528	7.04583	0.999996	0.174316	22.2136
GOTERM_BP_FAT	GO:0012502~induction of programmed cell death	4	16	0.0164914	P17252, P28482, Q07889, Q02156	24	321	13528	7.02388	0.999996	0.173226	22.3774
GOTERM_BP_FAT	GO:0007267~cell-cell signaling	5	20	0.0173256	P62993, P17252, P28482, O14908, P63104	24	600	13528	4.69722	0.999998	0.178766	23.3744
GOTERM_BP_FAT	GO:0044092~negative regulation of molecular function	4	16	0.0183196	P07550, P17252, P21333, Q05513	24	334	13528	6.7505	0.999999	0.185587	24.5466
GOTERM_BP_FAT	GO:0051051~negative regulation of transport	3	12	0.0218077	P07550, P17252, P21333	24	135	13528	12.5259	1	0.214363	28.529
GOTERM_BP_FAT	GO:0034621~cellular macromolecular complex subunit organization	4	16	0.0218237	P07550, P07900, P12931, P21333	24	357	13528	6.31559	1	0.21179	28.5468
GOTERM_BP_FAT	GO:0051173~positive regulation of nitrogen compound metabolic process	5	20	0.021894	P07550, P07900, P28482, P00533, P29353	24	644	13528	4.37629	1	0.209748	28.625
GOTERM_BP_FAT	GO:0050804~regulation of synaptic transmission	3	12	0.0221105	O14908, P00533, Q05513	24	136	13528	12.4338	1	0.208998	28.8653
GOTERM_BP_FAT	GO:0006417~regulation of translation	3	12	0.0224151	P17252, P28482, Q14232	24	137	13528	12.3431	1	0.209006	29.202
GOTERM_BP_FAT	GO:0043405~regulation of MAP kinase activity	3	12	0.0236509	P17252, P00533, P29353	24	141	13528	11.9929	1	0.216671	30.5532
GOTERM_BP_FAT	GO:0044087~regulation of cellular component biogenesis	3	12	0.0239642	P17252, Q13813, Q05513	24	142	13528	11.9085	1	0.216652	30.8919
GOTERM_BP_FAT	GO:0046627~negative regulation of insulin receptor signaling pathway	2	8	0.0252143	P17252, Q05513	24	15	13528	75.1556	1	0.224072	32.228
GOTERM_BP_FAT	GO:0051969~regulation of transmission of nerve impulse	3	12	0.0255566	O14908, P00533, Q05513	24	147	13528	11.5034	1	0.224188	32.5896
GOTERM_BP_FAT	GO:0016044~membrane organization	4	16	0.0258496	P07550, P07900, P00533, P49407	24	381	13528	5.91776	1	0.223921	32.8977
GOTERM_BP_FAT	GO:0031328~positive regulation of cellular biosynthetic process	5	20	0.0267707	P07550, P07900, P28482, P00533, P29353	24	685	13528	4.11436	1	0.228434	33.8578
GOTERM_BP_FAT	GO:0007172~signal complex assembly	2	8	0.0268734	P12931, P21333	24	16	13528	70.4583	1	0.2267	33.964
GOTERM_BP_FAT	GO:0048259~regulation of receptor-mediated endocytosis	2	8	0.0268734	P22681, P17252	24	16	13528	70.4583	1	0.2267	33.964
GOTERM_BP_FAT	GO:0031532~actin cytoskeleton reorganization	2	8	0.0268734	P21333, Q05513	24	16	13528	70.4583	1	0.2267	33.964
GOTERM_BP_FAT	GO:0009891~positive regulation of biosynthetic process	5	20	0.0280532	P07550, P07900, P28482, P00533, P29353	24	695	13528	4.05516	1	0.232964	35.1731
GOTERM_BP_FAT	GO:0042177~negative regulation of protein catabolic process	2	8	0.0285299	P21333, O14908	24	17	13528	66.3137	1	0.233947	35.6558
GOTERM_BP_FAT	GO:0070555~response to interleukin-1	2	8	0.0285299	P12931, P17252	24	17	13528	66.3137	1	0.233947	35.6558
GOTERM_BP_FAT	GO:0032101~regulation of response to external stimulus	3	12	0.0295497	P07355, P07550, P17252	24	159	13528	10.6352	1	0.238791	36.6771
GOTERM_BP_FAT	GO:0051241~negative regulation of multicellular organismal process	3	12	0.0312831	P07355, P07550, P17252	24	164	13528	10.311	1	0.248488	38.3783
GOTERM_BP_FAT	GO:0010605~negative regulation of macromolecule metabolic process	5	20	0.0334104	P17252, P21333, O14908, Q05513, Q14232	24	734	13528	3.83969	1	0.260539	40.4078
GOTERM_BP_FAT	GO:0051385~response to mineralocorticoid stimulus	2	8	0.033483	P12931, P17252	24	20	13528	56.3667	1	0.258429	40.476
GOTERM_BP_FAT	GO:0051259~protein oligomerization	3	12	0.0348687	P62993, P54646, Q05513	24	174	13528	9.71839	1	0.265083	41.7627
GOTERM_BP_FAT	GO:0045429~positive regulation of nitric oxide biosynthetic process	2	8	0.0351287	P07900, P00533	24	21	13528	53.6825	1	0.264209	42.0013
GOTERM_BP_FAT	GO:0008283~cell proliferation	4	16	0.0365006	P04049, P12931, P06241, P00533	24	436	13528	5.17125	1	0.270527	43.2449
GOTERM_BP_FAT	GO:0042058~regulation of epidermal growth factor receptor signaling pathway	2	8	0.038412	Q07889, P29353	24	23	13528	49.0145	1	0.280059	44.9361
GOTERM_BP_FAT	GO:0050852~T cell receptor signaling pathway	2	8	0.038412	P28482, P06241	24	23	13528	49.0145	1	0.280059	44.9361
GOTERM_BP_FAT	GO:0040012~regulation of locomotion	3	12	0.0417056	P17252, P28482, P00533	24	192	13528	8.80729	1	0.297733	47.7401
GOTERM_BP_FAT	GO:0048545~response to steroid hormone stimulus	3	12	0.0417056	P12931, P17252, P28482	24	192	13528	8.80729	1	0.297733	47.7401
GOTERM_BP_FAT	GO:0021782~glial cell development	2	8	0.043317	P00533, Q14232	24	26	13528	43.359	1	0.304699	49.0628
GOTERM_BP_FAT	GO:0007610~behavior	4	16	0.0438358	P17252, P28482, P06241, Q05513	24	469	13528	4.80739	1	0.305044	49.482
GOTERM_BP_FAT	GO:0045428~regulation of nitric oxide biosynthetic process	2	8	0.0449467	P07900, P00533	24	27	13528	41.7531	1	0.308832	50.3687
GOTERM_BP_FAT	GO:0006928~cell motion	4	16	0.0452446	P12931, P17252, O14908, P06241	24	475	13528	4.74667	1	0.307858	50.604
GOTERM_BP_FAT	GO:0018105~peptidyl-serine phosphorylation	2	8	0.048198	P17252, Q05513	24	29	13528	38.8736	1	0.321925	52.8811
GOTERM_BP_FAT	GO:0050877~neurological system process	6	24	0.0491192	P17252, P28482, O14908, P06241, P49407, Q05513	24	1210	13528	2.79504	1	0.324315	53.571
GOTERM_BP_FAT	GO:0006605~protein targeting	3	12	0.0511133	P28482, O14908, P63104	24	215	13528	7.86512	1	0.33249	55.0323
GOTERM_BP_FAT	GO:0048661~positive regulation of smooth muscle cell proliferation	2	8	0.0514388	P17252, P00533	24	31	13528	36.3656	1	0.331511	55.2667
GOTERM_BP_FAT	GO:0019233~sensory perception of pain	2	8	0.0530552	P28482, P06241	24	32	13528	35.2292	1	0.337401	56.414
GOTERM_BP_FAT	GO:0001933~negative regulation of protein amino acid phosphorylation	2	8	0.0530552	P17252, Q05513	24	32	13528	35.2292	1	0.337401	56.414
GOTERM_BP_FAT	GO:0009968~negative regulation of signal transduction	3	12	0.053684	P07550, P17252, Q05513	24	221	13528	7.65158	1	0.33799	56.8527
GOTERM_BP_FAT	GO:0046324~regulation of glucose import	2	8	0.054669	P17252, Q05513	24	33	13528	34.1616	1	0.340412	57.5319
GOTERM_BP_FAT	GO:0050851~antigen receptor-mediated signaling pathway	2	8	0.054669	P28482, P06241	24	33	13528	34.1616	1	0.340412	57.5319
GOTERM_BP_FAT	GO:0017148~negative regulation of translation	2	8	0.0562802	P17252, Q14232	24	34	13528	33.1569	1	0.345971	58.6212
GOTERM_BP_FAT	GO:0010827~regulation of glucose transport	2	8	0.0562802	P17252, Q05513	24	34	13528	33.1569	1	0.345971	58.6212
GOTERM_BP_FAT	GO:0050806~positive regulation of synaptic transmission	2	8	0.0562802	P00533, Q05513	24	34	13528	33.1569	1	0.345971	58.6212
GOTERM_BP_FAT	GO:0031333~negative regulation of protein complex assembly	2	8	0.0562802	Q13813, Q05513	24	34	13528	33.1569	1	0.345971	58.6212
GOTERM_BP_FAT	GO:0043085~positive regulation of catalytic activity	4	16	0.0565327	P07550, P00533, P29353, Q05513	24	520	13528	4.3359	1	0.34457	58.7896
GOTERM_BP_FAT	GO:0008104~protein localization	5	20	0.0590113	P28482, P21333, O14908, P00533, P63104	24	882	13528	3.19539	1	0.354257	60.4082
GOTERM_BP_FAT	GO:0019932~second-messenger-mediated signaling	3	12	0.0598592	P07550, P21333, P00533	24	235	13528	7.19574	1	0.355738	60.9482
GOTERM_BP_FAT	GO:0008286~insulin receptor signaling pathway	2	8	0.0610979	P62993, P29353	24	37	13528	30.4685	1	0.359076	61.7248
GOTERM_BP_FAT	GO:0009895~negative regulation of catabolic process	2	8	0.0610979	P21333, O14908	24	37	13528	30.4685	1	0.359076	61.7248
GOTERM_BP_FAT	GO:0051971~positive regulation of transmission of nerve impulse	2	8	0.0610979	P00533, Q05513	24	37	13528	30.4685	1	0.359076	61.7248
GOTERM_BP_FAT	GO:0051240~positive regulation of multicellular organismal process	3	12	0.0639548	P07550, P00533, Q05513	24	244	13528	6.93033	1	0.369996	63.4609
GOTERM_BP_FAT	GO:0018209~peptidyl-serine modification	2	8	0.0642967	P17252, Q05513	24	39	13528	28.906	1	0.368918	63.6637
GOTERM_BP_FAT	GO:0002429~immune response-activating cell surface receptor signaling pathway	2	8	0.0642967	P28482, P06241	24	39	13528	28.906	1	0.368918	63.6637
GOTERM_BP_FAT	GO:0031646~positive regulation of neurological system process	2	8	0.0642967	P00533, Q05513	24	39	13528	28.906	1	0.368918	63.6637
GOTERM_BP_FAT	GO:0050890~cognition	5	20	0.064589	P17252, P28482, P06241, P49407, Q05513	24	909	13528	3.10048	1	0.36763	63.8363
GOTERM_BP_FAT	GO:0010648~negative regulation of cell communication	3	12	0.0658055	P07550, P17252, Q05513	24	248	13528	6.81855	1	0.370609	64.5461
GOTERM_BP_FAT	GO:0002768~immune response-regulating cell surface receptor signaling pathway	2	8	0.0690753	P28482, P06241	24	42	13528	26.8413	1	0.382764	66.3901
GOTERM_BP_FAT	GO:0031647~regulation of protein stability	2	8	0.0690753	P21333, O14908	24	42	13528	26.8413	1	0.382764	66.3901
GOTERM_BP_FAT	GO:0042326~negative regulation of phosphorylation	2	8	0.0738305	P17252, Q05513	24	45	13528	25.0519	1	0.400975	68.9124
GOTERM_BP_FAT	GO:0044093~positive regulation of molecular function	4	16	0.0753164	P07550, P00533, P29353, Q05513	24	586	13528	3.84755	1	0.40464	69.6635
GOTERM_BP_FAT	GO:0048660~regulation of smooth muscle cell proliferation	2	8	0.0754104	P17252, P00533	24	46	13528	24.5072	1	0.402349	69.7105
GOTERM_BP_FAT	GO:0018108~peptidyl-tyrosine phosphorylation	2	8	0.0754104	P12931, P06241	24	46	13528	24.5072	1	0.402349	69.7105
GOTERM_BP_FAT	GO:0018212~peptidyl-tyrosine modification	2	8	0.0785625	P12931, P06241	24	48	13528	23.4861	1	0.412887	71.2459
GOTERM_BP_FAT	GO:0010563~negative regulation of phosphorus metabolic process	2	8	0.0785625	P17252, Q05513	24	48	13528	23.4861	1	0.412887	71.2459
GOTERM_BP_FAT	GO:0045936~negative regulation of phosphate metabolic process	2	8	0.0785625	P17252, Q05513	24	48	13528	23.4861	1	0.412887	71.2459
GOTERM_BP_FAT	GO:0043086~negative regulation of catalytic activity	3	12	0.0797508	P17252, P21333, Q05513	24	277	13528	6.10469	1	0.415099	71.8056
GOTERM_BP_FAT	GO:0008277~regulation of G-protein coupled receptor protein signaling pathway	2	8	0.0832713	P07550, P49407	24	51	13528	22.1046	1	0.426669	73.4047
GOTERM_BP_FAT	GO:0001775~cell activation	3	12	0.0847617	P06241, P00533, P63104	24	287	13528	5.89199	1	0.429898	74.0558
GOTERM_BP_FAT	GO:0002757~immune response-activating signal transduction	2	8	0.0848358	P28482, P06241	24	52	13528	21.6795	1	0.427514	74.0878
GOTERM_BP_FAT	GO:0042176~regulation of protein catabolic process	2	8	0.0848358	P21333, O14908	24	52	13528	21.6795	1	0.427514	74.0878
GOTERM_BP_FAT	GO:0010001~glial cell differentiation	2	8	0.0863978	P00533, Q14232	24	53	13528	21.2704	1	0.430967	74.7534
GOTERM_BP_FAT	GO:0007268~synaptic transmission	3	12	0.0903847	P17252, P28482, O14908	24	298	13528	5.6745	1	0.443596	76.3806
GOTERM_BP_FAT	GO:0009612~response to mechanical stimulus	2	8	0.0910683	P17252, P06241	24	56	13528	20.131	1	0.443512	76.6495
GOTERM_BP_FAT	GO:0002764~immune response-regulating signal transduction	2	8	0.0910683	P28482, P06241	24	56	13528	20.131	1	0.443512	76.6495
GOTERM_BP_FAT	GO:0046903~secretion	3	12	0.0914191	P07355, O14908, P63104	24	300	13528	5.63667	1	0.442188	76.7864
GOTERM_BP_FAT	GO:0016197~endosome transport	2	8	0.0941693	P07550, P21333	24	58	13528	19.4368	1	0.449745	77.8341
GOTERM_BP_FAT	GO:0051100~negative regulation of binding	2	8	0.095716	P07550, P21333	24	59	13528	19.1073	1	0.452763	78.4037
GOTERM_BP_FAT	GO:0045785~positive regulation of cell adhesion	2	8	0.0972602	P12931, Q05513	24	60	13528	18.7889	1	0.455717	78.9587
GOTERM_BP_FAT	GO:0030100~regulation of endocytosis	2	8	0.0988019	P22681, P17252	24	61	13528	18.4809	1	0.45861	79.4994
GOTERM_CC_FAT	GO:0005829~cytosol	17	68	2.09298e-11	P12931, P22681, P17252, P41240, O14908, P21333, Q07889, Q13813, P04049, P07900, P62993, P54646, P28482, P06241, P49407, P29353, Q05513	24	1330	12782	6.80746	2.9511e-09	2.9511e-09	2.47259e-08
GOTERM_CC_FAT	GO:0000267~cell fraction	10	40	5.96304e-05	P07355, P07550, P17252, P28482, O14908, P49407, Q13813, Q05513, P63104, Q14232	24	1083	12782	4.91767	0.00837289	0.00419524	0.0704231
GOTERM_CC_FAT	GO:0005886~plasma membrane	17	68	8.43281e-05	P07355, P12931, P22681, P17252, P41240, P21333, Q07889, Q02156, Q13813, Q14232, P04049, P07550, P06241, P00533, P49407, P29353, Q05513	24	3777	12782	2.39712	0.0118203	0.00395574	0.0995775
GOTERM_CC_FAT	GO:0045121~membrane raft	5	20	0.000112731	P07550, P12931, P22681, P17252, Q05513	24	143	12782	18.6218	0.0157703	0.00396611	0.133097
GOTERM_CC_FAT	GO:0005625~soluble fraction	6	24	0.000199613	P07355, P28482, O14908, P49407, P63104, Q14232	24	313	12782	10.2093	0.0277558	0.00561384	0.235563
GOTERM_CC_FAT	GO:0005626~insoluble fraction	8	32	0.000495048	P07550, P17252, P28482, O14908, P49407, Q13813, Q05513, Q14232	24	839	12782	5.07827	0.0674375	0.0115691	0.583274
GOTERM_CC_FAT	GO:0005938~cell cortex	4	16	0.00218654	P21333, O14908, Q13813, Q05513	24	146	12782	14.5913	0.265555	0.0431335	2.5528
GOTERM_CC_FAT	GO:0005768~endosome	5	20	0.00221229	P07355, P07550, P06241, P00533, Q05513	24	315	12782	8.4537	0.268222	0.0382827	2.5825
GOTERM_CC_FAT	GO:0005624~membrane fraction	7	28	0.00251045	P07550, P17252, O14908, P49407, Q13813, Q05513, Q14232	24	809	12782	4.60826	0.298418	0.0386145	2.92585
GOTERM_CC_FAT	GO:0031988~membrane-bounded vesicle	6	24	0.00294205	P07355, P07900, P62993, O14908, P00533, P63104	24	568	12782	5.62588	0.339951	0.040693	3.4209
GOTERM_CC_FAT	GO:0070435~Shc-EGFR complex	2	8	0.00359571	P00533, P29353	24	2	12782	532.583	0.398248	0.0451238	4.16626
GOTERM_CC_FAT	GO:0005901~caveola	3	12	0.00388845	P07550, P12931, P22681	24	52	12782	30.726	0.422669	0.0447463	4.49834
GOTERM_CC_FAT	GO:0031982~vesicle	6	24	0.00596306	P07355, P07900, P62993, O14908, P00533, P63104	24	670	12782	4.7694	0.569715	0.0628106	6.82185
GOTERM_CC_FAT	GO:0042470~melanosome	3	12	0.0110296	P07355, P07900, P63104	24	89	12782	17.9522	0.790663	0.105688	12.2804
GOTERM_CC_FAT	GO:0048770~pigment granule	3	12	0.0110296	P07355, P07900, P63104	24	89	12782	17.9522	0.790663	0.105688	12.2804
GOTERM_CC_FAT	GO:0016023~cytoplasmic membrane-bounded vesicle	5	20	0.0156522	P07355, P07900, O14908, P00533, P63104	24	550	12782	4.84167	0.891869	0.137823	17.0036
GOTERM_CC_FAT	GO:0031410~cytoplasmic vesicle	5	20	0.0260703	P07355, P07900, O14908, P00533, P63104	24	642	12782	4.14785	0.975879	0.207682	26.8072
GOTERM_CC_FAT	GO:0012506~vesicle membrane	3	12	0.0298213	P62993, O14908, P00533	24	151	12782	10.5811	0.986001	0.222059	30.069
GOTERM_CC_FAT	GO:0044459~plasma membrane part	9	36	0.0329505	P07550, P12931, P22681, P41240, P00533, P49407, P29353, Q13813, Q05513	24	2203	12782	2.17578	0.991123	0.230844	32.6877
GOTERM_CC_FAT	GO:0030425~dendrite	3	12	0.034318	P07550, P28482, O14908	24	163	12782	9.80215	0.992729	0.228292	33.8036
GOTERM_CC_FAT	GO:0045177~apical part of cell	3	12	0.040699	P07550, P00533, Q05513	24	179	12782	8.92598	0.997145	0.253926	38.7904
GOTERM_CC_FAT	GO:0005911~cell-cell junction	3	12	0.0453284	P41240, Q13813, Q05513	24	190	12782	8.40921	0.998557	0.267624	42.1903
GOTERM_CC_FAT	GO:0044456~synapse part	3	12	0.0716289	O14908, Q07889, P63104	24	246	12782	6.49492	0.999972	0.378952	58.4404
GOTERM_CC_FAT	GO:0015629~actin cytoskeleton	3	12	0.0835924	P21333, Q13813, Q05513	24	269	12782	5.93959	0.999995	0.414419	64.3446
GOTERM_CC_FAT	GO:0005856~cytoskeleton	6	24	0.0948611	P28482, P21333, Q07889, Q13813, Q05513, P63104	24	1381	12782	2.3139	0.999999	0.443196	69.1933
GOTERM_MF_FAT	GO:0004672~protein kinase activity	10	40	4.49747e-07	P04049, P12931, P54646, P17252, P28482, P41240, P06241, P00533, Q05513, Q02156	24	606	12983	8.92671	5.84655e-05	5.84655e-05	0.000523752
GOTERM_MF_FAT	GO:0019904~protein domain specific binding	7	28	1.83581e-05	P07900, P62993, P12931, P22681, O14908, Q07889, P63104	24	331	12983	11.4402	0.00238372	0.00119257	0.0213768
GOTERM_MF_FAT	GO:0001883~purine nucleoside binding	12	48	3.17006e-05	P04049, P07900, P12931, P54646, P17252, P28482, P41240, P06241, P00533, Q05513, Q02156, Q14232	24	1601	12983	4.05465	0.00411267	0.00137277	0.0369107
GOTERM_MF_FAT	GO:0001882~nucleoside binding	12	48	3.38351e-05	P04049, P07900, P12931, P54646, P17252, P28482, P41240, P06241, P00533, Q05513, Q02156, Q14232	24	1612	12983	4.02699	0.00438898	0.00109906	0.0393955
GOTERM_MF_FAT	GO:0004674~protein serine/threonine kinase activity	7	28	7.96455e-05	P04049, P54646, P17252, P28482, P00533, Q05513, Q02156	24	430	12983	8.8063	0.0103009	0.00206872	0.0927118
GOTERM_MF_FAT	GO:0005524~ATP binding	11	44	9.95331e-05	P04049, P07900, P12931, P54646, P17252, P28482, P41240, P06241, P00533, Q05513, Q02156	24	1477	12983	4.0288	0.0128566	0.00215433	0.11585
GOTERM_MF_FAT	GO:0032559~adenyl ribonucleotide binding	11	44	0.000111648	P04049, P07900, P12931, P54646, P17252, P28482, P41240, P06241, P00533, Q05513, Q02156	24	1497	12983	3.97498	0.0144102	0.00207144	0.129943
GOTERM_MF_FAT	GO:0032553~ribonucleotide binding	12	48	0.000114844	P04049, P07900, P12931, P54646, P17252, P28482, P41240, P06241, P00533, Q05513, Q02156, Q14232	24	1836	12983	3.53568	0.0148197	0.00186458	0.13366
GOTERM_MF_FAT	GO:0032555~purine ribonucleotide binding	12	48	0.000114844	P04049, P07900, P12931, P54646, P17252, P28482, P41240, P06241, P00533, Q05513, Q02156, Q14232	24	1836	12983	3.53568	0.0148197	0.00186458	0.13366
GOTERM_MF_FAT	GO:0017076~purine nucleotide binding	12	48	0.000171837	P04049, P07900, P12931, P54646, P17252, P28482, P41240, P06241, P00533, Q05513, Q02156, Q14232	24	1918	12983	3.38452	0.0220931	0.00247923	0.19993
GOTERM_MF_FAT	GO:0030554~adenyl nucleotide binding	11	44	0.000173651	P04049, P07900, P12931, P54646, P17252, P28482, P41240, P06241, P00533, Q05513, Q02156	24	1577	12983	3.77333	0.0223236	0.00225511	0.202038
GOTERM_MF_FAT	GO:0019992~diacylglycerol binding	4	16	0.000225786	P04049, P17252, Q05513, Q02156	24	68	12983	31.8211	0.0289288	0.00266513	0.262623
GOTERM_MF_FAT	GO:0019899~enzyme binding	7	28	0.00023323	P07355, P07550, P28482, P21333, P00533, Q05513, Q02156	24	523	12983	7.24036	0.0298683	0.00252376	0.271271
GOTERM_MF_FAT	GO:0004697~protein kinase C activity	3	12	0.000310838	P17252, Q05513, Q02156	24	15	12983	108.192	0.0396094	0.00310403	0.361387
GOTERM_MF_FAT	GO:0000166~nucleotide binding	12	48	0.000708411	P04049, P07900, P12931, P54646, P17252, P28482, P41240, P06241, P00533, Q05513, Q02156, Q14232	24	2245	12983	2.89154	0.0880099	0.00655883	0.821876
GOTERM_MF_FAT	GO:0008289~lipid binding	6	24	0.000981194	P07355, P04049, P17252, P29353, Q05513, Q02156	24	450	12983	7.21278	0.11981	0.00847177	1.1367
GOTERM_MF_FAT	GO:0008092~cytoskeletal protein binding	6	24	0.00162696	P07355, P21333, O14908, P06241, P00533, Q13813	24	504	12983	6.43998	0.190774	0.0131427	1.87835
GOTERM_MF_FAT	GO:0004715~non-membrane spanning protein tyrosine kinase activity	3	12	0.00236047	P12931, P41240, P06241	24	41	12983	39.5823	0.264514	0.0179096	2.7146
GOTERM_MF_FAT	GO:0004713~protein tyrosine kinase activity	4	16	0.00301225	P12931, P41240, P06241, P00533	24	166	12983	13.0351	0.32442	0.0215524	3.45221
GOTERM_MF_FAT	GO:0042802~identical protein binding	6	24	0.00459742	P07550, P07900, P21333, O14908, P06241, P00533	24	640	12983	5.07148	0.450663	0.0310367	5.22482
GOTERM_MF_FAT	GO:0060090~molecular adaptor activity	3	12	0.00618924	P62993, P12931, P29353	24	67	12983	24.222	0.553851	0.0395517	6.97489
GOTERM_MF_FAT	GO:0030235~nitric-oxide synthase regulator activity	2	8	0.00882776	P07900, P00533	24	5	12983	216.383	0.684218	0.0534114	9.81076
GOTERM_MF_FAT	GO:0030674~protein binding, bridging	3	12	0.0118865	P62993, P12931, P54646	24	94	12983	17.2646	0.788706	0.0682207	12.9993
GOTERM_MF_FAT	GO:0001784~phosphotyrosine binding	2	8	0.012338	P62993, P28482	24	7	12983	154.56	0.800893	0.0677647	13.461
GOTERM_MF_FAT	GO:0046983~protein dimerization activity	5	20	0.0141394	P07550, P07900, P21333, O14908, P00533	24	542	12983	4.99039	0.842958	0.0742352	15.2814
GOTERM_MF_FAT	GO:0003779~actin binding	4	16	0.019149	P21333, O14908, P00533, Q13813	24	326	12983	6.63753	0.919017	0.0956518	20.1614
GOTERM_MF_FAT	GO:0043560~insulin receptor substrate binding	2	8	0.0193227	P62993, Q05513	24	11	12983	98.3561	0.92086	0.0929513	20.3258
GOTERM_MF_FAT	GO:0042803~protein homodimerization activity	4	16	0.0204099	P07550, P07900, P21333, O14908	24	334	12983	6.47854	0.931487	0.0945169	21.3484
GOTERM_MF_FAT	GO:0045309~protein phosphorylated amino acid binding	2	8	0.0210615	P62993, P28482	24	12	12983	90.1597	0.937165	0.0941032	21.9555
GOTERM_MF_FAT	GO:0005154~epidermal growth factor receptor binding	2	8	0.0245302	P62993, P29353	24	14	12983	77.2798	0.960391	0.10536	25.1159
GOTERM_MF_FAT	GO:0019901~protein kinase binding	3	12	0.0275749	P28482, P21333, Q05513	24	147	12983	11.04	0.973618	0.114116	27.793
GOTERM_MF_FAT	GO:0019900~kinase binding	3	12	0.0395655	P28482, P21333, Q05513	24	179	12983	9.06634	0.994742	0.155737	37.5075
GOTERM_MF_FAT	GO:0032403~protein complex binding	3	12	0.0466112	P07550, P29353, P63104	24	196	12983	8.27997	0.997981	0.17627	42.6426
GOTERM_MF_FAT	GO:0051219~phosphoprotein binding	2	8	0.0467921	P62993, P28482	24	27	12983	40.071	0.99803	0.172035	42.7692
GOTERM_MF_FAT	GO:0015459~potassium channel regulator activity	2	8	0.0484843	P07550, Q05513	24	28	12983	38.6399	0.998437	0.173062	43.9412
GOTERM_MF_FAT	GO:0001948~glycoprotein binding	2	8	0.0635851	P21333, P06241	24	37	12983	29.241	0.999805	0.216525	53.4698
GOTERM_MF_FAT	GO:0005070~SH3/SH2 adaptor activity	2	8	0.0833632	P62993, P12931	24	49	12983	22.0799	0.999988	0.269719	63.7115
GOTERM_MF_FAT	GO:0051015~actin filament binding	2	8	0.0898666	P21333, P00533	24	53	12983	20.4135	0.999995	0.281685	66.5991
GOTERM_MF_FAT	GO:0016247~channel regulator activity	2	8	0.0995391	P07550, Q05513	24	59	12983	18.3376	0.999999	0.301411	70.5069

## Sheet: HO_TO
Category	Term	Count	%	PValue	Genes	List Total	Pop Hits	Pop Total	Fold Enrichment	Bonferroni	Benjamini	FDR
GOTERM_BP_FAT	GO:0010608~posttranscriptional regulation of gene expression	7	28	1.08473e-06	Q13144, P17252, P28482, P49770, O14908, P05198, Q14232	24	211	13528	18.6998	0.000673388	0.000673388	0.00160959
GOTERM_BP_FAT	GO:0007243~protein kinase cascade	8	32	1.81688e-06	P18825, P62993, P12931, P17252, P08913, P28482, P06241, P18089	24	370	13528	12.1874	0.00112765	0.000563982	0.00269599
GOTERM_BP_FAT	GO:0007242~intracellular signaling cascade	12	48	1.99943e-06	P18825, P07550, P62993, P12931, P17252, P52565, P08913, P28482, P41240, P06241, P49703, P18089	24	1256	13528	5.38535	0.00124087	0.000413796	0.00296686
GOTERM_BP_FAT	GO:0006417~regulation of translation	6	24	2.87688e-06	Q13144, P17252, P28482, P49770, P05198, Q14232	24	137	13528	24.6861	0.00178495	0.000446536	0.00426885
GOTERM_BP_FAT	GO:0006468~protein amino acid phosphorylation	9	36	8.48666e-06	P18825, P12931, P17252, P08913, P28482, P41240, P06241, P05198, P18089	24	667	13528	7.6057	0.00525638	0.00105349	0.0125924
GOTERM_BP_FAT	GO:0000165~MAPKKK cascade	6	24	1.21591e-05	P18825, P62993, P17252, P08913, P28482, P18089	24	184	13528	18.3804	0.0075224	0.00125768	0.0180411
GOTERM_BP_FAT	GO:0009725~response to hormone stimulus	7	28	2.61229e-05	P62993, Q13144, P12931, P17252, P28482, P49770, Q14232	24	367	13528	10.7511	0.0160916	0.00231482	0.0387561
GOTERM_BP_FAT	GO:0009628~response to abiotic stimulus	7	28	2.65268e-05	P07550, Q13144, P17252, P49770, P06241, P49407, Q14232	24	368	13528	10.7219	0.0163384	0.00205705	0.0393553
GOTERM_BP_FAT	GO:0007265~Ras protein signal transduction	5	20	2.7086e-05	P62993, P12931, P52565, P08913, P28482	24	105	13528	26.8413	0.0166799	0.00186721	0.0401847
GOTERM_BP_FAT	GO:0016310~phosphorylation	9	36	3.19328e-05	P18825, P12931, P17252, P08913, P28482, P41240, P06241, P05198, P18089	24	800	13528	6.34125	0.0196353	0.00198109	0.0473739
GOTERM_BP_FAT	GO:0006446~regulation of translational initiation	4	16	4.38747e-05	Q13144, P49770, P05198, Q14232	24	41	13528	54.9919	0.026879	0.00247392	0.0650849
GOTERM_BP_FAT	GO:0009719~response to endogenous stimulus	7	28	4.54321e-05	P62993, Q13144, P12931, P17252, P28482, P49770, Q14232	24	405	13528	9.74239	0.0278197	0.0023484	0.0673944
GOTERM_BP_FAT	GO:0043558~regulation of translational initiation in response to stress	3	12	5.77679e-05	Q13144, P05198, Q14232	24	7	13528	241.571	0.035239	0.0027558	0.0856861
GOTERM_BP_FAT	GO:0006413~translational initiation	4	16	5.81451e-05	Q13144, P49770, P20042, Q14232	24	45	13528	50.1037	0.035465	0.0025759	0.0862455
GOTERM_BP_FAT	GO:0043555~regulation of translation in response to stress	3	12	7.69441e-05	Q13144, P05198, Q14232	24	8	13528	211.375	0.0466604	0.00318054	0.114115
GOTERM_BP_FAT	GO:0032268~regulation of cellular protein metabolic process	7	28	0.000108837	Q13144, P17252, P28482, P49770, O14908, P05198, Q14232	24	474	13528	8.32419	0.0653578	0.00421556	0.161379
GOTERM_BP_FAT	GO:0043434~response to peptide hormone stimulus	5	20	0.000120822	P62993, Q13144, P17252, P49770, Q14232	24	154	13528	18.3009	0.0722889	0.00440409	0.179135
GOTERM_BP_FAT	GO:0006793~phosphorus metabolic process	9	36	0.000128652	P18825, P12931, P17252, P08913, P28482, P41240, P06241, P05198, P18089	24	973	13528	5.21377	0.0767896	0.00442895	0.190734
GOTERM_BP_FAT	GO:0006796~phosphate metabolic process	9	36	0.000128652	P18825, P12931, P17252, P08913, P28482, P41240, P06241, P05198, P18089	24	973	13528	5.21377	0.0767896	0.00442895	0.190734
GOTERM_BP_FAT	GO:0007264~small GTPase mediated signal transduction	6	24	0.000135848	P62993, P12931, P52565, P08913, P28482, P49703	24	305	13528	11.0885	0.0809064	0.00443054	0.201392
GOTERM_BP_FAT	GO:0010033~response to organic substance	8	32	0.000137238	P62993, Q13144, P12931, P17252, P28482, P49770, P06241, Q14232	24	721	13528	6.25428	0.0816993	0.00425245	0.20345
GOTERM_BP_FAT	GO:0014003~oligodendrocyte development	3	12	0.000286458	Q13144, P49770, Q14232	24	15	13528	112.733	0.162987	0.00843639	0.424227
GOTERM_BP_FAT	GO:0009266~response to temperature stimulus	4	16	0.000360962	P07550, Q13144, P49770, Q14232	24	83	13528	27.1647	0.200843	0.0101391	0.534287
GOTERM_BP_FAT	GO:0007267~cell-cell signaling	7	28	0.000392317	P18825, P62993, P17252, P28482, O14908, P18089, P63104	24	600	13528	6.57611	0.216259	0.0105387	0.580573
GOTERM_BP_FAT	GO:0048709~oligodendrocyte differentiation	3	12	0.000625661	Q13144, P49770, Q14232	24	22	13528	76.8636	0.322033	0.0160636	0.924395
GOTERM_BP_FAT	GO:0021782~glial cell development	3	12	0.000876626	Q13144, P49770, Q14232	24	26	13528	65.0385	0.41994	0.0215494	1.29294
GOTERM_BP_FAT	GO:0006928~cell motion	6	24	0.00104061	P12931, P17252, P52565, P08913, O14908, P06241	24	475	13528	7.12	0.476152	0.0245608	1.53306
GOTERM_BP_FAT	GO:0017148~negative regulation of translation	3	12	0.00150073	Q13144, P17252, Q14232	24	34	13528	49.7353	0.606492	0.033953	2.20392
GOTERM_BP_FAT	GO:0043405~regulation of MAP kinase activity	4	16	0.00168479	P18825, P17252, P08913, P18089	24	141	13528	15.9905	0.649058	0.036707	2.47108
GOTERM_BP_FAT	GO:0006412~translation	5	20	0.00215688	Q13144, P49770, P05198, P20042, Q14232	24	331	13528	8.5146	0.738382	0.0451842	3.15322
GOTERM_BP_FAT	GO:0045859~regulation of protein kinase activity	5	20	0.00250754	P18825, P07550, P17252, P08913, P18089	24	345	13528	8.16908	0.789683	0.0506439	3.65701
GOTERM_BP_FAT	GO:0009749~response to glucose stimulus	3	12	0.00261844	Q13144, P49770, Q14232	24	45	13528	37.5778	0.803714	0.0511665	3.81582
GOTERM_BP_FAT	GO:0019226~transmission of nerve impulse	5	20	0.00264181	Q13144, P17252, P28482, P49770, O14908	24	350	13528	8.05238	0.806549	0.05004	3.84926
GOTERM_BP_FAT	GO:0043549~regulation of kinase activity	5	20	0.00283803	P18825, P07550, P17252, P08913, P18089	24	357	13528	7.89449	0.8288	0.0520774	4.12958
GOTERM_BP_FAT	GO:0009746~response to hexose stimulus	3	12	0.00285322	Q13144, P49770, Q14232	24	47	13528	35.9787	0.830412	0.0508494	4.15126
GOTERM_BP_FAT	GO:0034284~response to monosaccharide stimulus	3	12	0.00285322	Q13144, P49770, Q14232	24	47	13528	35.9787	0.830412	0.0508494	4.15126
GOTERM_BP_FAT	GO:0051338~regulation of transferase activity	5	20	0.00329197	P18825, P07550, P17252, P08913, P18089	24	372	13528	7.57616	0.870967	0.0568268	4.77517
GOTERM_BP_FAT	GO:0032269~negative regulation of cellular protein metabolic process	4	16	0.00337276	Q13144, P17252, O14908, Q14232	24	180	13528	12.5259	0.877301	0.0566128	4.88963
GOTERM_BP_FAT	GO:0010001~glial cell differentiation	3	12	0.00361469	Q13144, P49770, Q14232	24	53	13528	31.9057	0.894473	0.0589679	5.23165
GOTERM_BP_FAT	GO:0051248~negative regulation of protein metabolic process	4	16	0.00375495	Q13144, P17252, O14908, Q14232	24	187	13528	12.057	0.903307	0.0596275	5.42941
GOTERM_BP_FAT	GO:0009408~response to heat	3	12	0.00402715	Q13144, P49770, Q14232	24	56	13528	30.1964	0.918399	0.0622334	5.81212
GOTERM_BP_FAT	GO:0009743~response to carbohydrate stimulus	3	12	0.00460956	Q13144, P49770, Q14232	24	60	13528	28.1833	0.943253	0.0692167	6.6261
GOTERM_BP_FAT	GO:0032940~secretion by cell	4	16	0.00498958	P13667, O14908, P49703, P63104	24	207	13528	10.8921	0.955233	0.0729642	7.15368
GOTERM_BP_FAT	GO:0042063~gliogenesis	3	12	0.00538903	Q13144, P49770, Q14232	24	65	13528	26.0154	0.965113	0.0767878	7.70524
GOTERM_BP_FAT	GO:0045860~positive regulation of protein kinase activity	4	16	0.00613539	P18825, P07550, P08913, P18089	24	223	13528	10.1106	0.978112	0.0850441	8.72763
GOTERM_BP_FAT	GO:0033674~positive regulation of kinase activity	4	16	0.00676282	P18825, P07550, P08913, P18089	24	231	13528	9.76046	0.985213	0.091329	9.57892
GOTERM_BP_FAT	GO:0048584~positive regulation of response to stimulus	4	16	0.0071738	P12931, P17252, P28482, P06241	24	236	13528	9.55367	0.988564	0.094579	10.1325
GOTERM_BP_FAT	GO:0042325~regulation of phosphorylation	5	20	0.00731373	P18825, P07550, P17252, P08913, P18089	24	466	13528	6.04793	0.989522	0.0943463	10.3203
GOTERM_BP_FAT	GO:0051347~positive regulation of transferase activity	4	16	0.00751312	P18825, P07550, P08913, P18089	24	240	13528	9.39444	0.990751	0.0948403	10.5872
GOTERM_BP_FAT	GO:0042592~homeostatic process	6	24	0.00758721	P13667, P07550, Q13144, P17252, P49770, Q92793	24	751	13528	4.50333	0.99117	0.0938349	10.6862
GOTERM_BP_FAT	GO:0051174~regulation of phosphorus metabolic process	5	20	0.00840349	P18825, P07550, P17252, P08913, P18089	24	485	13528	5.811	0.994703	0.101431	11.7701
GOTERM_BP_FAT	GO:0019220~regulation of phosphate metabolic process	5	20	0.00840349	P18825, P07550, P17252, P08913, P18089	24	485	13528	5.811	0.994703	0.101431	11.7701
GOTERM_BP_FAT	GO:0000187~activation of MAPK activity	3	12	0.00845497	P18825, P08913, P18089	24	82	13528	20.622	0.994871	0.100087	11.838
GOTERM_BP_FAT	GO:0032057~negative regulation of translational initiation in response to stress	2	8	0.00847328	Q13144, Q14232	24	5	13528	225.467	0.99493	0.098427	11.8622
GOTERM_BP_FAT	GO:0007166~cell surface receptor linked signal transduction	9	36	0.00893897	P18825, P07550, P62993, P12931, P08913, P28482, O14908, P06241, P18089	24	1856	13528	2.7333	0.996213	0.101683	12.4745
GOTERM_BP_FAT	GO:0042981~regulation of apoptosis	6	24	0.0100569	P07550, P12931, P17252, P52565, P28482, P63104	24	804	13528	4.20647	0.998121	0.111688	13.9281
GOTERM_BP_FAT	GO:0032055~negative regulation of translation in response to stress	2	8	0.0101597	Q13144, Q14232	24	6	13528	187.889	0.998238	0.110801	14.0606
GOTERM_BP_FAT	GO:0043067~regulation of programmed cell death	6	24	0.0104731	P07550, P12931, P17252, P52565, P28482, P63104	24	812	13528	4.16502	0.998553	0.112081	14.4636
GOTERM_BP_FAT	GO:0010941~regulation of cell death	6	24	0.0106323	P07550, P12931, P17252, P52565, P28482, P63104	24	815	13528	4.14969	0.99869	0.11178	14.6675
GOTERM_BP_FAT	GO:0016477~cell migration	4	16	0.0109992	P12931, P17252, O14908, P06241	24	276	13528	8.16908	0.99896	0.113521	15.1359
GOTERM_BP_FAT	GO:0043406~positive regulation of MAP kinase activity	3	12	0.012847	P18825, P08913, P18089	24	102	13528	16.5784	0.999674	0.129287	17.4585
GOTERM_BP_FAT	GO:0050877~neurological system process	7	28	0.0135244	Q13144, P17252, P28482, P49770, O14908, P06241, P49407	24	1210	13528	3.26088	0.999787	0.133525	18.295
GOTERM_BP_FAT	GO:0046903~secretion	4	16	0.0137682	P13667, O14908, P49703, P63104	24	300	13528	7.51556	0.999818	0.133671	18.5941
GOTERM_BP_FAT	GO:0048870~cell motility	4	16	0.0146445	P12931, P17252, O14908, P06241	24	307	13528	7.34419	0.999895	0.139454	19.6609
GOTERM_BP_FAT	GO:0051674~localization of cell	4	16	0.0146445	P12931, P17252, O14908, P06241	24	307	13528	7.34419	0.999895	0.139454	19.6609
GOTERM_BP_FAT	GO:0045947~negative regulation of translational initiation	2	8	0.0218878	Q13144, Q14232	24	13	13528	86.7179	0.999999	0.198817	27.9922
GOTERM_BP_FAT	GO:0046907~intracellular transport	5	20	0.0233744	P07550, P28482, O14908, P49407, P63104	24	657	13528	4.2897	1	0.207958	29.5992
GOTERM_BP_FAT	GO:0070555~response to interleukin-1	2	8	0.0285299	P12931, P17252	24	17	13528	66.3137	1	0.244862	34.9168
GOTERM_BP_FAT	GO:0046626~regulation of insulin receptor signaling pathway	2	8	0.0318347	P12931, P17252	24	19	13528	59.3333	1	0.265885	38.126
GOTERM_BP_FAT	GO:0008284~positive regulation of cell proliferation	4	16	0.0320026	P07550, P17252, P08913, P28482	24	414	13528	5.44605	1	0.263642	38.2851
GOTERM_BP_FAT	GO:0051385~response to mineralocorticoid stimulus	2	8	0.033483	P12931, P17252	24	20	13528	56.3667	1	0.270691	39.6709
GOTERM_BP_FAT	GO:0043065~positive regulation of apoptosis	4	16	0.0352426	P07550, P12931, P17252, P28482	24	430	13528	5.24341	1	0.279389	41.2803
GOTERM_BP_FAT	GO:0043068~positive regulation of programmed cell death	4	16	0.0358687	P07550, P12931, P17252, P28482	24	433	13528	5.20708	1	0.280177	41.8432
GOTERM_BP_FAT	GO:0010942~positive regulation of cell death	4	16	0.0362893	P07550, P12931, P17252, P28482	24	435	13528	5.18314	1	0.279583	42.2186
GOTERM_BP_FAT	GO:0015031~protein transport	5	20	0.03761	P13667, P28482, O14908, P49703, P63104	24	762	13528	3.6986	1	0.284877	43.3825
GOTERM_BP_FAT	GO:0045727~positive regulation of translation	2	8	0.038412	Q13144, P28482	24	23	13528	49.0145	1	0.286687	44.0786
GOTERM_BP_FAT	GO:0050852~T cell receptor signaling pathway	2	8	0.038412	P28482, P06241	24	23	13528	49.0145	1	0.286687	44.0786
GOTERM_BP_FAT	GO:0045184~establishment of protein localization	5	20	0.0387065	P13667, P28482, O14908, P49703, P63104	24	769	13528	3.66493	1	0.285243	44.3322
GOTERM_BP_FAT	GO:0042127~regulation of cell proliferation	5	20	0.0416122	P07550, P17252, P08913, P28482, P41240	24	787	13528	3.58111	1	0.300003	46.7775
GOTERM_BP_FAT	GO:0048545~response to steroid hormone stimulus	3	12	0.0417056	P12931, P17252, P28482	24	192	13528	8.80729	1	0.297233	46.8544
GOTERM_BP_FAT	GO:0019725~cellular homeostasis	4	16	0.0431401	P13667, Q13144, P17252, P49770	24	466	13528	4.83834	1	0.302553	48.0228
GOTERM_BP_FAT	GO:0007173~epidermal growth factor receptor signaling pathway	2	8	0.0465737	P62993, P12931	24	28	13528	40.2619	1	0.319306	50.7227
GOTERM_BP_FAT	GO:0006605~protein targeting	3	12	0.0511133	P28482, O14908, P63104	24	215	13528	7.86512	1	0.341446	54.0919
GOTERM_BP_FAT	GO:0009306~protein secretion	2	8	0.0514388	P13667, P49703	24	31	13528	36.3656	1	0.339738	54.3251
GOTERM_BP_FAT	GO:0045596~negative regulation of cell differentiation	3	12	0.0515385	P52565, P28482, Q92793	24	216	13528	7.8287	1	0.336844	54.3962
GOTERM_BP_FAT	GO:0070271~protein complex biogenesis	4	16	0.0526297	P07550, P62993, P12931, Q92793	24	505	13528	4.46469	1	0.339329	55.1686
GOTERM_BP_FAT	GO:0006461~protein complex assembly	4	16	0.0526297	P07550, P62993, P12931, Q92793	24	505	13528	4.46469	1	0.339329	55.1686
GOTERM_BP_FAT	GO:0019233~sensory perception of pain	2	8	0.0530552	P28482, P06241	24	32	13528	35.2292	1	0.338237	55.4665
GOTERM_BP_FAT	GO:0010604~positive regulation of macromolecule metabolic process	5	20	0.0540958	P07550, Q13144, P17252, P28482, Q92793	24	857	13528	3.2886	1	0.340386	56.1871
GOTERM_BP_FAT	GO:0050851~antigen receptor-mediated signaling pathway	2	8	0.054669	P28482, P06241	24	33	13528	34.1616	1	0.340074	56.5795
GOTERM_BP_FAT	GO:0007169~transmembrane receptor protein tyrosine kinase signaling pathway	3	12	0.0549866	P07550, P62993, P12931	24	224	13528	7.54911	1	0.338465	56.7954
GOTERM_BP_FAT	GO:0043085~positive regulation of catalytic activity	4	16	0.0565327	P18825, P07550, P08913, P18089	24	520	13528	4.3359	1	0.343092	57.8325
GOTERM_BP_FAT	GO:0032270~positive regulation of cellular protein metabolic process	3	12	0.0589622	Q13144, P17252, P28482	24	233	13528	7.25751	1	0.351949	59.4154
GOTERM_BP_FAT	GO:0008104~protein localization	5	20	0.0590113	P13667, P28482, O14908, P49703, P63104	24	882	13528	3.19539	1	0.348986	59.4468
GOTERM_BP_FAT	GO:0042552~myelination	2	8	0.0626986	Q13144, P49770	24	38	13528	29.6667	1	0.363517	61.7419
GOTERM_BP_FAT	GO:0007266~Rho protein signal transduction	2	8	0.0626986	P52565, P08913	24	38	13528	29.6667	1	0.363517	61.7419
GOTERM_BP_FAT	GO:0051247~positive regulation of protein metabolic process	3	12	0.063495	Q13144, P17252, P28482	24	243	13528	6.95885	1	0.364055	62.2215
GOTERM_BP_FAT	GO:0002429~immune response-activating cell surface receptor signaling pathway	2	8	0.0642967	P28482, P06241	24	39	13528	28.906	1	0.364608	62.6985
GOTERM_BP_FAT	GO:0001541~ovarian follicle development	2	8	0.067485	Q13144, P49770	24	41	13528	27.4959	1	0.376011	64.5407
GOTERM_BP_FAT	GO:0007272~ensheathment of neurons	2	8	0.0690753	Q13144, P49770	24	42	13528	26.8413	1	0.379946	65.4275
GOTERM_BP_FAT	GO:0008366~axon ensheathment	2	8	0.0690753	Q13144, P49770	24	42	13528	26.8413	1	0.379946	65.4275
GOTERM_BP_FAT	GO:0002768~immune response-regulating cell surface receptor signaling pathway	2	8	0.0690753	P28482, P06241	24	42	13528	26.8413	1	0.379946	65.4275
GOTERM_BP_FAT	GO:0033554~cellular response to stress	4	16	0.0693533	Q13144, P28482, P05198, Q14232	24	566	13528	3.98351	1	0.378014	65.5804
GOTERM_BP_FAT	GO:0016192~vesicle-mediated transport	4	16	0.072306	P07550, P12931, P49407, P63104	24	576	13528	3.91435	1	0.387748	67.1658
GOTERM_BP_FAT	GO:0044093~positive regulation of molecular function	4	16	0.0753164	P18825, P07550, P08913, P18089	24	586	13528	3.84755	1	0.397415	68.7118
GOTERM_BP_FAT	GO:0018108~peptidyl-tyrosine phosphorylation	2	8	0.0754104	P12931, P06241	24	46	13528	24.5072	1	0.394654	68.759
GOTERM_BP_FAT	GO:0018212~peptidyl-tyrosine modification	2	8	0.0785625	P12931, P06241	24	48	13528	23.4861	1	0.404571	70.3027
GOTERM_BP_FAT	GO:0051094~positive regulation of developmental process	3	12	0.0802474	P07550, P17252, P52565	24	278	13528	6.08273	1	0.408277	71.0984
GOTERM_BP_FAT	GO:0008277~regulation of G-protein coupled receptor protein signaling pathway	2	8	0.0832713	P07550, P49407	24	51	13528	22.1046	1	0.417206	72.4767
GOTERM_BP_FAT	GO:0002757~immune response-activating signal transduction	2	8	0.0848358	P28482, P06241	24	52	13528	21.6795	1	0.420203	73.1656
GOTERM_BP_FAT	GO:0019228~regulation of action potential in neuron	2	8	0.0879572	Q13144, P49770	24	54	13528	20.8765	1	0.429096	74.4921
GOTERM_BP_FAT	GO:0009967~positive regulation of signal transduction	3	12	0.0888399	P07550, P12931, O14908	24	295	13528	5.7322	1	0.429322	74.856
GOTERM_BP_FAT	GO:0007268~synaptic transmission	3	12	0.0903847	P17252, P28482, O14908	24	298	13528	5.6745	1	0.43202	75.4812
GOTERM_BP_FAT	GO:0009612~response to mechanical stimulus	2	8	0.0910683	P17252, P06241	24	56	13528	20.131	1	0.431485	75.7532
GOTERM_BP_FAT	GO:0002764~immune response-regulating signal transduction	2	8	0.0910683	P28482, P06241	24	56	13528	20.131	1	0.431485	75.7532
GOTERM_BP_FAT	GO:0044057~regulation of system process	3	12	0.0961185	P07550, P17252, O14908	24	309	13528	5.47249	1	0.446803	77.6772
GOTERM_BP_FAT	GO:0010557~positive regulation of macromolecule biosynthetic process	4	16	0.0972555	P07550, Q13144, P28482, Q92793	24	654	13528	3.4475	1	0.447783	78.0903
GOTERM_CC_FAT	GO:0005851~eukaryotic translation initiation factor 2B complex	4	16	1.01432e-07	Q13144, P49770, P05198, Q14232	24	6	12782	355.056	1.01432e-05	1.01432e-05	0.000112583
GOTERM_CC_FAT	GO:0005829~cytosol	11	44	4.60975e-05	P62993, P12931, P17252, P52565, P28482, O14908, P41240, P06241, P05198, P49407, P20042	24	1330	12782	4.40482	0.00459925	0.00230227	0.0511533
GOTERM_CC_FAT	GO:0005625~soluble fraction	5	20	0.00216153	P28482, O14908, P49407, P63104, Q14232	24	313	12782	8.50772	0.194576	0.0695891	2.37314
GOTERM_CC_FAT	GO:0005850~eukaryotic translation initiation factor 2 complex	2	8	0.00538893	P05198, P20042	24	3	12782	355.056	0.417456	0.126361	5.82122
GOTERM_CC_FAT	GO:0000267~cell fraction	7	28	0.0104894	P07550, P17252, P28482, O14908, P49407, P63104, Q14232	24	1083	12782	3.44237	0.651626	0.190142	11.0451
GOTERM_CC_FAT	GO:0005626~insoluble fraction	6	24	0.0150366	P07550, P17252, P28482, O14908, P49407, Q14232	24	839	12782	3.8087	0.78021	0.223154	15.4785
GOTERM_CC_FAT	GO:0043005~neuron projection	4	16	0.022618	P18825, P07550, P28482, O14908	24	342	12782	6.22904	0.898508	0.27879	22.4252
GOTERM_CC_FAT	GO:0045121~membrane raft	3	12	0.0269678	P07550, P12931, P17252	24	143	12782	11.1731	0.935029	0.289457	26.1722
GOTERM_CC_FAT	GO:0030424~axon	3	12	0.0327909	P18825, P07550, P28482	24	159	12782	10.0487	0.964352	0.309577	30.9306
GOTERM_CC_FAT	GO:0030425~dendrite	3	12	0.034318	P07550, P28482, O14908	24	163	12782	9.80215	0.969562	0.294753	32.1314
GOTERM_CC_FAT	GO:0005624~membrane fraction	5	20	0.0539365	P07550, P17252, O14908, P49407, Q14232	24	809	12782	3.29162	0.996091	0.395921	45.9581
GOTERM_CC_FAT	GO:0031988~membrane-bounded vesicle	4	16	0.079976	P13667, P62993, O14908, P63104	24	568	12782	3.75059	0.99976	0.50074	60.3544
GOTERM_CC_FAT	GO:0044459~plasma membrane part	8	32	0.0865815	P18825, P07550, P12931, P52565, P08913, P41240, P49407, P18089	24	2203	12782	1.93403	0.999883	0.501735	63.4017
GOTERM_CC_FAT	GO:0005901~caveola	2	8	0.0895724	P07550, P12931	24	52	12782	20.484	0.999916	0.488441	64.7101
GOTERM_MF_FAT	GO:0004935~adrenoceptor activity	4	16	5.78111e-07	P18825, P07550, P08913, P18089	24	10	12983	216.383	6.12779e-05	6.12779e-05	0.000648698
GOTERM_MF_FAT	GO:0003743~translation initiation factor activity	5	20	3.65284e-06	Q13144, P49770, P05198, P20042, Q14232	24	61	12983	44.3408	0.000387126	0.000193582	0.00409878
GOTERM_MF_FAT	GO:0004938~alpha2-adrenergic receptor activity	3	12	8.99677e-06	P18825, P08913, P18089	24	3	12983	540.958	0.000953207	0.000317837	0.0100948
GOTERM_MF_FAT	GO:0008135~translation factor activity, nucleic acid binding	5	20	2.42109e-05	Q13144, P49770, P05198, P20042, Q14232	24	98	12983	27.5999	0.0025631	0.000641392	0.0271638
GOTERM_MF_FAT	GO:0004936~alpha-adrenergic receptor activity	3	12	4.48385e-05	P18825, P08913, P18089	24	6	12983	270.479	0.00474171	0.000950145	0.0503018
GOTERM_MF_FAT	GO:0008227~amine receptor activity	4	16	4.95479e-05	P18825, P07550, P08913, P18089	24	41	12983	52.7764	0.00523844	0.000874985	0.0555837
GOTERM_MF_FAT	GO:0004715~non-membrane spanning protein tyrosine kinase activity	3	12	0.00236047	P12931, P41240, P06241	24	41	12983	39.5823	0.221593	0.0351537	2.61696
GOTERM_MF_FAT	GO:0001784~phosphotyrosine binding	2	8	0.012338	P62993, P28482	24	7	12983	154.56	0.731783	0.151678	13.0038
GOTERM_MF_FAT	GO:0019904~protein domain specific binding	4	16	0.0199318	P62993, P12931, O14908, P63104	24	331	12983	6.53726	0.88165	0.211106	20.2213
GOTERM_MF_FAT	GO:0004672~protein kinase activity	5	20	0.0205162	P12931, P17252, P28482, P41240, P06241	24	606	12983	4.46335	0.888902	0.197268	20.7535
GOTERM_MF_FAT	GO:0045309~protein phosphorylated amino acid binding	2	8	0.0210615	P62993, P28482	24	12	12983	90.1597	0.895269	0.185454	21.2471
GOTERM_MF_FAT	GO:0005085~guanyl-nucleotide exchange factor activity	3	12	0.0293325	Q13144, P49770, Q14232	24	152	12983	10.6768	0.957394	0.231242	28.3992
GOTERM_MF_FAT	GO:0030695~GTPase regulator activity	4	16	0.0333857	Q13144, P52565, P49770, Q14232	24	404	12983	5.35602	0.972657	0.241847	31.6834
GOTERM_MF_FAT	GO:0000166~nucleotide binding	9	36	0.0335434	P12931, P17252, P14866, P28482, P49770, P41240, P06241, P49703, Q14232	24	2245	12983	2.16865	0.973126	0.227658	31.8084
GOTERM_MF_FAT	GO:0004713~protein tyrosine kinase activity	3	12	0.034486	P12931, P41240, P06241	24	166	12983	9.77636	0.975767	0.219642	32.551
GOTERM_MF_FAT	GO:0032553~ribonucleotide binding	8	32	0.0348196	P12931, P17252, P28482, P49770, P41240, P06241, P49703, Q14232	24	1836	12983	2.35712	0.976639	0.209264	32.812
GOTERM_MF_FAT	GO:0032555~purine ribonucleotide binding	8	32	0.0348196	P12931, P17252, P28482, P49770, P41240, P06241, P49703, Q14232	24	1836	12983	2.35712	0.976639	0.209264	32.812
GOTERM_MF_FAT	GO:0060589~nucleoside-triphosphatase regulator activity	4	16	0.0353069	Q13144, P52565, P49770, Q14232	24	413	12983	5.23931	0.977856	0.200788	33.1917
GOTERM_MF_FAT	GO:0017076~purine nucleotide binding	8	32	0.0429457	P12931, P17252, P28482, P49770, P41240, P06241, P49703, Q14232	24	1918	12983	2.25634	0.990466	0.227786	38.8933
GOTERM_MF_FAT	GO:0051219~phosphoprotein binding	2	8	0.0467921	P62993, P28482	24	27	12983	40.071	0.993779	0.234599	41.5931
GOTERM_MF_FAT	GO:0015459~potassium channel regulator activity	2	8	0.0484843	P07550, P08913	24	28	12983	38.6399	0.994847	0.231569	42.7461
GOTERM_MF_FAT	GO:0001883~purine nucleoside binding	7	28	0.0553671	P12931, P17252, P28482, P49770, P41240, P06241, Q14232	24	1601	12983	2.36521	0.997613	0.249869	47.2252
GOTERM_MF_FAT	GO:0001882~nucleoside binding	7	28	0.0569416	P12931, P17252, P28482, P49770, P41240, P06241, Q14232	24	1612	12983	2.34907	0.998	0.246085	48.2039
GOTERM_MF_FAT	GO:0005070~SH3/SH2 adaptor activity	2	8	0.0833632	P62993, P12931	24	49	12983	22.0799	0.999902	0.330456	62.3457
GOTERM_MF_FAT	GO:0016247~channel regulator activity	2	8	0.0995391	P07550, P08913	24	59	12983	18.3376	0.999985	0.370658	69.1646

## Sheet: Total_D
Category	Term	Count	%	PValue	Genes	List Total	Pop Hits	Pop Total	Fold Enrichment	Bonferroni	Benjamini	FDR
GOTERM_BP_FAT	GO:0009719~response to endogenous stimulus	9	36	1.99056e-07	P62993, P12931, P09471, P13500, P17252, P28482, Q03135, P07948, Q14232	24	405	13528	12.5259	0.000142116	0.000142116	0.000300985
GOTERM_BP_FAT	GO:0010033~response to organic substance	10	40	1.37297e-06	P62993, P12931, P09471, P13500, P17252, P28482, P06241, Q03135, P07948, Q14232	24	721	13528	7.81785	0.000979818	0.000490029	0.00207599
GOTERM_BP_FAT	GO:0009725~response to hormone stimulus	8	32	1.72086e-06	P62993, P12931, P13500, P17252, P28482, Q03135, P07948, Q14232	24	367	13528	12.287	0.00122794	0.000409482	0.00260201
GOTERM_BP_FAT	GO:0009628~response to abiotic stimulus	8	32	1.75238e-06	P13500, P17252, O14788, P06241, P49407, Q03135, P07948, Q14232	24	368	13528	12.2536	0.00125042	0.000312751	0.00264967
GOTERM_BP_FAT	GO:0006468~protein amino acid phosphorylation	9	36	8.48666e-06	P12931, P13500, P17252, P05129, P28482, P41240, P06241, P27361, P07948	24	667	13528	7.6057	0.00604118	0.00121117	0.0128316
GOTERM_BP_FAT	GO:0032268~regulation of cellular protein metabolic process	8	32	9.3343e-06	P17252, P05129, P28482, O14908, P05106, Q03135, P07948, Q14232	24	474	13528	9.51336	0.00664256	0.00111017	0.0141131
GOTERM_BP_FAT	GO:0032269~negative regulation of cellular protein metabolic process	6	24	1.0929e-05	P17252, P05129, O14908, P05106, Q03135, Q14232	24	180	13528	18.7889	0.00777296	0.00111414	0.016524
GOTERM_BP_FAT	GO:0051248~negative regulation of protein metabolic process	6	24	1.31507e-05	P17252, P05129, O14908, P05106, Q03135, Q14232	24	187	13528	18.0856	0.00934575	0.00117302	0.0198829
GOTERM_BP_FAT	GO:0007242~intracellular signaling cascade	11	44	1.69839e-05	P62993, P12931, P13500, P17252, P05129, P28482, P41240, P06241, P27361, Q03135, P07948	24	1256	13528	4.93657	0.0120533	0.00134649	0.0256775
GOTERM_BP_FAT	GO:0007243~protein kinase cascade	7	28	2.73498e-05	P62993, P12931, P13500, P17252, P28482, P06241, Q03135	24	370	13528	10.664	0.0193386	0.0019509	0.0413465
GOTERM_BP_FAT	GO:0016310~phosphorylation	9	36	3.19328e-05	P12931, P13500, P17252, P05129, P28482, P41240, P06241, P27361, P07948	24	800	13528	6.34125	0.0225424	0.00207062	0.0482734
GOTERM_BP_FAT	GO:0048584~positive regulation of response to stimulus	6	24	4.03114e-05	P12931, P17252, P05129, P28482, P06241, P07948	24	236	13528	14.3305	0.0283726	0.0023957	0.0609359
GOTERM_BP_FAT	GO:0007610~behavior	7	28	0.000102656	P09471, P13500, P17252, P05129, P28482, P06241, P80098	24	469	13528	8.41294	0.0706778	0.00562258	0.155109
GOTERM_BP_FAT	GO:0009612~response to mechanical stimulus	4	16	0.000112209	P13500, P17252, P06241, Q03135	24	56	13528	40.2619	0.0769959	0.00570662	0.169532
GOTERM_BP_FAT	GO:0006796~phosphate metabolic process	9	36	0.000128652	P12931, P13500, P17252, P05129, P28482, P41240, P06241, P27361, P07948	24	973	13528	5.21377	0.0877703	0.00610552	0.194353
GOTERM_BP_FAT	GO:0006793~phosphorus metabolic process	9	36	0.000128652	P12931, P13500, P17252, P05129, P28482, P41240, P06241, P27361, P07948	24	973	13528	5.21377	0.0877703	0.00610552	0.194353
GOTERM_BP_FAT	GO:0048545~response to steroid hormone stimulus	5	20	0.000281879	P12931, P13500, P17252, P28482, Q03135	24	192	13528	14.6788	0.182325	0.0125018	0.425371
GOTERM_BP_FAT	GO:0031960~response to corticosteroid stimulus	4	16	0.000387167	P12931, P13500, P17252, Q03135	24	85	13528	26.5255	0.241559	0.0161326	0.583821
GOTERM_BP_FAT	GO:0007267~cell-cell signaling	7	28	0.000392317	P62993, P17252, P28482, O14908, P80098, P63104, P07948	24	600	13528	6.57611	0.244344	0.0154445	0.591566
GOTERM_BP_FAT	GO:0042493~response to drug	5	20	0.000441009	P09471, P13500, Q03135, P63104, P07948	24	216	13528	13.0478	0.270174	0.0164397	0.664759
GOTERM_BP_FAT	GO:0007265~Ras protein signal transduction	4	16	0.000718716	P62993, P12931, P28482, P27361	24	105	13528	21.473	0.401511	0.0253408	1.08124
GOTERM_BP_FAT	GO:0001101~response to acid	3	12	0.000745998	P12931, P13500, P07948	24	24	13528	70.4583	0.413065	0.0250542	1.12207
GOTERM_BP_FAT	GO:0007173~epidermal growth factor receptor signaling pathway	3	12	0.00101748	P62993, P12931, P22681	24	28	13528	60.3929	0.51657	0.0324988	1.52748
GOTERM_BP_FAT	GO:0007626~locomotory behavior	5	20	0.00107597	P09471, P13500, P17252, P28482, P80098	24	274	13528	10.2859	0.536366	0.0328677	1.61464
GOTERM_BP_FAT	GO:0016477~cell migration	5	20	0.00110542	P12931, P13500, P17252, O14908, P06241	24	276	13528	10.2114	0.54602	0.0323688	1.65847
GOTERM_BP_FAT	GO:0050851~antigen receptor-mediated signaling pathway	3	12	0.00141391	P28482, P06241, P07948	24	33	13528	51.2424	0.635872	0.0396043	2.11671
GOTERM_BP_FAT	GO:0051674~localization of cell	5	20	0.00163761	P12931, P13500, P17252, O14908, P06241	24	307	13528	9.18024	0.6897	0.0440104	2.44774
GOTERM_BP_FAT	GO:0048870~cell motility	5	20	0.00163761	P12931, P13500, P17252, O14908, P06241	24	307	13528	9.18024	0.6897	0.0440104	2.44774
GOTERM_BP_FAT	GO:0044057~regulation of system process	5	20	0.00167713	P09471, P13500, P17252, O14908, Q03135	24	309	13528	9.12082	0.698347	0.0434173	2.50611
GOTERM_BP_FAT	GO:0002429~immune response-activating cell surface receptor signaling pathway	3	12	0.00197204	P28482, P06241, P07948	24	39	13528	43.359	0.755716	0.0490907	2.94068
GOTERM_BP_FAT	GO:0010647~positive regulation of cell communication	5	20	0.00210974	P12931, P13500, O14908, Q03135, P07948	24	329	13528	8.56636	0.778636	0.0506694	3.14298
GOTERM_BP_FAT	GO:0043434~response to peptide hormone stimulus	4	16	0.00216765	P62993, P17252, P07948, Q14232	24	154	13528	14.6407	0.787621	0.0503351	3.22793
GOTERM_BP_FAT	GO:0007166~cell surface receptor linked signal transduction	10	40	0.00224687	P62993, P12931, P22681, P09471, P13500, P28482, O14908, P06241, P05106, P07948	24	1856	13528	3.037	0.799326	0.0504896	3.34403
GOTERM_BP_FAT	GO:0002768~immune response-regulating cell surface receptor signaling pathway	3	12	0.00228431	P28482, P06241, P07948	24	42	13528	40.2619	0.804631	0.049747	3.39886
GOTERM_BP_FAT	GO:0006935~chemotaxis	4	16	0.00241671	P13500, P17252, P28482, P80098	24	160	13528	14.0917	0.822293	0.0510053	3.59251
GOTERM_BP_FAT	GO:0042330~taxis	4	16	0.00241671	P13500, P17252, P28482, P80098	24	160	13528	14.0917	0.822293	0.0510053	3.59251
GOTERM_BP_FAT	GO:0016192~vesicle-mediated transport	6	24	0.00244417	P12931, Q99962, P49407, Q03135, P63104, P07948	24	576	13528	5.87153	0.825751	0.0500922	3.63263
GOTERM_BP_FAT	GO:0018108~peptidyl-tyrosine phosphorylation	3	12	0.00273463	P12931, P06241, P07948	24	46	13528	36.7609	0.858464	0.0543312	4.05604
GOTERM_BP_FAT	GO:0018212~peptidyl-tyrosine modification	3	12	0.00297421	P12931, P06241, P07948	24	48	13528	35.2292	0.880776	0.0573652	4.40396
GOTERM_BP_FAT	GO:0001821~histamine secretion	2	8	0.00339759	P63104, P07948	24	2	13528	563.667	0.911964	0.0635657	5.01593
GOTERM_BP_FAT	GO:0002441~histamine secretion during acute inflammatory response	2	8	0.00339759	P63104, P07948	24	2	13528	563.667	0.911964	0.0635657	5.01593
GOTERM_BP_FAT	GO:0002349~histamine production during acute inflammatory response	2	8	0.00339759	P63104, P07948	24	2	13528	563.667	0.911964	0.0635657	5.01593
GOTERM_BP_FAT	GO:0002553~histamine secretion by mast cell	2	8	0.00339759	P63104, P07948	24	2	13528	563.667	0.911964	0.0635657	5.01593
GOTERM_BP_FAT	GO:0002757~immune response-activating signal transduction	3	12	0.00348187	P28482, P06241, P07948	24	52	13528	32.5192	0.917123	0.0634354	5.13732
GOTERM_BP_FAT	GO:0006874~cellular calcium ion homeostasis	4	16	0.00353346	P13500, P17252, P80098, Q03135	24	183	13528	12.3206	0.92013	0.0627489	5.21154
GOTERM_BP_FAT	GO:0000165~MAPKKK cascade	4	16	0.00358805	P62993, P17252, P28482, Q03135	24	184	13528	12.2536	0.923194	0.0621468	5.29004
GOTERM_BP_FAT	GO:0055074~calcium ion homeostasis	4	16	0.00381162	P13500, P17252, P80098, Q03135	24	188	13528	11.9929	0.934565	0.0643415	5.61085
GOTERM_BP_FAT	GO:0009408~response to heat	3	12	0.00402715	P13500, P07948, Q14232	24	56	13528	30.1964	0.943932	0.0662998	5.91917
GOTERM_BP_FAT	GO:0002764~immune response-regulating signal transduction	3	12	0.00402715	P28482, P06241, P07948	24	56	13528	30.1964	0.943932	0.0662998	5.91917
GOTERM_BP_FAT	GO:0006875~cellular metal ion homeostasis	4	16	0.00428398	P13500, P17252, P80098, Q03135	24	196	13528	11.5034	0.953362	0.0688052	6.28533
GOTERM_BP_FAT	GO:0009314~response to radiation	4	16	0.00453296	P13500, O14788, P49407, Q03135	24	200	13528	11.2733	0.960988	0.0710727	6.63904
GOTERM_BP_FAT	GO:0030100~regulation of endocytosis	3	12	0.0047609	P22681, P17252, Q03135	24	61	13528	27.7213	0.966873	0.0729243	6.96176
GOTERM_BP_FAT	GO:0055065~metal ion homeostasis	4	16	0.00485638	P13500, P17252, P80098, Q03135	24	205	13528	10.9984	0.969066	0.0727788	7.09663
GOTERM_BP_FAT	GO:0010243~response to organic nitrogen	3	12	0.00507043	P09471, P13500, P07948	24	63	13528	26.8413	0.973471	0.0743169	7.39833
GOTERM_BP_FAT	GO:0051608~histamine transport	2	8	0.00509224	P63104, P07948	24	3	13528	375.778	0.973882	0.0731287	7.42901
GOTERM_BP_FAT	GO:0045471~response to ethanol	3	12	0.0052286	P13500, P17252, P06241	24	64	13528	26.4219	0.976317	0.0735434	7.62067
GOTERM_BP_FAT	GO:0031668~cellular response to extracellular stimulus	3	12	0.0052286	P02768, Q03135, P07948	24	64	13528	26.4219	0.976317	0.0735434	7.62067
GOTERM_BP_FAT	GO:0010608~posttranscriptional regulation of gene expression	4	16	0.0052626	P17252, P28482, O14908, Q14232	24	211	13528	10.6856	0.976888	0.0725796	7.6684
GOTERM_BP_FAT	GO:0050730~regulation of peptidyl-tyrosine phosphorylation	3	12	0.00588381	P17252, Q03135, P07948	24	68	13528	24.8676	0.985205	0.0792959	8.53643
GOTERM_BP_FAT	GO:0009991~response to extracellular stimulus	4	16	0.00590956	P02768, P13500, Q03135, P07948	24	220	13528	10.2485	0.985476	0.0781599	8.57225
GOTERM_BP_FAT	GO:0051924~regulation of calcium ion transport	3	12	0.0060532	P09471, Q03135, P07948	24	69	13528	24.5072	0.9869	0.0785389	8.7718
GOTERM_BP_FAT	GO:0007169~transmembrane receptor protein tyrosine kinase signaling pathway	4	16	0.00621181	P62993, P12931, P22681, P13500	24	224	13528	10.0655	0.98831	0.0790873	8.99167
GOTERM_BP_FAT	GO:0030005~cellular di-, tri-valent inorganic cation homeostasis	4	16	0.0064445	P13500, P17252, P80098, Q03135	24	227	13528	9.93245	0.99011	0.0805063	9.31334
GOTERM_BP_FAT	GO:0010605~negative regulation of macromolecule metabolic process	6	24	0.00689585	P17252, P05129, O14908, P05106, Q03135, Q14232	24	734	13528	4.60763	0.99285	0.0844467	9.93428
GOTERM_BP_FAT	GO:0032270~positive regulation of cellular protein metabolic process	4	16	0.00692546	P17252, P28482, Q03135, P07948	24	233	13528	9.67668	0.993001	0.0833709	9.97487
GOTERM_BP_FAT	GO:0055066~di-, tri-valent inorganic cation homeostasis	4	16	0.00742741	P13500, P17252, P80098, Q03135	24	239	13528	9.43375	0.995122	0.0876898	10.6605
GOTERM_BP_FAT	GO:0042592~homeostatic process	6	24	0.00758721	P13500, P17252, O14788, P80098, Q03135, P07948	24	751	13528	4.50333	0.995651	0.0880482	10.8777
GOTERM_BP_FAT	GO:0051384~response to glucocorticoid stimulus	3	12	0.00767692	P13500, P17252, Q03135	24	78	13528	21.6795	0.995923	0.0876283	10.9994
GOTERM_BP_FAT	GO:0051247~positive regulation of protein metabolic process	4	16	0.00777381	P17252, P28482, Q03135, P07948	24	243	13528	9.27846	0.996198	0.0872993	11.1307
GOTERM_BP_FAT	GO:0006928~cell motion	5	20	0.00781736	P12931, P13500, P17252, O14908, P06241	24	475	13528	5.93333	0.996315	0.0864156	11.1897
GOTERM_BP_FAT	GO:0034097~response to cytokine stimulus	3	12	0.00786821	P12931, P09471, P17252	24	79	13528	21.4051	0.996448	0.0856353	11.2585
GOTERM_BP_FAT	GO:0010959~regulation of metal ion transport	3	12	0.00825724	P09471, Q03135, P07948	24	81	13528	20.8765	0.997315	0.0883529	11.7832
GOTERM_BP_FAT	GO:0043303~mast cell degranulation	2	8	0.00847328	P63104, P07948	24	5	13528	225.467	0.997702	0.0892367	12.0733
GOTERM_BP_FAT	GO:0002448~mast cell mediated immunity	2	8	0.00847328	P63104, P07948	24	5	13528	225.467	0.997702	0.0892367	12.0733
GOTERM_BP_FAT	GO:0009266~response to temperature stimulus	3	12	0.00865482	P13500, P07948, Q14232	24	83	13528	20.3735	0.997984	0.0897509	12.3164
GOTERM_BP_FAT	GO:0030003~cellular cation homeostasis	4	16	0.00877553	P13500, P17252, P80098, Q03135	24	254	13528	8.87664	0.998152	0.0896545	12.4777
GOTERM_BP_FAT	GO:0003001~generation of a signal involved in cell-cell signaling	3	12	0.00906088	O14908, P63104, P07948	24	85	13528	19.8941	0.998495	0.0911479	12.8579
GOTERM_BP_FAT	GO:0042127~regulation of cell proliferation	6	24	0.00921103	P13500, P17252, P28482, P41240, Q03135, P07948	24	787	13528	4.29733	0.998649	0.0913141	13.0574
GOTERM_BP_FAT	GO:0001934~positive regulation of protein amino acid phosphorylation	3	12	0.00989823	P17252, Q03135, P07948	24	89	13528	19	0.999177	0.0964871	13.9647
GOTERM_BP_FAT	GO:0042981~regulation of apoptosis	6	24	0.0100569	P12931, P02768, P13500, P17252, P28482, P63104	24	804	13528	4.20647	0.999266	0.0966518	14.1729
GOTERM_BP_FAT	GO:0043067~regulation of programmed cell death	6	24	0.0104731	P12931, P02768, P13500, P17252, P28482, P63104	24	812	13528	4.16502	0.999456	0.0991406	14.717
GOTERM_BP_FAT	GO:0010941~regulation of cell death	6	24	0.0106323	P12931, P02768, P13500, P17252, P28482, P63104	24	815	13528	4.14969	0.999515	0.0992695	14.9242
GOTERM_BP_FAT	GO:0002253~activation of immune response	3	12	0.0109916	P28482, P06241, P07948	24	94	13528	17.9894	0.999626	0.101152	15.3902
GOTERM_BP_FAT	GO:0009611~response to wounding	5	20	0.0114017	P13500, P05106, P80098, P63104, P07948	24	530	13528	5.31761	0.999722	0.10342	15.9191
GOTERM_BP_FAT	GO:0060627~regulation of vesicle-mediated transport	3	12	0.0114433	P22681, P17252, Q03135	24	96	13528	17.6146	0.99973	0.102486	15.9726
GOTERM_BP_FAT	GO:0042327~positive regulation of phosphorylation	3	12	0.0116723	P17252, Q03135, P07948	24	97	13528	17.433	0.999771	0.103153	16.2664
GOTERM_BP_FAT	GO:0002532~production of molecular mediator of acute inflammatory response	2	8	0.0118433	P63104, P07948	24	7	13528	161.048	0.999798	0.103323	16.4852
GOTERM_BP_FAT	GO:0055080~cation homeostasis	4	16	0.0121089	P13500, P17252, P80098, Q03135	24	286	13528	7.88345	0.999833	0.104263	16.824
GOTERM_BP_FAT	GO:0043269~regulation of ion transport	3	12	0.0121361	P09471, Q03135, P07948	24	99	13528	17.0808	0.999836	0.103249	16.8587
GOTERM_BP_FAT	GO:0010562~positive regulation of phosphorus metabolic process	3	12	0.0123711	P17252, Q03135, P07948	24	100	13528	16.91	0.999862	0.103923	17.1571
GOTERM_BP_FAT	GO:0045937~positive regulation of phosphate metabolic process	3	12	0.0123711	P17252, Q03135, P07948	24	100	13528	16.91	0.999862	0.103923	17.1571
GOTERM_BP_FAT	GO:0009967~positive regulation of signal transduction	4	16	0.0131614	P12931, O14908, Q03135, P07948	24	295	13528	7.64294	0.999922	0.108956	18.1538
GOTERM_BP_FAT	GO:0031399~regulation of protein modification process	4	16	0.0131614	P17252, P05129, Q03135, P07948	24	295	13528	7.64294	0.999922	0.108956	18.1538
GOTERM_BP_FAT	GO:0045576~mast cell activation	2	8	0.0135242	P63104, P07948	24	8	13528	140.917	0.99994	0.110535	18.6077
GOTERM_BP_FAT	GO:0043627~response to estrogen stimulus	3	12	0.0135757	P17252, P28482, Q03135	24	105	13528	16.1048	0.999942	0.109689	18.672
GOTERM_BP_FAT	GO:0033554~cellular response to stress	5	20	0.0142487	P02768, P28482, Q03135, P07948, Q14232	24	566	13528	4.97939	0.999965	0.113568	19.5069
GOTERM_BP_FAT	GO:0007264~small GTPase mediated signal transduction	4	16	0.014391	P62993, P12931, P28482, P27361	24	305	13528	7.39235	0.999968	0.113387	19.6823
GOTERM_BP_FAT	GO:0007568~aging	3	12	0.0148296	P62993, P09471, P17252	24	110	13528	15.3727	0.999977	0.115397	20.2211
GOTERM_BP_FAT	GO:0007611~learning or memory	3	12	0.0150862	P17252, P05129, P06241	24	111	13528	15.2342	0.999981	0.116034	20.5348
GOTERM_BP_FAT	GO:0050853~B cell receptor signaling pathway	2	8	0.0152024	P28482, P07948	24	9	13528	125.259	0.999982	0.115646	20.6764
GOTERM_BP_FAT	GO:0032844~regulation of homeostatic process	3	12	0.0158676	O14788, Q03135, P07948	24	114	13528	14.8333	0.999989	0.119171	21.4827
GOTERM_BP_FAT	GO:0006954~inflammatory response	4	16	0.0170422	P13500, P80098, P63104, P07948	24	325	13528	6.93744	0.999995	0.126169	22.8879
GOTERM_BP_FAT	GO:0031400~negative regulation of protein modification process	3	12	0.0172079	P17252, P05129, Q03135	24	119	13528	14.2101	0.999996	0.126031	23.0841
GOTERM_BP_FAT	GO:0014070~response to organic cyclic substance	3	12	0.0177571	P09471, P17252, P07948	24	121	13528	13.9752	0.999997	0.128513	23.7316
GOTERM_BP_FAT	GO:0007167~enzyme linked receptor protein signaling pathway	4	16	0.0194993	P62993, P12931, P22681, P13500	24	342	13528	6.59259	0.999999	0.138926	25.7515
GOTERM_BP_FAT	GO:0043299~leukocyte degranulation	2	8	0.0202206	P63104, P07948	24	12	13528	93.9444	1	0.142326	26.5731
GOTERM_BP_FAT	GO:0051051~negative regulation of transport	3	12	0.0218077	P09471, P17252, P05106	24	135	13528	12.5259	1	0.151249	28.3512
GOTERM_BP_FAT	GO:0006417~regulation of translation	3	12	0.0224151	P17252, P28482, Q14232	24	137	13528	12.3431	1	0.153691	29.021
GOTERM_BP_FAT	GO:0046907~intracellular transport	5	20	0.0233744	Q99962, P28482, O14908, P49407, P63104	24	657	13528	4.2897	1	0.158291	30.0669
GOTERM_BP_FAT	GO:0006873~cellular ion homeostasis	4	16	0.0246363	P13500, P17252, P80098, Q03135	24	374	13528	6.02852	1	0.164651	31.4208
GOTERM_BP_FAT	GO:0050778~positive regulation of immune response	3	12	0.0249145	P28482, P06241, P07948	24	145	13528	11.6621	1	0.164849	31.716
GOTERM_BP_FAT	GO:0002444~myeloid leukocyte mediated immunity	2	8	0.0252143	P63104, P07948	24	15	13528	75.1556	1	0.165175	32.0327
GOTERM_BP_FAT	GO:0014003~oligodendrocyte development	2	8	0.0252143	P07948, Q14232	24	15	13528	75.1556	1	0.165175	32.0327
GOTERM_BP_FAT	GO:0055082~cellular chemical homeostasis	4	16	0.0256743	P13500, P17252, P80098, Q03135	24	380	13528	5.93333	1	0.166455	32.5161
GOTERM_BP_FAT	GO:0048259~regulation of receptor-mediated endocytosis	2	8	0.0268734	P22681, P17252	24	16	13528	70.4583	1	0.172078	33.7611
GOTERM_BP_FAT	GO:0030900~forebrain development	3	12	0.0271913	P12931, P09471, P06241	24	152	13528	11.125	1	0.172432	34.0875
GOTERM_BP_FAT	GO:0006955~immune response	5	20	0.0274073	P13500, O14788, P80098, P63104, P07948	24	690	13528	4.08454	1	0.17219	34.3084
GOTERM_BP_FAT	GO:0070555~response to interleukin-1	2	8	0.0285299	P12931, P17252	24	17	13528	66.3137	1	0.177139	35.4456
GOTERM_BP_FAT	GO:0042310~vasoconstriction	2	8	0.0285299	P62736, Q03135	24	17	13528	66.3137	1	0.177139	35.4456
GOTERM_BP_FAT	GO:0043200~response to amino acid stimulus	2	8	0.0285299	P13500, P07948	24	17	13528	66.3137	1	0.177139	35.4456
GOTERM_BP_FAT	GO:0042177~negative regulation of protein catabolic process	2	8	0.0285299	P05129, O14908	24	17	13528	66.3137	1	0.177139	35.4456
GOTERM_BP_FAT	GO:0030593~neutrophil chemotaxis	2	8	0.0301836	P13500, P17252	24	18	13528	62.6296	1	0.184957	37.0874
GOTERM_BP_FAT	GO:0045055~regulated secretory pathway	2	8	0.0301836	P63104, P07948	24	18	13528	62.6296	1	0.184957	37.0874
GOTERM_BP_FAT	GO:0002275~myeloid cell activation during immune response	2	8	0.0301836	P63104, P07948	24	18	13528	62.6296	1	0.184957	37.0874
GOTERM_BP_FAT	GO:0050801~ion homeostasis	4	16	0.0310244	P13500, P17252, P80098, Q03135	24	409	13528	5.51263	1	0.188081	37.9071
GOTERM_BP_FAT	GO:0046626~regulation of insulin receptor signaling pathway	2	8	0.0318347	P12931, P17252	24	19	13528	59.3333	1	0.190973	38.6876
GOTERM_BP_FAT	GO:0008284~positive regulation of cell proliferation	4	16	0.0320026	P13500, P17252, P28482, P07948	24	414	13528	5.44605	1	0.190325	38.8482
GOTERM_BP_FAT	GO:0000188~inactivation of MAPK activity	2	8	0.033483	P17252, Q03135	24	20	13528	56.3667	1	0.196731	40.2471
GOTERM_BP_FAT	GO:0032570~response to progesterone stimulus	2	8	0.033483	P13500, Q03135	24	20	13528	56.3667	1	0.196731	40.2471
GOTERM_BP_FAT	GO:0051385~response to mineralocorticoid stimulus	2	8	0.033483	P12931, P17252	24	20	13528	56.3667	1	0.196731	40.2471
GOTERM_BP_FAT	GO:0001932~regulation of protein amino acid phosphorylation	3	12	0.0345031	P17252, Q03135, P07948	24	173	13528	9.77457	1	0.200558	41.1936
GOTERM_BP_FAT	GO:0051259~protein oligomerization	3	12	0.0348687	P62993, O14788, Q03135	24	174	13528	9.71839	1	0.200887	41.5294
GOTERM_BP_FAT	GO:0048709~oligodendrocyte differentiation	2	8	0.0367717	P07948, Q14232	24	22	13528	51.2424	1	0.209151	43.2486
GOTERM_BP_FAT	GO:0051130~positive regulation of cellular component organization	3	12	0.0374702	P22681, P17252, Q03135	24	181	13528	9.34254	1	0.211097	43.8677
GOTERM_BP_FAT	GO:0010332~response to gamma radiation	2	8	0.038412	P13500, Q03135	24	23	13528	49.0145	1	0.214232	44.6925
GOTERM_BP_FAT	GO:0050852~T cell receptor signaling pathway	2	8	0.038412	P28482, P06241	24	23	13528	49.0145	1	0.214232	44.6925
GOTERM_BP_FAT	GO:0031401~positive regulation of protein modification process	3	12	0.0397585	P17252, Q03135, P07948	24	187	13528	9.04278	1	0.219315	45.852
GOTERM_BP_FAT	GO:0040012~regulation of locomotion	3	12	0.0417056	P17252, P28482, P05106	24	192	13528	8.80729	1	0.227225	47.4887
GOTERM_BP_FAT	GO:0051270~regulation of cell motion	3	12	0.0420994	P28482, P05106, P07948	24	193	13528	8.76166	1	0.227457	47.814
GOTERM_BP_FAT	GO:0019725~cellular homeostasis	4	16	0.0431401	P13500, P17252, P80098, Q03135	24	466	13528	4.83834	1	0.230785	48.6647
GOTERM_BP_FAT	GO:0021782~glial cell development	2	8	0.043317	P07948, Q14232	24	26	13528	43.359	1	0.229956	48.8081
GOTERM_BP_FAT	GO:0046677~response to antibiotic	2	8	0.043317	P13500, P17252	24	26	13528	43.359	1	0.229956	48.8081
GOTERM_BP_FAT	GO:0031667~response to nutrient levels	3	12	0.0436886	P02768, P13500, Q03135	24	197	13528	8.58376	1	0.230057	49.1079
GOTERM_BP_FAT	GO:0010035~response to inorganic substance	3	12	0.0469341	P09471, P17252, Q03135	24	205	13528	8.24878	1	0.243496	51.6578
GOTERM_BP_FAT	GO:0032940~secretion by cell	3	12	0.0477592	O14908, P63104, P07948	24	207	13528	8.16908	1	0.245564	52.2868
GOTERM_BP_FAT	GO:0010522~regulation of calcium ion transport into cytosol	2	8	0.048198	Q03135, P07948	24	29	13528	38.8736	1	0.245849	52.6182
GOTERM_BP_FAT	GO:0045807~positive regulation of endocytosis	2	8	0.048198	P22681, Q03135	24	29	13528	38.8736	1	0.245849	52.6182
GOTERM_BP_FAT	GO:0050877~neurological system process	6	24	0.0491192	P17252, P05129, P28482, O14908, P06241, P49407	24	1210	13528	2.79504	1	0.248294	53.3068
GOTERM_BP_FAT	GO:0006605~protein targeting	3	12	0.0511133	P28482, O14908, P63104	24	215	13528	7.86512	1	0.255443	54.7657
GOTERM_BP_FAT	GO:0042509~regulation of tyrosine phosphorylation of STAT protein	2	8	0.0514388	Q03135, P07948	24	31	13528	36.3656	1	0.255152	54.9998
GOTERM_BP_FAT	GO:0045596~negative regulation of cell differentiation	3	12	0.0515385	P28482, P05106, Q03135	24	216	13528	7.8287	1	0.253883	55.0712
GOTERM_BP_FAT	GO:0070271~protein complex biogenesis	4	16	0.0526297	P62993, P12931, O14788, Q03135	24	505	13528	4.46469	1	0.256913	55.8465
GOTERM_BP_FAT	GO:0006461~protein complex assembly	4	16	0.0526297	P62993, P12931, O14788, Q03135	24	505	13528	4.46469	1	0.256913	55.8465
GOTERM_BP_FAT	GO:0001936~regulation of endothelial cell proliferation	2	8	0.0530552	P13500, Q03135	24	32	13528	35.2292	1	0.257049	56.1454
GOTERM_BP_FAT	GO:0001933~negative regulation of protein amino acid phosphorylation	2	8	0.0530552	P17252, Q03135	24	32	13528	35.2292	1	0.257049	56.1454
GOTERM_BP_FAT	GO:0019233~sensory perception of pain	2	8	0.0530552	P28482, P06241	24	32	13528	35.2292	1	0.257049	56.1454
GOTERM_BP_FAT	GO:0009267~cellular response to starvation	2	8	0.0530552	P02768, Q03135	24	32	13528	35.2292	1	0.257049	56.1454
GOTERM_BP_FAT	GO:0010604~positive regulation of macromolecule metabolic process	5	20	0.0540958	P17252, P05129, P28482, Q03135, P07948	24	857	13528	3.2886	1	0.25979	56.8685
GOTERM_BP_FAT	GO:0048878~chemical homeostasis	4	16	0.0544338	P13500, P17252, P80098, Q03135	24	512	13528	4.40365	1	0.259536	57.1009
GOTERM_BP_FAT	GO:0051050~positive regulation of transport	3	12	0.0545511	P22681, P17252, Q03135	24	223	13528	7.58296	1	0.258364	57.1814
GOTERM_BP_FAT	GO:0017148~negative regulation of translation	2	8	0.0562802	P17252, Q14232	24	34	13528	33.1569	1	0.263881	58.3502
GOTERM_BP_FAT	GO:0008104~protein localization	5	20	0.0590113	P28482, O14908, Q03135, P63104, P07948	24	882	13528	3.19539	1	0.273362	60.136
GOTERM_BP_FAT	GO:0046425~regulation of JAK-STAT cascade	2	8	0.0594946	Q03135, P07948	24	36	13528	31.3148	1	0.273614	60.4445
GOTERM_BP_FAT	GO:0002263~cell activation during immune response	2	8	0.0594946	P63104, P07948	24	36	13528	31.3148	1	0.273614	60.4445
GOTERM_BP_FAT	GO:0002366~leukocyte activation during immune response	2	8	0.0594946	P63104, P07948	24	36	13528	31.3148	1	0.273614	60.4445
GOTERM_BP_FAT	GO:0043407~negative regulation of MAP kinase activity	2	8	0.0594946	P17252, Q03135	24	36	13528	31.3148	1	0.273614	60.4445
GOTERM_BP_FAT	GO:0030595~leukocyte chemotaxis	2	8	0.0610979	P13500, P17252	24	37	13528	30.4685	1	0.278328	61.4519
GOTERM_BP_FAT	GO:0009895~negative regulation of catabolic process	2	8	0.0610979	P05129, O14908	24	37	13528	30.4685	1	0.278328	61.4519
GOTERM_BP_FAT	GO:0002684~positive regulation of immune system process	3	12	0.0612137	P28482, P06241, P07948	24	238	13528	7.10504	1	0.277091	61.5237
GOTERM_BP_FAT	GO:0045321~leukocyte activation	3	12	0.0630364	P06241, P63104, P07948	24	242	13528	6.9876	1	0.282559	62.6379
GOTERM_BP_FAT	GO:0051240~positive regulation of multicellular organismal process	3	12	0.0639548	P13500, O14788, Q03135	24	244	13528	6.93033	1	0.28443	63.1878
GOTERM_BP_FAT	GO:0014075~response to amine stimulus	2	8	0.0642967	P13500, P07948	24	39	13528	28.906	1	0.284058	63.3906
GOTERM_BP_FAT	GO:0060326~cell chemotaxis	2	8	0.0642967	P13500, P17252	24	39	13528	28.906	1	0.284058	63.3906
GOTERM_BP_FAT	GO:0050890~cognition	5	20	0.064589	P17252, P05129, P28482, P06241, P49407	24	909	13528	3.10048	1	0.283502	63.5632
GOTERM_BP_FAT	GO:0032846~positive regulation of homeostatic process	2	8	0.0658921	O14788, Q03135	24	40	13528	28.1833	1	0.286788	64.3232
GOTERM_BP_FAT	GO:0042594~response to starvation	2	8	0.0690753	P02768, Q03135	24	42	13528	26.8413	1	0.297039	66.1179
GOTERM_BP_FAT	GO:0009890~negative regulation of biosynthetic process	4	16	0.0714141	P17252, P05106, Q03135, Q14232	24	573	13528	3.93485	1	0.303956	67.3825
GOTERM_BP_FAT	GO:0031669~cellular response to nutrient levels	2	8	0.072248	P02768, Q03135	24	44	13528	25.6212	1	0.305276	67.8226
GOTERM_BP_FAT	GO:0046879~hormone secretion	2	8	0.0738305	P63104, P07948	24	45	13528	25.0519	1	0.309277	68.6426
GOTERM_BP_FAT	GO:0042326~negative regulation of phosphorylation	2	8	0.0738305	P17252, Q03135	24	45	13528	25.0519	1	0.309277	68.6426
GOTERM_BP_FAT	GO:0002274~myeloid leukocyte activation	2	8	0.0754104	P63104, P07948	24	46	13528	24.5072	1	0.313201	69.4417
GOTERM_BP_FAT	GO:0045936~negative regulation of phosphate metabolic process	2	8	0.0785625	P17252, Q03135	24	48	13528	23.4861	1	0.322581	70.9796
GOTERM_BP_FAT	GO:0051651~maintenance of location in cell	2	8	0.0785625	P02768, Q03135	24	48	13528	23.4861	1	0.322581	70.9796
GOTERM_BP_FAT	GO:0010563~negative regulation of phosphorus metabolic process	2	8	0.0785625	P17252, Q03135	24	48	13528	23.4861	1	0.322581	70.9796
GOTERM_BP_FAT	GO:0009914~hormone transport	2	8	0.0801347	P63104, P07948	24	49	13528	23.0068	1	0.326293	71.7194
GOTERM_BP_FAT	GO:0051094~positive regulation of developmental process	3	12	0.0802474	P17252, O14788, P07948	24	278	13528	6.08273	1	0.324929	71.7717
GOTERM_BP_FAT	GO:0006952~defense response	4	16	0.0843654	P13500, P80098, P63104, P07948	24	615	13528	3.66612	1	0.337219	73.6235
GOTERM_BP_FAT	GO:0001775~cell activation	3	12	0.0847617	P06241, P63104, P07948	24	287	13528	5.89199	1	0.336779	73.7956
GOTERM_BP_FAT	GO:0042176~regulation of protein catabolic process	2	8	0.0848358	P05129, O14908	24	52	13528	21.6795	1	0.335267	73.8277
GOTERM_BP_FAT	GO:0035150~regulation of tube size	2	8	0.0863978	P62736, Q03135	24	53	13528	21.2704	1	0.338715	74.495
GOTERM_BP_FAT	GO:0010001~glial cell differentiation	2	8	0.0863978	P07948, Q14232	24	53	13528	21.2704	1	0.338715	74.495
GOTERM_BP_FAT	GO:0050880~regulation of blood vessel size	2	8	0.0863978	P62736, Q03135	24	53	13528	21.2704	1	0.338715	74.495
GOTERM_BP_FAT	GO:0007268~synaptic transmission	3	12	0.0903847	P17252, P28482, O14908	24	298	13528	5.6745	1	0.350028	76.1271
GOTERM_BP_FAT	GO:0048771~tissue remodeling	2	8	0.0910683	O14788, Q03135	24	56	13528	20.131	1	0.350464	76.397
GOTERM_BP_FAT	GO:0046903~secretion	3	12	0.0914191	O14908, P63104, P07948	24	300	13528	5.63667	1	0.349827	76.5343
GOTERM_BP_FAT	GO:0050900~leukocyte migration	2	8	0.0926201	P13500, P17252	24	57	13528	19.7778	1	0.351912	76.999
GOTERM_BP_FAT	GO:0006892~post-Golgi vesicle-mediated transport	2	8	0.0941693	Q99962, P49407	24	58	13528	19.4368	1	0.35507	77.5857
GOTERM_BP_FAT	GO:0003018~vascular process in circulatory system	2	8	0.0941693	P62736, Q03135	24	58	13528	19.4368	1	0.35507	77.5857
GOTERM_BP_FAT	GO:0010212~response to ionizing radiation	2	8	0.0972602	P13500, Q03135	24	60	13528	18.7889	1	0.36299	78.7147
GOTERM_BP_FAT	GO:0009743~response to carbohydrate stimulus	2	8	0.0972602	P07948, Q14232	24	60	13528	18.7889	1	0.36299	78.7147
GOTERM_BP_FAT	GO:0009636~response to toxin	2	8	0.0988019	P17252, P07948	24	61	13528	18.4809	1	0.36599	79.2577
GOTERM_CC_FAT	GO:0005829~cytosol	14	56	6.66231e-08	P12931, P22681, P17252, P05129, O14908, P41240, P27361, Q03135, P62993, Q99962, P28482, P06241, P49407, P07948	24	1330	12782	5.60614	7.59501e-06	7.59501e-06	7.5768e-05
GOTERM_CC_FAT	GO:0000267~cell fraction	10	40	5.96304e-05	P09471, P17252, P05129, P28482, O14908, P49407, Q03135, P63104, P07948, Q14232	24	1083	12782	4.91767	0.00677501	0.00339326	0.0677945
GOTERM_CC_FAT	GO:0005626~insoluble fraction	9	36	6.73302e-05	P09471, P17252, P05129, P28482, O14908, P49407, Q03135, P07948, Q14232	24	839	12782	5.71305	0.00764651	0.00255536	0.0765454
GOTERM_CC_FAT	GO:0045121~membrane raft	5	20	0.000112731	P12931, P22681, P17252, Q03135, P07948	24	143	12782	18.6218	0.0127699	0.00320787	0.12813
GOTERM_CC_FAT	GO:0005625~soluble fraction	6	24	0.000199613	P28482, O14908, P49407, Q03135, P63104, Q14232	24	313	12782	10.2093	0.0225012	0.00454129	0.226778
GOTERM_CC_FAT	GO:0005624~membrane fraction	8	32	0.000396678	P09471, P17252, P05129, O14908, P49407, Q03135, P07948, Q14232	24	809	12782	5.26658	0.0442226	0.00751003	0.4502
GOTERM_CC_FAT	GO:0030425~dendrite	4	16	0.00298921	P05129, P28482, P48745, O14908	24	163	12782	13.0695	0.28914	0.0475848	3.3473
GOTERM_CC_FAT	GO:0005901~caveola	3	12	0.00388845	P12931, P22681, Q03135	24	52	12782	30.726	0.358629	0.0540053	4.33408
GOTERM_CC_FAT	GO:0031982~vesicle	6	24	0.00596306	P62993, P02768, O14908, P05106, Q03135, P63104	24	670	12782	4.7694	0.494306	0.0729597	6.5757
GOTERM_CC_FAT	GO:0019717~synaptosome	3	12	0.0100989	P09471, P17252, P05129	24	85	12782	18.7971	0.685613	0.109269	10.9022
GOTERM_CC_FAT	GO:0031988~membrane-bounded vesicle	5	20	0.0174308	P62993, P02768, O14908, P05106, P63104	24	568	12782	4.68823	0.86529	0.166598	18.1255
GOTERM_CC_FAT	GO:0005886~plasma membrane	13	52	0.0189145	P12931, P22681, P17252, O14788, P41240, P05106, Q03135, Q14232, Q99962, P09471, P06241, P49407, P07948	24	3777	12782	1.83309	0.886608	0.165906	19.5205
GOTERM_CC_FAT	GO:0043005~neuron projection	4	16	0.022618	P05129, P28482, P48745, O14908	24	342	12782	6.22904	0.926323	0.181777	22.9087
GOTERM_CC_FAT	GO:0031410~cytoplasmic vesicle	5	20	0.0260703	P02768, O14908, P05106, Q03135, P63104	24	642	12782	4.14785	0.950779	0.193541	25.9493
GOTERM_CC_FAT	GO:0012506~vesicle membrane	3	12	0.0298213	P62993, O14908, P05106	24	151	12782	10.5811	0.968297	0.205538	29.1288
GOTERM_CC_FAT	GO:0043025~cell soma	3	12	0.0362658	P13500, P28482, P48745	24	168	12782	9.51042	0.985171	0.231409	34.3021
GOTERM_CC_FAT	GO:0031090~organelle membrane	6	24	0.0420837	P62993, O14908, P05106, P49407, Q03135, P07948	24	1096	12782	2.9156	0.992564	0.250477	38.6739
GOTERM_CC_FAT	GO:0012505~endomembrane system	5	20	0.0486214	P62993, O14908, P05106, P49407, Q03135	24	782	12782	3.40526	0.996594	0.270702	43.2689
GOTERM_CC_FAT	GO:0008305~integrin complex	2	8	0.0509437	P05106, P07948	24	29	12782	36.7299	0.997422	0.269278	44.824
GOTERM_CC_FAT	GO:0019898~extrinsic to membrane	4	16	0.0572761	Q99962, P17252, O14908, P49407	24	494	12782	4.31242	0.998798	0.285517	48.869
GOTERM_CC_FAT	GO:0044456~synapse part	3	12	0.0716289	O14908, P63104, P07948	24	246	12782	6.49492	0.999791	0.332003	57.0553
GOTERM_CC_FAT	GO:0016023~cytoplasmic membrane-bounded vesicle	4	16	0.0741262	P02768, O14908, P05106, P63104	24	550	12782	3.87333	0.999846	0.32907	58.3509
GOTERM_CC_FAT	GO:0044459~plasma membrane part	8	32	0.0865815	P12931, P22681, O14788, P41240, P05106, P49407, Q03135, P07948	24	2203	12782	1.93403	0.999967	0.36165	64.2964
GOTERM_CC_FAT	GO:0044421~extracellular region part	5	20	0.089393	P02768, P13500, O14788, P48745, P80098	24	960	12782	2.77387	0.999977	0.359053	65.5265
GOTERM_CC_FAT	GO:0031091~platelet alpha granule	2	8	0.096135	P02768, P05106	24	56	12782	19.0208	0.99999	0.369286	68.3203
GOTERM_MF_FAT	GO:0004672~protein kinase activity	9	36	5.65561e-06	P12931, P13500, P17252, P05129, P28482, P41240, P06241, P27361, P07948	24	606	12983	8.03403	0.000667141	0.000667141	0.0064723
GOTERM_MF_FAT	GO:0004715~non-membrane spanning protein tyrosine kinase activity	4	16	4.95479e-05	P12931, P41240, P06241, P07948	24	41	12983	52.7764	0.00582974	0.00291913	0.0566899
GOTERM_MF_FAT	GO:0032553~ribonucleotide binding	11	44	0.000613006	P62736, P12931, P09471, P17252, P05129, P28482, P41240, P06241, P27361, P07948, Q14232	24	1836	12983	3.24104	0.0698011	0.0238304	0.699306
GOTERM_MF_FAT	GO:0032555~purine ribonucleotide binding	11	44	0.000613006	P62736, P12931, P09471, P17252, P05129, P28482, P41240, P06241, P27361, P07948, Q14232	24	1836	12983	3.24104	0.0698011	0.0238304	0.699306
GOTERM_MF_FAT	GO:0017076~purine nucleotide binding	11	44	0.000873096	P62736, P12931, P09471, P17252, P05129, P28482, P41240, P06241, P27361, P07948, Q14232	24	1918	12983	3.10247	0.0979365	0.0254384	0.994662
GOTERM_MF_FAT	GO:0008289~lipid binding	6	24	0.000981194	P02768, Q99962, P17252, P05129, Q03135, P07948	24	450	12983	7.21278	0.10938	0.0229012	1.11718
GOTERM_MF_FAT	GO:0051219~phosphoprotein binding	3	12	0.00102574	P62993, P28482, P07948	24	27	12983	60.1065	0.114054	0.0199809	1.16762
GOTERM_MF_FAT	GO:0001883~purine nucleoside binding	10	40	0.0010415	P62736, P12931, P17252, P05129, P28482, P41240, P06241, P27361, P07948, Q14232	24	1601	12983	3.37888	0.115702	0.0174125	1.18548
GOTERM_MF_FAT	GO:0001882~nucleoside binding	10	40	0.00109491	P62736, P12931, P17252, P05129, P28482, P41240, P06241, P27361, P07948, Q14232	24	1612	12983	3.35582	0.121263	0.0160289	1.24592
GOTERM_MF_FAT	GO:0019904~protein domain specific binding	5	20	0.00250341	P62993, P12931, P22681, O14908, P63104	24	331	12983	8.17158	0.256044	0.0323295	2.82784
GOTERM_MF_FAT	GO:0005524~ATP binding	9	36	0.00280281	P62736, P12931, P17252, P05129, P28482, P41240, P06241, P27361, P07948	24	1477	12983	3.29629	0.281936	0.0325772	3.16111
GOTERM_MF_FAT	GO:0000166~nucleotide binding	11	44	0.00300767	P62736, P12931, P09471, P17252, P05129, P28482, P41240, P06241, P27361, P07948, Q14232	24	2245	12983	2.65058	0.299135	0.0317962	3.38853
GOTERM_MF_FAT	GO:0004713~protein tyrosine kinase activity	4	16	0.00301225	P12931, P41240, P06241, P07948	24	166	12983	13.0351	0.299515	0.0292295	3.39362
GOTERM_MF_FAT	GO:0032559~adenyl ribonucleotide binding	9	36	0.00305311	P62736, P12931, P17252, P05129, P28482, P41240, P06241, P27361, P07948	24	1497	12983	3.25225	0.302894	0.0273736	3.43892
GOTERM_MF_FAT	GO:0030554~adenyl nucleotide binding	9	36	0.00423801	P62736, P12931, P17252, P05129, P28482, P41240, P06241, P27361, P07948	24	1577	12983	3.08727	0.394165	0.0351632	4.74422
GOTERM_MF_FAT	GO:0032403~protein complex binding	4	16	0.00480323	P09471, P05106, P63104, P07948	24	196	12983	11.04	0.433425	0.0371681	5.36118
GOTERM_MF_FAT	GO:0001784~phosphotyrosine binding	2	8	0.012338	P62993, P28482	24	7	12983	154.56	0.768907	0.087492	13.2447
GOTERM_MF_FAT	GO:0045309~protein phosphorylated amino acid binding	2	8	0.0210615	P62993, P28482	24	12	12983	90.1597	0.918878	0.137356	21.6207
GOTERM_MF_FAT	GO:0004707~MAP kinase activity	2	8	0.0245302	P28482, P27361	24	14	12983	77.2798	0.946638	0.150251	24.7409
GOTERM_MF_FAT	GO:0042802~identical protein binding	5	20	0.0245338	Q99962, O14908, P06241, P05106, Q03135	24	640	12983	4.22624	0.946661	0.142957	24.7441
GOTERM_MF_FAT	GO:0004697~protein kinase C activity	2	8	0.0262602	P17252, P05129	24	15	12983	72.1278	0.956722	0.145301	26.2543
GOTERM_MF_FAT	GO:0004674~protein serine/threonine kinase activity	4	16	0.0390919	P17252, P05129, P28482, P27361	24	430	12983	5.03217	0.990954	0.200739	36.6416
GOTERM_MF_FAT	GO:0005125~cytokine activity	3	12	0.0461845	P13500, O14788, P80098	24	195	12983	8.32244	0.996226	0.224013	41.7921
GOTERM_MF_FAT	GO:0008009~chemokine activity	2	8	0.0784565	P13500, P80098	24	46	12983	23.5199	0.999935	0.342416	60.744
GOTERM_MF_FAT	GO:0005070~SH3/SH2 adaptor activity	2	8	0.0833632	P62993, P12931	24	49	12983	22.0799	0.999965	0.348167	63.0707
GOTERM_MF_FAT	GO:0042379~chemokine receptor binding	2	8	0.0833632	P13500, P80098	24	49	12983	22.0799	0.999965	0.348167	63.0707
GOTERM_MF_FAT	GO:0005178~integrin binding	2	8	0.0995391	P05106, P07948	24	59	12983	18.3376	0.999996	0.390359	69.8784

## Sheet: Total_TI
Category	Term	Count	%	PValue	Genes	List Total	Pop Hits	Pop Total	Fold Enrichment	Bonferroni	Benjamini	FDR
GOTERM_BP_FAT	GO:0009719~response to endogenous stimulus	9	36	1.99056e-07	P62993, P12931, P09471, P13500, P17252, P28482, Q03135, P07948, Q14232	24	405	13528	12.5259	0.000142116	0.000142116	0.000300985
GOTERM_BP_FAT	GO:0010033~response to organic substance	10	40	1.37297e-06	P62993, P12931, P09471, P13500, P17252, P28482, P06241, Q03135, P07948, Q14232	24	721	13528	7.81785	0.000979818	0.000490029	0.00207599
GOTERM_BP_FAT	GO:0009725~response to hormone stimulus	8	32	1.72086e-06	P62993, P12931, P13500, P17252, P28482, Q03135, P07948, Q14232	24	367	13528	12.287	0.00122794	0.000409482	0.00260201
GOTERM_BP_FAT	GO:0009628~response to abiotic stimulus	8	32	1.75238e-06	P13500, P17252, O14788, P06241, P49407, Q03135, P07948, Q14232	24	368	13528	12.2536	0.00125042	0.000312751	0.00264967
GOTERM_BP_FAT	GO:0006468~protein amino acid phosphorylation	9	36	8.48666e-06	P12931, P13500, P17252, P05129, P28482, P41240, P06241, P27361, P07948	24	667	13528	7.6057	0.00604118	0.00121117	0.0128316
GOTERM_BP_FAT	GO:0032268~regulation of cellular protein metabolic process	8	32	9.3343e-06	P17252, P05129, P28482, O14908, P05106, Q03135, P07948, Q14232	24	474	13528	9.51336	0.00664256	0.00111017	0.0141131
GOTERM_BP_FAT	GO:0032269~negative regulation of cellular protein metabolic process	6	24	1.0929e-05	P17252, P05129, O14908, P05106, Q03135, Q14232	24	180	13528	18.7889	0.00777296	0.00111414	0.016524
GOTERM_BP_FAT	GO:0051248~negative regulation of protein metabolic process	6	24	1.31507e-05	P17252, P05129, O14908, P05106, Q03135, Q14232	24	187	13528	18.0856	0.00934575	0.00117302	0.0198829
GOTERM_BP_FAT	GO:0007242~intracellular signaling cascade	11	44	1.69839e-05	P62993, P12931, P13500, P17252, P05129, P28482, P41240, P06241, P27361, Q03135, P07948	24	1256	13528	4.93657	0.0120533	0.00134649	0.0256775
GOTERM_BP_FAT	GO:0007243~protein kinase cascade	7	28	2.73498e-05	P62993, P12931, P13500, P17252, P28482, P06241, Q03135	24	370	13528	10.664	0.0193386	0.0019509	0.0413465
GOTERM_BP_FAT	GO:0016310~phosphorylation	9	36	3.19328e-05	P12931, P13500, P17252, P05129, P28482, P41240, P06241, P27361, P07948	24	800	13528	6.34125	0.0225424	0.00207062	0.0482734
GOTERM_BP_FAT	GO:0048584~positive regulation of response to stimulus	6	24	4.03114e-05	P12931, P17252, P05129, P28482, P06241, P07948	24	236	13528	14.3305	0.0283726	0.0023957	0.0609359
GOTERM_BP_FAT	GO:0007610~behavior	7	28	0.000102656	P09471, P13500, P17252, P05129, P28482, P06241, P80098	24	469	13528	8.41294	0.0706778	0.00562258	0.155109
GOTERM_BP_FAT	GO:0009612~response to mechanical stimulus	4	16	0.000112209	P13500, P17252, P06241, Q03135	24	56	13528	40.2619	0.0769959	0.00570662	0.169532
GOTERM_BP_FAT	GO:0006793~phosphorus metabolic process	9	36	0.000128652	P12931, P13500, P17252, P05129, P28482, P41240, P06241, P27361, P07948	24	973	13528	5.21377	0.0877703	0.00610552	0.194353
GOTERM_BP_FAT	GO:0006796~phosphate metabolic process	9	36	0.000128652	P12931, P13500, P17252, P05129, P28482, P41240, P06241, P27361, P07948	24	973	13528	5.21377	0.0877703	0.00610552	0.194353
GOTERM_BP_FAT	GO:0048545~response to steroid hormone stimulus	5	20	0.000281879	P12931, P13500, P17252, P28482, Q03135	24	192	13528	14.6788	0.182325	0.0125018	0.425371
GOTERM_BP_FAT	GO:0031960~response to corticosteroid stimulus	4	16	0.000387167	P12931, P13500, P17252, Q03135	24	85	13528	26.5255	0.241559	0.0161326	0.583821
GOTERM_BP_FAT	GO:0007267~cell-cell signaling	7	28	0.000392317	P62993, P17252, P28482, O14908, P80098, P63104, P07948	24	600	13528	6.57611	0.244344	0.0154445	0.591566
GOTERM_BP_FAT	GO:0042493~response to drug	5	20	0.000441009	P09471, P13500, Q03135, P63104, P07948	24	216	13528	13.0478	0.270174	0.0164397	0.664759
GOTERM_BP_FAT	GO:0007265~Ras protein signal transduction	4	16	0.000718716	P62993, P12931, P28482, P27361	24	105	13528	21.473	0.401511	0.0253408	1.08124
GOTERM_BP_FAT	GO:0001101~response to acid	3	12	0.000745998	P12931, P13500, P07948	24	24	13528	70.4583	0.413065	0.0250542	1.12207
GOTERM_BP_FAT	GO:0007173~epidermal growth factor receptor signaling pathway	3	12	0.00101748	P62993, P12931, P22681	24	28	13528	60.3929	0.51657	0.0324988	1.52748
GOTERM_BP_FAT	GO:0007626~locomotory behavior	5	20	0.00107597	P09471, P13500, P17252, P28482, P80098	24	274	13528	10.2859	0.536366	0.0328677	1.61464
GOTERM_BP_FAT	GO:0016477~cell migration	5	20	0.00110542	P12931, P13500, P17252, O14908, P06241	24	276	13528	10.2114	0.54602	0.0323688	1.65847
GOTERM_BP_FAT	GO:0050851~antigen receptor-mediated signaling pathway	3	12	0.00141391	P28482, P06241, P07948	24	33	13528	51.2424	0.635872	0.0396043	2.11671
GOTERM_BP_FAT	GO:0051674~localization of cell	5	20	0.00163761	P12931, P13500, P17252, O14908, P06241	24	307	13528	9.18024	0.6897	0.0440104	2.44774
GOTERM_BP_FAT	GO:0048870~cell motility	5	20	0.00163761	P12931, P13500, P17252, O14908, P06241	24	307	13528	9.18024	0.6897	0.0440104	2.44774
GOTERM_BP_FAT	GO:0044057~regulation of system process	5	20	0.00167713	P09471, P13500, P17252, O14908, Q03135	24	309	13528	9.12082	0.698347	0.0434173	2.50611
GOTERM_BP_FAT	GO:0002429~immune response-activating cell surface receptor signaling pathway	3	12	0.00197204	P28482, P06241, P07948	24	39	13528	43.359	0.755716	0.0490907	2.94068
GOTERM_BP_FAT	GO:0010647~positive regulation of cell communication	5	20	0.00210974	P12931, P13500, O14908, Q03135, P07948	24	329	13528	8.56636	0.778636	0.0506694	3.14298
GOTERM_BP_FAT	GO:0043434~response to peptide hormone stimulus	4	16	0.00216765	P62993, P17252, P07948, Q14232	24	154	13528	14.6407	0.787621	0.0503351	3.22793
GOTERM_BP_FAT	GO:0007166~cell surface receptor linked signal transduction	10	40	0.00224687	P62993, P12931, P22681, P09471, P13500, P28482, O14908, P06241, P05106, P07948	24	1856	13528	3.037	0.799326	0.0504896	3.34403
GOTERM_BP_FAT	GO:0002768~immune response-regulating cell surface receptor signaling pathway	3	12	0.00228431	P28482, P06241, P07948	24	42	13528	40.2619	0.804631	0.049747	3.39886
GOTERM_BP_FAT	GO:0042330~taxis	4	16	0.00241671	P13500, P17252, P28482, P80098	24	160	13528	14.0917	0.822293	0.0510053	3.59251
GOTERM_BP_FAT	GO:0006935~chemotaxis	4	16	0.00241671	P13500, P17252, P28482, P80098	24	160	13528	14.0917	0.822293	0.0510053	3.59251
GOTERM_BP_FAT	GO:0016192~vesicle-mediated transport	6	24	0.00244417	P12931, Q99962, P49407, Q03135, P63104, P07948	24	576	13528	5.87153	0.825751	0.0500922	3.63263
GOTERM_BP_FAT	GO:0018108~peptidyl-tyrosine phosphorylation	3	12	0.00273463	P12931, P06241, P07948	24	46	13528	36.7609	0.858464	0.0543312	4.05604
GOTERM_BP_FAT	GO:0018212~peptidyl-tyrosine modification	3	12	0.00297421	P12931, P06241, P07948	24	48	13528	35.2292	0.880776	0.0573652	4.40396
GOTERM_BP_FAT	GO:0002441~histamine secretion during acute inflammatory response	2	8	0.00339759	P63104, P07948	24	2	13528	563.667	0.911964	0.0635657	5.01593
GOTERM_BP_FAT	GO:0002349~histamine production during acute inflammatory response	2	8	0.00339759	P63104, P07948	24	2	13528	563.667	0.911964	0.0635657	5.01593
GOTERM_BP_FAT	GO:0001821~histamine secretion	2	8	0.00339759	P63104, P07948	24	2	13528	563.667	0.911964	0.0635657	5.01593
GOTERM_BP_FAT	GO:0002553~histamine secretion by mast cell	2	8	0.00339759	P63104, P07948	24	2	13528	563.667	0.911964	0.0635657	5.01593
GOTERM_BP_FAT	GO:0002757~immune response-activating signal transduction	3	12	0.00348187	P28482, P06241, P07948	24	52	13528	32.5192	0.917123	0.0634354	5.13732
GOTERM_BP_FAT	GO:0006874~cellular calcium ion homeostasis	4	16	0.00353346	P13500, P17252, P80098, Q03135	24	183	13528	12.3206	0.92013	0.0627489	5.21154
GOTERM_BP_FAT	GO:0000165~MAPKKK cascade	4	16	0.00358805	P62993, P17252, P28482, Q03135	24	184	13528	12.2536	0.923194	0.0621468	5.29004
GOTERM_BP_FAT	GO:0055074~calcium ion homeostasis	4	16	0.00381162	P13500, P17252, P80098, Q03135	24	188	13528	11.9929	0.934565	0.0643415	5.61085
GOTERM_BP_FAT	GO:0002764~immune response-regulating signal transduction	3	12	0.00402715	P28482, P06241, P07948	24	56	13528	30.1964	0.943932	0.0662998	5.91917
GOTERM_BP_FAT	GO:0009408~response to heat	3	12	0.00402715	P13500, P07948, Q14232	24	56	13528	30.1964	0.943932	0.0662998	5.91917
GOTERM_BP_FAT	GO:0006875~cellular metal ion homeostasis	4	16	0.00428398	P13500, P17252, P80098, Q03135	24	196	13528	11.5034	0.953362	0.0688052	6.28533
GOTERM_BP_FAT	GO:0009314~response to radiation	4	16	0.00453296	P13500, O14788, P49407, Q03135	24	200	13528	11.2733	0.960988	0.0710727	6.63904
GOTERM_BP_FAT	GO:0030100~regulation of endocytosis	3	12	0.0047609	P22681, P17252, Q03135	24	61	13528	27.7213	0.966873	0.0729243	6.96176
GOTERM_BP_FAT	GO:0055065~metal ion homeostasis	4	16	0.00485638	P13500, P17252, P80098, Q03135	24	205	13528	10.9984	0.969066	0.0727788	7.09663
GOTERM_BP_FAT	GO:0010243~response to organic nitrogen	3	12	0.00507043	P09471, P13500, P07948	24	63	13528	26.8413	0.973471	0.0743169	7.39833
GOTERM_BP_FAT	GO:0051608~histamine transport	2	8	0.00509224	P63104, P07948	24	3	13528	375.778	0.973882	0.0731287	7.42901
GOTERM_BP_FAT	GO:0031668~cellular response to extracellular stimulus	3	12	0.0052286	P02768, Q03135, P07948	24	64	13528	26.4219	0.976317	0.0735434	7.62067
GOTERM_BP_FAT	GO:0045471~response to ethanol	3	12	0.0052286	P13500, P17252, P06241	24	64	13528	26.4219	0.976317	0.0735434	7.62067
GOTERM_BP_FAT	GO:0010608~posttranscriptional regulation of gene expression	4	16	0.0052626	P17252, P28482, O14908, Q14232	24	211	13528	10.6856	0.976888	0.0725796	7.6684
GOTERM_BP_FAT	GO:0050730~regulation of peptidyl-tyrosine phosphorylation	3	12	0.00588381	P17252, Q03135, P07948	24	68	13528	24.8676	0.985205	0.0792959	8.53643
GOTERM_BP_FAT	GO:0009991~response to extracellular stimulus	4	16	0.00590956	P02768, P13500, Q03135, P07948	24	220	13528	10.2485	0.985476	0.0781599	8.57225
GOTERM_BP_FAT	GO:0051924~regulation of calcium ion transport	3	12	0.0060532	P09471, Q03135, P07948	24	69	13528	24.5072	0.9869	0.0785389	8.7718
GOTERM_BP_FAT	GO:0007169~transmembrane receptor protein tyrosine kinase signaling pathway	4	16	0.00621181	P62993, P12931, P22681, P13500	24	224	13528	10.0655	0.98831	0.0790873	8.99167
GOTERM_BP_FAT	GO:0030005~cellular di-, tri-valent inorganic cation homeostasis	4	16	0.0064445	P13500, P17252, P80098, Q03135	24	227	13528	9.93245	0.99011	0.0805063	9.31334
GOTERM_BP_FAT	GO:0010605~negative regulation of macromolecule metabolic process	6	24	0.00689585	P17252, P05129, O14908, P05106, Q03135, Q14232	24	734	13528	4.60763	0.99285	0.0844467	9.93428
GOTERM_BP_FAT	GO:0032270~positive regulation of cellular protein metabolic process	4	16	0.00692546	P17252, P28482, Q03135, P07948	24	233	13528	9.67668	0.993001	0.0833709	9.97487
GOTERM_BP_FAT	GO:0055066~di-, tri-valent inorganic cation homeostasis	4	16	0.00742741	P13500, P17252, P80098, Q03135	24	239	13528	9.43375	0.995122	0.0876898	10.6605
GOTERM_BP_FAT	GO:0042592~homeostatic process	6	24	0.00758721	P13500, P17252, O14788, P80098, Q03135, P07948	24	751	13528	4.50333	0.995651	0.0880482	10.8777
GOTERM_BP_FAT	GO:0051384~response to glucocorticoid stimulus	3	12	0.00767692	P13500, P17252, Q03135	24	78	13528	21.6795	0.995923	0.0876283	10.9994
GOTERM_BP_FAT	GO:0051247~positive regulation of protein metabolic process	4	16	0.00777381	P17252, P28482, Q03135, P07948	24	243	13528	9.27846	0.996198	0.0872993	11.1307
GOTERM_BP_FAT	GO:0006928~cell motion	5	20	0.00781736	P12931, P13500, P17252, O14908, P06241	24	475	13528	5.93333	0.996315	0.0864156	11.1897
GOTERM_BP_FAT	GO:0034097~response to cytokine stimulus	3	12	0.00786821	P12931, P09471, P17252	24	79	13528	21.4051	0.996448	0.0856353	11.2585
GOTERM_BP_FAT	GO:0010959~regulation of metal ion transport	3	12	0.00825724	P09471, Q03135, P07948	24	81	13528	20.8765	0.997315	0.0883529	11.7832
GOTERM_BP_FAT	GO:0002448~mast cell mediated immunity	2	8	0.00847328	P63104, P07948	24	5	13528	225.467	0.997702	0.0892367	12.0733
GOTERM_BP_FAT	GO:0043303~mast cell degranulation	2	8	0.00847328	P63104, P07948	24	5	13528	225.467	0.997702	0.0892367	12.0733
GOTERM_BP_FAT	GO:0009266~response to temperature stimulus	3	12	0.00865482	P13500, P07948, Q14232	24	83	13528	20.3735	0.997984	0.0897509	12.3164
GOTERM_BP_FAT	GO:0030003~cellular cation homeostasis	4	16	0.00877553	P13500, P17252, P80098, Q03135	24	254	13528	8.87664	0.998152	0.0896545	12.4777
GOTERM_BP_FAT	GO:0003001~generation of a signal involved in cell-cell signaling	3	12	0.00906088	O14908, P63104, P07948	24	85	13528	19.8941	0.998495	0.0911479	12.8579
GOTERM_BP_FAT	GO:0042127~regulation of cell proliferation	6	24	0.00921103	P13500, P17252, P28482, P41240, Q03135, P07948	24	787	13528	4.29733	0.998649	0.0913141	13.0574
GOTERM_BP_FAT	GO:0001934~positive regulation of protein amino acid phosphorylation	3	12	0.00989823	P17252, Q03135, P07948	24	89	13528	19	0.999177	0.0964871	13.9647
GOTERM_BP_FAT	GO:0042981~regulation of apoptosis	6	24	0.0100569	P12931, P02768, P13500, P17252, P28482, P63104	24	804	13528	4.20647	0.999266	0.0966518	14.1729
GOTERM_BP_FAT	GO:0043067~regulation of programmed cell death	6	24	0.0104731	P12931, P02768, P13500, P17252, P28482, P63104	24	812	13528	4.16502	0.999456	0.0991406	14.717
GOTERM_BP_FAT	GO:0010941~regulation of cell death	6	24	0.0106323	P12931, P02768, P13500, P17252, P28482, P63104	24	815	13528	4.14969	0.999515	0.0992695	14.9242
GOTERM_BP_FAT	GO:0002253~activation of immune response	3	12	0.0109916	P28482, P06241, P07948	24	94	13528	17.9894	0.999626	0.101152	15.3902
GOTERM_BP_FAT	GO:0009611~response to wounding	5	20	0.0114017	P13500, P05106, P80098, P63104, P07948	24	530	13528	5.31761	0.999722	0.10342	15.9191
GOTERM_BP_FAT	GO:0060627~regulation of vesicle-mediated transport	3	12	0.0114433	P22681, P17252, Q03135	24	96	13528	17.6146	0.99973	0.102486	15.9726
GOTERM_BP_FAT	GO:0042327~positive regulation of phosphorylation	3	12	0.0116723	P17252, Q03135, P07948	24	97	13528	17.433	0.999771	0.103153	16.2664
GOTERM_BP_FAT	GO:0002532~production of molecular mediator of acute inflammatory response	2	8	0.0118433	P63104, P07948	24	7	13528	161.048	0.999798	0.103323	16.4852
GOTERM_BP_FAT	GO:0055080~cation homeostasis	4	16	0.0121089	P13500, P17252, P80098, Q03135	24	286	13528	7.88345	0.999833	0.104263	16.824
GOTERM_BP_FAT	GO:0043269~regulation of ion transport	3	12	0.0121361	P09471, Q03135, P07948	24	99	13528	17.0808	0.999836	0.103249	16.8587
GOTERM_BP_FAT	GO:0045937~positive regulation of phosphate metabolic process	3	12	0.0123711	P17252, Q03135, P07948	24	100	13528	16.91	0.999862	0.103923	17.1571
GOTERM_BP_FAT	GO:0010562~positive regulation of phosphorus metabolic process	3	12	0.0123711	P17252, Q03135, P07948	24	100	13528	16.91	0.999862	0.103923	17.1571
GOTERM_BP_FAT	GO:0009967~positive regulation of signal transduction	4	16	0.0131614	P12931, O14908, Q03135, P07948	24	295	13528	7.64294	0.999922	0.108956	18.1538
GOTERM_BP_FAT	GO:0031399~regulation of protein modification process	4	16	0.0131614	P17252, P05129, Q03135, P07948	24	295	13528	7.64294	0.999922	0.108956	18.1538
GOTERM_BP_FAT	GO:0045576~mast cell activation	2	8	0.0135242	P63104, P07948	24	8	13528	140.917	0.99994	0.110535	18.6077
GOTERM_BP_FAT	GO:0043627~response to estrogen stimulus	3	12	0.0135757	P17252, P28482, Q03135	24	105	13528	16.1048	0.999942	0.109689	18.672
GOTERM_BP_FAT	GO:0033554~cellular response to stress	5	20	0.0142487	P02768, P28482, Q03135, P07948, Q14232	24	566	13528	4.97939	0.999965	0.113568	19.5069
GOTERM_BP_FAT	GO:0007264~small GTPase mediated signal transduction	4	16	0.014391	P62993, P12931, P28482, P27361	24	305	13528	7.39235	0.999968	0.113387	19.6823
GOTERM_BP_FAT	GO:0007568~aging	3	12	0.0148296	P62993, P09471, P17252	24	110	13528	15.3727	0.999977	0.115397	20.2211
GOTERM_BP_FAT	GO:0007611~learning or memory	3	12	0.0150862	P17252, P05129, P06241	24	111	13528	15.2342	0.999981	0.116034	20.5348
GOTERM_BP_FAT	GO:0050853~B cell receptor signaling pathway	2	8	0.0152024	P28482, P07948	24	9	13528	125.259	0.999982	0.115646	20.6764
GOTERM_BP_FAT	GO:0032844~regulation of homeostatic process	3	12	0.0158676	O14788, Q03135, P07948	24	114	13528	14.8333	0.999989	0.119171	21.4827
GOTERM_BP_FAT	GO:0006954~inflammatory response	4	16	0.0170422	P13500, P80098, P63104, P07948	24	325	13528	6.93744	0.999995	0.126169	22.8879
GOTERM_BP_FAT	GO:0031400~negative regulation of protein modification process	3	12	0.0172079	P17252, P05129, Q03135	24	119	13528	14.2101	0.999996	0.126031	23.0841
GOTERM_BP_FAT	GO:0014070~response to organic cyclic substance	3	12	0.0177571	P09471, P17252, P07948	24	121	13528	13.9752	0.999997	0.128513	23.7316
GOTERM_BP_FAT	GO:0007167~enzyme linked receptor protein signaling pathway	4	16	0.0194993	P62993, P12931, P22681, P13500	24	342	13528	6.59259	0.999999	0.138926	25.7515
GOTERM_BP_FAT	GO:0043299~leukocyte degranulation	2	8	0.0202206	P63104, P07948	24	12	13528	93.9444	1	0.142326	26.5731
GOTERM_BP_FAT	GO:0051051~negative regulation of transport	3	12	0.0218077	P09471, P17252, P05106	24	135	13528	12.5259	1	0.151249	28.3512
GOTERM_BP_FAT	GO:0006417~regulation of translation	3	12	0.0224151	P17252, P28482, Q14232	24	137	13528	12.3431	1	0.153691	29.021
GOTERM_BP_FAT	GO:0046907~intracellular transport	5	20	0.0233744	Q99962, P28482, O14908, P49407, P63104	24	657	13528	4.2897	1	0.158291	30.0669
GOTERM_BP_FAT	GO:0006873~cellular ion homeostasis	4	16	0.0246363	P13500, P17252, P80098, Q03135	24	374	13528	6.02852	1	0.164651	31.4208
GOTERM_BP_FAT	GO:0050778~positive regulation of immune response	3	12	0.0249145	P28482, P06241, P07948	24	145	13528	11.6621	1	0.164849	31.716
GOTERM_BP_FAT	GO:0014003~oligodendrocyte development	2	8	0.0252143	P07948, Q14232	24	15	13528	75.1556	1	0.165175	32.0327
GOTERM_BP_FAT	GO:0002444~myeloid leukocyte mediated immunity	2	8	0.0252143	P63104, P07948	24	15	13528	75.1556	1	0.165175	32.0327
GOTERM_BP_FAT	GO:0055082~cellular chemical homeostasis	4	16	0.0256743	P13500, P17252, P80098, Q03135	24	380	13528	5.93333	1	0.166455	32.5161
GOTERM_BP_FAT	GO:0048259~regulation of receptor-mediated endocytosis	2	8	0.0268734	P22681, P17252	24	16	13528	70.4583	1	0.172078	33.7611
GOTERM_BP_FAT	GO:0030900~forebrain development	3	12	0.0271913	P12931, P09471, P06241	24	152	13528	11.125	1	0.172432	34.0875
GOTERM_BP_FAT	GO:0006955~immune response	5	20	0.0274073	P13500, O14788, P80098, P63104, P07948	24	690	13528	4.08454	1	0.17219	34.3084
GOTERM_BP_FAT	GO:0043200~response to amino acid stimulus	2	8	0.0285299	P13500, P07948	24	17	13528	66.3137	1	0.177139	35.4456
GOTERM_BP_FAT	GO:0070555~response to interleukin-1	2	8	0.0285299	P12931, P17252	24	17	13528	66.3137	1	0.177139	35.4456
GOTERM_BP_FAT	GO:0042177~negative regulation of protein catabolic process	2	8	0.0285299	P05129, O14908	24	17	13528	66.3137	1	0.177139	35.4456
GOTERM_BP_FAT	GO:0042310~vasoconstriction	2	8	0.0285299	P62736, Q03135	24	17	13528	66.3137	1	0.177139	35.4456
GOTERM_BP_FAT	GO:0030593~neutrophil chemotaxis	2	8	0.0301836	P13500, P17252	24	18	13528	62.6296	1	0.184957	37.0874
GOTERM_BP_FAT	GO:0002275~myeloid cell activation during immune response	2	8	0.0301836	P63104, P07948	24	18	13528	62.6296	1	0.184957	37.0874
GOTERM_BP_FAT	GO:0045055~regulated secretory pathway	2	8	0.0301836	P63104, P07948	24	18	13528	62.6296	1	0.184957	37.0874
GOTERM_BP_FAT	GO:0050801~ion homeostasis	4	16	0.0310244	P13500, P17252, P80098, Q03135	24	409	13528	5.51263	1	0.188081	37.9071
GOTERM_BP_FAT	GO:0046626~regulation of insulin receptor signaling pathway	2	8	0.0318347	P12931, P17252	24	19	13528	59.3333	1	0.190973	38.6876
GOTERM_BP_FAT	GO:0008284~positive regulation of cell proliferation	4	16	0.0320026	P13500, P17252, P28482, P07948	24	414	13528	5.44605	1	0.190325	38.8482
GOTERM_BP_FAT	GO:0051385~response to mineralocorticoid stimulus	2	8	0.033483	P12931, P17252	24	20	13528	56.3667	1	0.196731	40.2471
GOTERM_BP_FAT	GO:0000188~inactivation of MAPK activity	2	8	0.033483	P17252, Q03135	24	20	13528	56.3667	1	0.196731	40.2471
GOTERM_BP_FAT	GO:0032570~response to progesterone stimulus	2	8	0.033483	P13500, Q03135	24	20	13528	56.3667	1	0.196731	40.2471
GOTERM_BP_FAT	GO:0001932~regulation of protein amino acid phosphorylation	3	12	0.0345031	P17252, Q03135, P07948	24	173	13528	9.77457	1	0.200558	41.1936
GOTERM_BP_FAT	GO:0051259~protein oligomerization	3	12	0.0348687	P62993, O14788, Q03135	24	174	13528	9.71839	1	0.200887	41.5294
GOTERM_BP_FAT	GO:0048709~oligodendrocyte differentiation	2	8	0.0367717	P07948, Q14232	24	22	13528	51.2424	1	0.209151	43.2486
GOTERM_BP_FAT	GO:0051130~positive regulation of cellular component organization	3	12	0.0374702	P22681, P17252, Q03135	24	181	13528	9.34254	1	0.211097	43.8677
GOTERM_BP_FAT	GO:0050852~T cell receptor signaling pathway	2	8	0.038412	P28482, P06241	24	23	13528	49.0145	1	0.214232	44.6925
GOTERM_BP_FAT	GO:0010332~response to gamma radiation	2	8	0.038412	P13500, Q03135	24	23	13528	49.0145	1	0.214232	44.6925
GOTERM_BP_FAT	GO:0031401~positive regulation of protein modification process	3	12	0.0397585	P17252, Q03135, P07948	24	187	13528	9.04278	1	0.219315	45.852
GOTERM_BP_FAT	GO:0040012~regulation of locomotion	3	12	0.0417056	P17252, P28482, P05106	24	192	13528	8.80729	1	0.227225	47.4887
GOTERM_BP_FAT	GO:0051270~regulation of cell motion	3	12	0.0420994	P28482, P05106, P07948	24	193	13528	8.76166	1	0.227457	47.814
GOTERM_BP_FAT	GO:0019725~cellular homeostasis	4	16	0.0431401	P13500, P17252, P80098, Q03135	24	466	13528	4.83834	1	0.230785	48.6647
GOTERM_BP_FAT	GO:0021782~glial cell development	2	8	0.043317	P07948, Q14232	24	26	13528	43.359	1	0.229956	48.8081
GOTERM_BP_FAT	GO:0046677~response to antibiotic	2	8	0.043317	P13500, P17252	24	26	13528	43.359	1	0.229956	48.8081
GOTERM_BP_FAT	GO:0031667~response to nutrient levels	3	12	0.0436886	P02768, P13500, Q03135	24	197	13528	8.58376	1	0.230057	49.1079
GOTERM_BP_FAT	GO:0010035~response to inorganic substance	3	12	0.0469341	P09471, P17252, Q03135	24	205	13528	8.24878	1	0.243496	51.6578
GOTERM_BP_FAT	GO:0032940~secretion by cell	3	12	0.0477592	O14908, P63104, P07948	24	207	13528	8.16908	1	0.245564	52.2868
GOTERM_BP_FAT	GO:0045807~positive regulation of endocytosis	2	8	0.048198	P22681, Q03135	24	29	13528	38.8736	1	0.245849	52.6182
GOTERM_BP_FAT	GO:0010522~regulation of calcium ion transport into cytosol	2	8	0.048198	Q03135, P07948	24	29	13528	38.8736	1	0.245849	52.6182
GOTERM_BP_FAT	GO:0050877~neurological system process	6	24	0.0491192	P17252, P05129, P28482, O14908, P06241, P49407	24	1210	13528	2.79504	1	0.248294	53.3068
GOTERM_BP_FAT	GO:0006605~protein targeting	3	12	0.0511133	P28482, O14908, P63104	24	215	13528	7.86512	1	0.255443	54.7657
GOTERM_BP_FAT	GO:0042509~regulation of tyrosine phosphorylation of STAT protein	2	8	0.0514388	Q03135, P07948	24	31	13528	36.3656	1	0.255152	54.9998
GOTERM_BP_FAT	GO:0045596~negative regulation of cell differentiation	3	12	0.0515385	P28482, P05106, Q03135	24	216	13528	7.8287	1	0.253883	55.0712
GOTERM_BP_FAT	GO:0006461~protein complex assembly	4	16	0.0526297	P62993, P12931, O14788, Q03135	24	505	13528	4.46469	1	0.256913	55.8465
GOTERM_BP_FAT	GO:0070271~protein complex biogenesis	4	16	0.0526297	P62993, P12931, O14788, Q03135	24	505	13528	4.46469	1	0.256913	55.8465
GOTERM_BP_FAT	GO:0009267~cellular response to starvation	2	8	0.0530552	P02768, Q03135	24	32	13528	35.2292	1	0.257049	56.1454
GOTERM_BP_FAT	GO:0001936~regulation of endothelial cell proliferation	2	8	0.0530552	P13500, Q03135	24	32	13528	35.2292	1	0.257049	56.1454
GOTERM_BP_FAT	GO:0001933~negative regulation of protein amino acid phosphorylation	2	8	0.0530552	P17252, Q03135	24	32	13528	35.2292	1	0.257049	56.1454
GOTERM_BP_FAT	GO:0019233~sensory perception of pain	2	8	0.0530552	P28482, P06241	24	32	13528	35.2292	1	0.257049	56.1454
GOTERM_BP_FAT	GO:0010604~positive regulation of macromolecule metabolic process	5	20	0.0540958	P17252, P05129, P28482, Q03135, P07948	24	857	13528	3.2886	1	0.25979	56.8685
GOTERM_BP_FAT	GO:0048878~chemical homeostasis	4	16	0.0544338	P13500, P17252, P80098, Q03135	24	512	13528	4.40365	1	0.259536	57.1009
GOTERM_BP_FAT	GO:0051050~positive regulation of transport	3	12	0.0545511	P22681, P17252, Q03135	24	223	13528	7.58296	1	0.258364	57.1814
GOTERM_BP_FAT	GO:0017148~negative regulation of translation	2	8	0.0562802	P17252, Q14232	24	34	13528	33.1569	1	0.263881	58.3502
GOTERM_BP_FAT	GO:0008104~protein localization	5	20	0.0590113	P28482, O14908, Q03135, P63104, P07948	24	882	13528	3.19539	1	0.273362	60.136
GOTERM_BP_FAT	GO:0046425~regulation of JAK-STAT cascade	2	8	0.0594946	Q03135, P07948	24	36	13528	31.3148	1	0.273614	60.4445
GOTERM_BP_FAT	GO:0002263~cell activation during immune response	2	8	0.0594946	P63104, P07948	24	36	13528	31.3148	1	0.273614	60.4445
GOTERM_BP_FAT	GO:0002366~leukocyte activation during immune response	2	8	0.0594946	P63104, P07948	24	36	13528	31.3148	1	0.273614	60.4445
GOTERM_BP_FAT	GO:0043407~negative regulation of MAP kinase activity	2	8	0.0594946	P17252, Q03135	24	36	13528	31.3148	1	0.273614	60.4445
GOTERM_BP_FAT	GO:0030595~leukocyte chemotaxis	2	8	0.0610979	P13500, P17252	24	37	13528	30.4685	1	0.278328	61.4519
GOTERM_BP_FAT	GO:0009895~negative regulation of catabolic process	2	8	0.0610979	P05129, O14908	24	37	13528	30.4685	1	0.278328	61.4519
GOTERM_BP_FAT	GO:0002684~positive regulation of immune system process	3	12	0.0612137	P28482, P06241, P07948	24	238	13528	7.10504	1	0.277091	61.5237
GOTERM_BP_FAT	GO:0045321~leukocyte activation	3	12	0.0630364	P06241, P63104, P07948	24	242	13528	6.9876	1	0.282559	62.6379
GOTERM_BP_FAT	GO:0051240~positive regulation of multicellular organismal process	3	12	0.0639548	P13500, O14788, Q03135	24	244	13528	6.93033	1	0.28443	63.1878
GOTERM_BP_FAT	GO:0060326~cell chemotaxis	2	8	0.0642967	P13500, P17252	24	39	13528	28.906	1	0.284058	63.3906
GOTERM_BP_FAT	GO:0014075~response to amine stimulus	2	8	0.0642967	P13500, P07948	24	39	13528	28.906	1	0.284058	63.3906
GOTERM_BP_FAT	GO:0050890~cognition	5	20	0.064589	P17252, P05129, P28482, P06241, P49407	24	909	13528	3.10048	1	0.283502	63.5632
GOTERM_BP_FAT	GO:0032846~positive regulation of homeostatic process	2	8	0.0658921	O14788, Q03135	24	40	13528	28.1833	1	0.286788	64.3232
GOTERM_BP_FAT	GO:0042594~response to starvation	2	8	0.0690753	P02768, Q03135	24	42	13528	26.8413	1	0.297039	66.1179
GOTERM_BP_FAT	GO:0009890~negative regulation of biosynthetic process	4	16	0.0714141	P17252, P05106, Q03135, Q14232	24	573	13528	3.93485	1	0.303956	67.3825
GOTERM_BP_FAT	GO:0031669~cellular response to nutrient levels	2	8	0.072248	P02768, Q03135	24	44	13528	25.6212	1	0.305276	67.8226
GOTERM_BP_FAT	GO:0046879~hormone secretion	2	8	0.0738305	P63104, P07948	24	45	13528	25.0519	1	0.309277	68.6426
GOTERM_BP_FAT	GO:0042326~negative regulation of phosphorylation	2	8	0.0738305	P17252, Q03135	24	45	13528	25.0519	1	0.309277	68.6426
GOTERM_BP_FAT	GO:0002274~myeloid leukocyte activation	2	8	0.0754104	P63104, P07948	24	46	13528	24.5072	1	0.313201	69.4417
GOTERM_BP_FAT	GO:0010563~negative regulation of phosphorus metabolic process	2	8	0.0785625	P17252, Q03135	24	48	13528	23.4861	1	0.322581	70.9796
GOTERM_BP_FAT	GO:0045936~negative regulation of phosphate metabolic process	2	8	0.0785625	P17252, Q03135	24	48	13528	23.4861	1	0.322581	70.9796
GOTERM_BP_FAT	GO:0051651~maintenance of location in cell	2	8	0.0785625	P02768, Q03135	24	48	13528	23.4861	1	0.322581	70.9796
GOTERM_BP_FAT	GO:0009914~hormone transport	2	8	0.0801347	P63104, P07948	24	49	13528	23.0068	1	0.326293	71.7194
GOTERM_BP_FAT	GO:0051094~positive regulation of developmental process	3	12	0.0802474	P17252, O14788, P07948	24	278	13528	6.08273	1	0.324929	71.7717
GOTERM_BP_FAT	GO:0006952~defense response	4	16	0.0843654	P13500, P80098, P63104, P07948	24	615	13528	3.66612	1	0.337219	73.6235
GOTERM_BP_FAT	GO:0001775~cell activation	3	12	0.0847617	P06241, P63104, P07948	24	287	13528	5.89199	1	0.336779	73.7956
GOTERM_BP_FAT	GO:0042176~regulation of protein catabolic process	2	8	0.0848358	P05129, O14908	24	52	13528	21.6795	1	0.335267	73.8277
GOTERM_BP_FAT	GO:0035150~regulation of tube size	2	8	0.0863978	P62736, Q03135	24	53	13528	21.2704	1	0.338715	74.495
GOTERM_BP_FAT	GO:0010001~glial cell differentiation	2	8	0.0863978	P07948, Q14232	24	53	13528	21.2704	1	0.338715	74.495
GOTERM_BP_FAT	GO:0050880~regulation of blood vessel size	2	8	0.0863978	P62736, Q03135	24	53	13528	21.2704	1	0.338715	74.495
GOTERM_BP_FAT	GO:0007268~synaptic transmission	3	12	0.0903847	P17252, P28482, O14908	24	298	13528	5.6745	1	0.350028	76.1271
GOTERM_BP_FAT	GO:0048771~tissue remodeling	2	8	0.0910683	O14788, Q03135	24	56	13528	20.131	1	0.350464	76.397
GOTERM_BP_FAT	GO:0046903~secretion	3	12	0.0914191	O14908, P63104, P07948	24	300	13528	5.63667	1	0.349827	76.5343
GOTERM_BP_FAT	GO:0050900~leukocyte migration	2	8	0.0926201	P13500, P17252	24	57	13528	19.7778	1	0.351912	76.999
GOTERM_BP_FAT	GO:0006892~post-Golgi vesicle-mediated transport	2	8	0.0941693	Q99962, P49407	24	58	13528	19.4368	1	0.35507	77.5857
GOTERM_BP_FAT	GO:0003018~vascular process in circulatory system	2	8	0.0941693	P62736, Q03135	24	58	13528	19.4368	1	0.35507	77.5857
GOTERM_BP_FAT	GO:0009743~response to carbohydrate stimulus	2	8	0.0972602	P07948, Q14232	24	60	13528	18.7889	1	0.36299	78.7147
GOTERM_BP_FAT	GO:0010212~response to ionizing radiation	2	8	0.0972602	P13500, Q03135	24	60	13528	18.7889	1	0.36299	78.7147
GOTERM_BP_FAT	GO:0009636~response to toxin	2	8	0.0988019	P17252, P07948	24	61	13528	18.4809	1	0.36599	79.2577
GOTERM_CC_FAT	GO:0005829~cytosol	14	56	6.66231e-08	P12931, P22681, P17252, P05129, O14908, P41240, P27361, Q03135, P62993, Q99962, P28482, P06241, P49407, P07948	24	1330	12782	5.60614	7.59501e-06	7.59501e-06	7.5768e-05
GOTERM_CC_FAT	GO:0000267~cell fraction	10	40	5.96304e-05	P09471, P17252, P05129, P28482, O14908, P49407, Q03135, P63104, P07948, Q14232	24	1083	12782	4.91767	0.00677501	0.00339326	0.0677945
GOTERM_CC_FAT	GO:0005626~insoluble fraction	9	36	6.73302e-05	P09471, P17252, P05129, P28482, O14908, P49407, Q03135, P07948, Q14232	24	839	12782	5.71305	0.00764651	0.00255536	0.0765454
GOTERM_CC_FAT	GO:0045121~membrane raft	5	20	0.000112731	P12931, P22681, P17252, Q03135, P07948	24	143	12782	18.6218	0.0127699	0.00320787	0.12813
GOTERM_CC_FAT	GO:0005625~soluble fraction	6	24	0.000199613	P28482, O14908, P49407, Q03135, P63104, Q14232	24	313	12782	10.2093	0.0225012	0.00454129	0.226778
GOTERM_CC_FAT	GO:0005624~membrane fraction	8	32	0.000396678	P09471, P17252, P05129, O14908, P49407, Q03135, P07948, Q14232	24	809	12782	5.26658	0.0442226	0.00751003	0.4502
GOTERM_CC_FAT	GO:0030425~dendrite	4	16	0.00298921	P05129, P28482, P48745, O14908	24	163	12782	13.0695	0.28914	0.0475848	3.3473
GOTERM_CC_FAT	GO:0005901~caveola	3	12	0.00388845	P12931, P22681, Q03135	24	52	12782	30.726	0.358629	0.0540053	4.33408
GOTERM_CC_FAT	GO:0031982~vesicle	6	24	0.00596306	P62993, P02768, O14908, P05106, Q03135, P63104	24	670	12782	4.7694	0.494306	0.0729597	6.5757
GOTERM_CC_FAT	GO:0019717~synaptosome	3	12	0.0100989	P09471, P17252, P05129	24	85	12782	18.7971	0.685613	0.109269	10.9022
GOTERM_CC_FAT	GO:0031988~membrane-bounded vesicle	5	20	0.0174308	P62993, P02768, O14908, P05106, P63104	24	568	12782	4.68823	0.86529	0.166598	18.1255
GOTERM_CC_FAT	GO:0005886~plasma membrane	13	52	0.0189145	P12931, P22681, P17252, O14788, P41240, P05106, Q03135, Q14232, Q99962, P09471, P06241, P49407, P07948	24	3777	12782	1.83309	0.886608	0.165906	19.5205
GOTERM_CC_FAT	GO:0043005~neuron projection	4	16	0.022618	P05129, P28482, P48745, O14908	24	342	12782	6.22904	0.926323	0.181777	22.9087
GOTERM_CC_FAT	GO:0031410~cytoplasmic vesicle	5	20	0.0260703	P02768, O14908, P05106, Q03135, P63104	24	642	12782	4.14785	0.950779	0.193541	25.9493
GOTERM_CC_FAT	GO:0012506~vesicle membrane	3	12	0.0298213	P62993, O14908, P05106	24	151	12782	10.5811	0.968297	0.205538	29.1288
GOTERM_CC_FAT	GO:0043025~cell soma	3	12	0.0362658	P13500, P28482, P48745	24	168	12782	9.51042	0.985171	0.231409	34.3021
GOTERM_CC_FAT	GO:0031090~organelle membrane	6	24	0.0420837	P62993, O14908, P05106, P49407, Q03135, P07948	24	1096	12782	2.9156	0.992564	0.250477	38.6739
GOTERM_CC_FAT	GO:0012505~endomembrane system	5	20	0.0486214	P62993, O14908, P05106, P49407, Q03135	24	782	12782	3.40526	0.996594	0.270702	43.2689
GOTERM_CC_FAT	GO:0008305~integrin complex	2	8	0.0509437	P05106, P07948	24	29	12782	36.7299	0.997422	0.269278	44.824
GOTERM_CC_FAT	GO:0019898~extrinsic to membrane	4	16	0.0572761	Q99962, P17252, O14908, P49407	24	494	12782	4.31242	0.998798	0.285517	48.869
GOTERM_CC_FAT	GO:0044456~synapse part	3	12	0.0716289	O14908, P63104, P07948	24	246	12782	6.49492	0.999791	0.332003	57.0553
GOTERM_CC_FAT	GO:0016023~cytoplasmic membrane-bounded vesicle	4	16	0.0741262	P02768, O14908, P05106, P63104	24	550	12782	3.87333	0.999846	0.32907	58.3509
GOTERM_CC_FAT	GO:0044459~plasma membrane part	8	32	0.0865815	P12931, P22681, O14788, P41240, P05106, P49407, Q03135, P07948	24	2203	12782	1.93403	0.999967	0.36165	64.2964
GOTERM_CC_FAT	GO:0044421~extracellular region part	5	20	0.089393	P02768, P13500, O14788, P48745, P80098	24	960	12782	2.77387	0.999977	0.359053	65.5265
GOTERM_CC_FAT	GO:0031091~platelet alpha granule	2	8	0.096135	P02768, P05106	24	56	12782	19.0208	0.99999	0.369286	68.3203
GOTERM_MF_FAT	GO:0004672~protein kinase activity	9	36	5.65561e-06	P12931, P13500, P17252, P05129, P28482, P41240, P06241, P27361, P07948	24	606	12983	8.03403	0.000667141	0.000667141	0.0064723
GOTERM_MF_FAT	GO:0004715~non-membrane spanning protein tyrosine kinase activity	4	16	4.95479e-05	P12931, P41240, P06241, P07948	24	41	12983	52.7764	0.00582974	0.00291913	0.0566899
GOTERM_MF_FAT	GO:0032555~purine ribonucleotide binding	11	44	0.000613006	P62736, P12931, P09471, P17252, P05129, P28482, P41240, P06241, P27361, P07948, Q14232	24	1836	12983	3.24104	0.0698011	0.0238304	0.699306
GOTERM_MF_FAT	GO:0032553~ribonucleotide binding	11	44	0.000613006	P62736, P12931, P09471, P17252, P05129, P28482, P41240, P06241, P27361, P07948, Q14232	24	1836	12983	3.24104	0.0698011	0.0238304	0.699306
GOTERM_MF_FAT	GO:0017076~purine nucleotide binding	11	44	0.000873096	P62736, P12931, P09471, P17252, P05129, P28482, P41240, P06241, P27361, P07948, Q14232	24	1918	12983	3.10247	0.0979365	0.0254384	0.994662
GOTERM_MF_FAT	GO:0008289~lipid binding	6	24	0.000981194	P02768, Q99962, P17252, P05129, Q03135, P07948	24	450	12983	7.21278	0.10938	0.0229012	1.11718
GOTERM_MF_FAT	GO:0051219~phosphoprotein binding	3	12	0.00102574	P62993, P28482, P07948	24	27	12983	60.1065	0.114054	0.0199809	1.16762
GOTERM_MF_FAT	GO:0001883~purine nucleoside binding	10	40	0.0010415	P62736, P12931, P17252, P05129, P28482, P41240, P06241, P27361, P07948, Q14232	24	1601	12983	3.37888	0.115702	0.0174125	1.18548
GOTERM_MF_FAT	GO:0001882~nucleoside binding	10	40	0.00109491	P62736, P12931, P17252, P05129, P28482, P41240, P06241, P27361, P07948, Q14232	24	1612	12983	3.35582	0.121263	0.0160289	1.24592
GOTERM_MF_FAT	GO:0019904~protein domain specific binding	5	20	0.00250341	P62993, P12931, P22681, O14908, P63104	24	331	12983	8.17158	0.256044	0.0323295	2.82784
GOTERM_MF_FAT	GO:0005524~ATP binding	9	36	0.00280281	P62736, P12931, P17252, P05129, P28482, P41240, P06241, P27361, P07948	24	1477	12983	3.29629	0.281936	0.0325772	3.16111
GOTERM_MF_FAT	GO:0000166~nucleotide binding	11	44	0.00300767	P62736, P12931, P09471, P17252, P05129, P28482, P41240, P06241, P27361, P07948, Q14232	24	2245	12983	2.65058	0.299135	0.0317962	3.38853
GOTERM_MF_FAT	GO:0004713~protein tyrosine kinase activity	4	16	0.00301225	P12931, P41240, P06241, P07948	24	166	12983	13.0351	0.299515	0.0292295	3.39362
GOTERM_MF_FAT	GO:0032559~adenyl ribonucleotide binding	9	36	0.00305311	P62736, P12931, P17252, P05129, P28482, P41240, P06241, P27361, P07948	24	1497	12983	3.25225	0.302894	0.0273736	3.43892
GOTERM_MF_FAT	GO:0030554~adenyl nucleotide binding	9	36	0.00423801	P62736, P12931, P17252, P05129, P28482, P41240, P06241, P27361, P07948	24	1577	12983	3.08727	0.394165	0.0351632	4.74422
GOTERM_MF_FAT	GO:0032403~protein complex binding	4	16	0.00480323	P09471, P05106, P63104, P07948	24	196	12983	11.04	0.433425	0.0371681	5.36118
GOTERM_MF_FAT	GO:0001784~phosphotyrosine binding	2	8	0.012338	P62993, P28482	24	7	12983	154.56	0.768907	0.087492	13.2447
GOTERM_MF_FAT	GO:0045309~protein phosphorylated amino acid binding	2	8	0.0210615	P62993, P28482	24	12	12983	90.1597	0.918878	0.137356	21.6207
GOTERM_MF_FAT	GO:0004707~MAP kinase activity	2	8	0.0245302	P28482, P27361	24	14	12983	77.2798	0.946638	0.150251	24.7409
GOTERM_MF_FAT	GO:0042802~identical protein binding	5	20	0.0245338	Q99962, O14908, P06241, P05106, Q03135	24	640	12983	4.22624	0.946661	0.142957	24.7441
GOTERM_MF_FAT	GO:0004697~protein kinase C activity	2	8	0.0262602	P17252, P05129	24	15	12983	72.1278	0.956722	0.145301	26.2543
GOTERM_MF_FAT	GO:0004674~protein serine/threonine kinase activity	4	16	0.0390919	P17252, P05129, P28482, P27361	24	430	12983	5.03217	0.990954	0.200739	36.6416
GOTERM_MF_FAT	GO:0005125~cytokine activity	3	12	0.0461845	P13500, O14788, P80098	24	195	12983	8.32244	0.996226	0.224013	41.7921
GOTERM_MF_FAT	GO:0008009~chemokine activity	2	8	0.0784565	P13500, P80098	24	46	12983	23.5199	0.999935	0.342416	60.744
GOTERM_MF_FAT	GO:0005070~SH3/SH2 adaptor activity	2	8	0.0833632	P62993, P12931	24	49	12983	22.0799	0.999965	0.348167	63.0707
GOTERM_MF_FAT	GO:0042379~chemokine receptor binding	2	8	0.0833632	P13500, P80098	24	49	12983	22.0799	0.999965	0.348167	63.0707
GOTERM_MF_FAT	GO:0005178~integrin binding	2	8	0.0995391	P05106, P07948	24	59	12983	18.3376	0.999996	0.390359	69.8784

[truncated: 1 more sheets: Total_TO]
